# Supplementary material for: Spatial mapping of the AA-PGE2-EP axis in multiple sclerosis lesions
Source: Acta Neuropathol. 2025 Apr 29;149(1):39. doi: 10.1007/s00401-025-02878-3 (PMC12041062; doi:10.1007/s00401-025-02878-3)
Supplement: Supplementary file 1 — Supplementary file1 (XLSX 464 kb) [file 401_2025_2878_MOESM1_ESM.xlsx]

## Sheet: Resting PGE2 vs veh
	logFC	AveExpr	t	P.Value	adj.P.Val	B
SRGN	4.57499	10.9597	29.2353	5.62563e-33	6.8132e-29	64.8066
PDK4	3.09909	8.71522	26.1829	9.7262e-31	5.8897e-27	59.7828
HIF1A	2.68948	8.79309	24.7566	1.29597e-29	5.23184e-26	57.2597
MRC1	2.57942	9.46465	23.5407	1.30598e-28	3.95418e-25	55.0469
RNASE1	3.9319	7.01652	22.8958	4.63338e-28	1.1223e-24	53.3794
ARL4C	4.13605	7.00909	21.1579	1.63798e-26	3.30626e-23	49.7172
CREM	3.02958	6.68965	20.9529	2.53301e-26	4.38248e-23	49.4886
CD86	1.92855	8.56479	20.0557	1.7796e-25	2.69409e-22	47.8518
MS4A7	2.31889	10.3083	19.7334	3.64552e-25	4.53904e-22	47.1483
ETS2	1.87112	7.77275	19.7211	3.74787e-25	4.53904e-22	47.0944
TGFBI	2.79088	8.96993	19.4772	6.48896e-25	7.14434e-22	46.5781
KCNE3	1.65959	7.82965	19.3476	8.70687e-25	8.7874e-22	46.2666
TFPI	2.24159	6.19669	19.1644	1.32251e-24	1.23207e-21	45.7969
CPVL	2.05096	8.24047	18.9166	2.33973e-24	1.8891e-21	45.3012
IL7R	2.95521	7.84283	18.9274	2.28163e-24	1.8891e-21	45.282
SAMSN1	2.36485	7.68058	18.7141	3.74498e-24	2.83472e-21	44.7623
IGF1	2.76247	5.48494	18.5204	5.89326e-24	4.19843e-21	44.2634
SAT1	1.61556	10.0152	18.4341	7.22191e-24	4.85914e-21	44.17
ALDH2	2.22157	6.92419	18.2394	1.14518e-23	7.29959e-21	43.5008
MS4A4A	1.83994	7.49822	18.021	1.92932e-23	1.1683e-20	43.2009
PMP22	2.29895	7.38711	17.93	2.40105e-23	1.38472e-20	42.9648
PECAM1	1.66668	8.14682	17.7204	3.98593e-23	2.09885e-20	42.4834
SLC16A10	3.0978	6.7382	17.5169	6.54845e-23	3.30451e-20	41.9505
SIPA1L1	3.32012	5.66934	17.7665	3.56414e-23	1.96206e-20	41.8929
RCSD1	2.01204	7.10277	17.0631	2.01145e-22	9.74425e-20	40.8485
CTSL	1.32369	10.4974	16.3558	1.20758e-21	5.625e-19	39.0165
LYZ	2.34854	8.53856	16.2381	1.63561e-21	7.33662e-19	38.7585
PLSCR1	1.70231	7.17383	16.1	2.33951e-21	1.01192e-18	38.4197
TOP2A	-2.41459	5.71132	-16.0746	2.49972e-21	1.04394e-18	38.3668
DUSP16	2.98034	6.06179	15.8466	4.5381e-21	1.83203e-18	37.6508
TGM2	1.53517	7.65429	15.801	5.11652e-21	1.99891e-18	37.6419
ST3GAL1	1.94668	7.55982	15.6167	8.32893e-21	3.15224e-18	37.1791
CREBRF	1.93331	7.63149	15.5619	9.63489e-21	3.47875e-18	37.0345
CTNNAL1	1.66381	6.56964	15.492	1.16057e-20	4.0159e-18	36.85
MANBA	1.30924	8.12177	15.441	1.33014e-20	4.47481e-18	36.6925
LILRA5	5.13191	6.94506	15.5568	9.76611e-21	3.47875e-18	36.2942
TSC22D1	-2.14294	5.98687	-15.1647	2.79659e-20	8.91304e-18	35.976
RAB31	1.26304	9.63474	15.1964	2.56702e-20	8.40247e-18	35.9654
DBI	-1.47439	9.29605	-15.0222	4.1177e-20	1.27871e-17	35.4779
SELENOP	1.70821	8.93919	14.9421	5.12275e-20	1.55104e-17	35.2623
CXCR4	3.50291	6.2144	14.8681	6.27371e-20	1.81426e-17	35.0817
TYMS	-2.55877	4.50593	-14.867	6.2917e-20	1.81426e-17	35.0393
TBL1X	1.92428	6.12509	14.7427	8.85653e-20	2.49445e-17	34.7781
SLC44A1	1.78223	7.8192	14.7317	9.12893e-20	2.51274e-17	34.7708
FPR3	2.26623	7.61993	14.6389	1.17947e-19	3.17436e-17	34.5494
NAMPT	2.63643	7.41032	14.5918	1.34404e-19	3.53862e-17	34.408
NCAPH	-2.42914	4.47558	-14.5594	1.47057e-19	3.72604e-17	34.3171
C5AR1	1.14523	8.10916	14.5579	1.47676e-19	3.72604e-17	34.2691
ENO1	-1.04576	8.64834	-14.4191	2.1738e-19	5.37284e-17	33.8608
FERMT3	-1.27293	7.68981	-14.3491	2.64465e-19	6.40588e-17	33.7076
CXCL16	1.2624	7.58473	13.9561	8.03403e-19	1.83585e-16	32.6192
CTSC	1.48043	10.8866	14.0032	7.02542e-19	1.63625e-16	32.6188
COLEC12	3.11363	5.54951	14.0159	6.77577e-19	1.60905e-16	32.5173
RNASE6	1.99035	7.43353	13.8873	9.77577e-19	2.16228e-16	32.4292
ATP5MC3	-1.04969	9.05628	-13.8858	9.81963e-19	2.16228e-16	32.3183
BTG1	1.76859	9.95231	13.8626	1.04934e-18	2.26938e-16	32.2446
PICALM	1.20361	8.18133	13.8342	1.13839e-18	2.41878e-16	32.2348
MS4A6A	2.27412	7.69344	13.7843	1.31346e-18	2.74265e-16	32.1486
FOSL2	2.01887	6.43582	13.7734	1.35524e-18	2.78192e-16	32.1292
UBE2J1	-1.26807	6.978	-13.7372	1.50386e-18	2.98579e-16	32.0081
RAN	-1.0227	8.25028	-13.7152	1.60252e-18	3.08066e-16	31.8715
CD14	1.68811	9.44113	13.6885	1.73028e-18	3.27428e-16	31.8227
LILRB5	3.42401	5.39904	13.7512	1.44444e-18	2.91559e-16	31.8043
SAMHD1	1.25875	10.5453	13.7253	1.55619e-18	3.03983e-16	31.8022
RHOBTB2	-1.72835	5.34651	-13.6056	2.19917e-18	4.09756e-16	31.6471
NEK6	-1.40622	6.82328	-13.5644	2.47768e-18	4.47868e-16	31.4959
DOCK4	1.51947	6.75111	13.4798	3.16811e-18	5.56073e-16	31.2929
FAM13A	2.10095	5.47268	13.464	3.31759e-18	5.73991e-16	31.2173
SPP1	-1.69243	12.9453	-13.5852	2.33303e-18	4.28111e-16	31.2067
GSN	-1.27119	8.02306	-13.4832	3.13641e-18	5.56073e-16	31.1894
NDUFB9	-1.1323	7.96049	-13.3395	4.77123e-18	8.02561e-16	30.7789
PLEK	-1.17555	8.95394	-13.3153	5.12261e-18	8.49862e-16	30.6821
GPR183	3.03694	4.91439	13.2797	5.68639e-18	9.30647e-16	30.6032
EPB41L3	1.82368	6.36234	13.2139	6.90004e-18	1.11422e-15	30.5176
MOB3B	2.37764	5.79505	13.1623	8.03243e-18	1.28001e-15	30.3472
TSPAN4	1.51126	5.94788	13.0894	9.96266e-18	1.5469e-15	30.1593
EMP1	-2.02871	6.89888	-13.1052	9.5077e-18	1.49543e-15	30.1271
PYGL	1.33241	6.69439	13.0427	1.14425e-17	1.75418e-15	30.0154
RGS2	2.18755	6.27418	12.9954	1.31677e-17	1.99343e-15	29.8832
ALAS1	-1.72863	7.19369	-12.9904	1.33652e-17	1.99835e-15	29.8355
CCL17	5.16376	3.33166	13.3587	4.51101e-18	7.69476e-16	29.805
RUNX3	1.35914	6.42391	12.9611	1.45817e-17	2.12769e-15	29.7806
PILRA	1.78103	7.02198	12.8707	1.90915e-17	2.68856e-15	29.5157
CYRIA	2.41721	5.54998	12.9017	1.74054e-17	2.47996e-15	29.4907
ITGB1BP1	-1.60929	5.04877	-12.8387	2.1011e-17	2.92488e-15	29.4206
MMP9	-1.97666	10.0126	-12.9217	1.63962e-17	2.36398e-15	29.4191
TPX2	-2.58215	3.32446	-12.9694	1.42267e-17	2.10122e-15	29.3977
HS3ST1	2.04867	6.11891	12.7625	2.63992e-17	3.63319e-15	29.1908
NIBAN2	-1.17568	6.3267	-12.6196	4.05849e-17	5.2852e-15	28.7336
COX5B	-1.0337	7.23563	-12.6281	3.95614e-17	5.20792e-15	28.7215
EVI2A	1.31932	6.68854	12.5969	4.34699e-17	5.60068e-15	28.6851
NDRG2	-2.31741	5.32127	-12.5578	4.8931e-17	6.17296e-15	28.5868
HMGA1	-1.26123	8.44264	-12.5817	4.55132e-17	5.80221e-15	28.5028
TLR8	1.55531	8.20843	12.5382	5.19208e-17	6.4826e-15	28.4924
FNDC3A	1.17583	6.48682	12.4936	5.94391e-17	7.27139e-15	28.3721
CTNNB1	1.10663	8.72016	12.5087	5.67794e-17	7.01689e-15	28.2685
TGFA	3.74382	4.38413	12.6847	3.33535e-17	4.43894e-15	28.1718
SH3KBP1	1.16372	7.5434	12.4219	7.39321e-17	8.85532e-15	28.1114
CD276	-1.2655	6.90938	-12.3717	8.61376e-17	1.01283e-14	27.9357
VNN2	3.57187	5.93151	12.4195	7.44606e-17	8.85532e-15	27.8006
GPR155	1.68381	5.67126	12.2934	1.09435e-16	1.25035e-14	27.7919
IL1RN	-2.1234	9.43719	-12.339	9.51878e-17	1.10848e-14	27.6887
TUBA1B	-1.14174	10.0024	-12.3305	9.76988e-17	1.12689e-14	27.6659
SEL1L3	1.99068	5.74191	12.233	1.31695e-16	1.49061e-14	27.6059
LINC01010	-2.26319	2.98442	-12.2081	1.42162e-16	1.59419e-14	27.4945
GCLC	-1.54753	6.97199	-12.1695	1.60082e-16	1.77867e-14	27.3273
TNS3	-1.24298	7.1	-12.1125	1.9081e-16	2.10027e-14	27.1617
RAC2	-1.30502	6.87302	-12.056	2.27244e-16	2.41417e-14	26.9893
CKS1B	-1.5062	5.67149	-12.0071	2.64353e-16	2.78399e-14	26.921
SPTLC3	4.33364	3.47906	12.7481	2.75629e-17	3.70905e-15	26.8013
CHST13	-1.98621	3.20508	-11.9984	2.71571e-16	2.83535e-14	26.796
TEX2	-1.1761	6.05019	-11.9705	2.96083e-16	3.06484e-14	26.75
CCNA2	-2.77276	2.88601	-12.0981	1.99473e-16	2.15698e-14	26.7107
N4BP2L2	1.23405	7.22842	11.939	3.26561e-16	3.35168e-14	26.642
CSPG4	-2.38389	2.71564	-11.9306	3.35191e-16	3.40588e-14	26.5937
MMP7	-2.61164	7.05242	-11.9284	3.37466e-16	3.40588e-14	26.5749
NES	-2.13191	3.74184	-11.8769	3.96189e-16	3.93299e-14	26.5225
MXD1	1.92625	6.38195	11.829	4.5995e-16	4.421e-14	26.3756
CEBPD	2.12605	6.49456	11.8291	4.5981e-16	4.421e-14	26.3729
RRM2	-2.76998	2.99597	-11.8625	4.14384e-16	4.08017e-14	26.2776
ST6GAL1	-1.23805	6.8541	-11.8145	4.81281e-16	4.5896e-14	26.2368
FCGR3A	2.34178	7.35108	11.7702	5.52736e-16	5.14938e-14	26.192
RHOU	2.54705	5.63574	11.7778	5.39753e-16	5.07856e-14	26.1364
CDK1	-1.82209	3.87807	-11.752	5.85177e-16	5.34351e-14	26.1218
HERPUD1	1.06994	7.6011	11.7607	5.69368e-16	5.26383e-14	26.0883
DUSP2	-1.93183	4.32005	-11.7254	6.35961e-16	5.70528e-14	26.0536
PLIN2	1.24378	9.63745	11.7771	5.40942e-16	5.07856e-14	25.9708
SQOR	-1.11534	8.20319	-11.7301	6.26641e-16	5.66362e-14	25.9258
HLA-DRA	1.2045	10.3993	11.7511	5.86811e-16	5.34351e-14	25.8893
C15orf48	-1.81509	8.65572	-11.6848	7.22478e-16	6.43377e-14	25.8059
SLC20A1	-1.095	7.14999	-11.681	7.31038e-16	6.46248e-14	25.7878
DUSP7	-1.87755	5.56161	-11.6277	8.6454e-16	7.5327e-14	25.7442
FUCA1	1.62477	8.60341	11.6634	7.72564e-16	6.78009e-14	25.6976
SOD2	1.28186	10.3359	11.6209	8.83132e-16	7.58554e-14	25.5178
HIP1	2.62035	5.50133	11.5837	9.92968e-16	8.40968e-14	25.4903
DLX3	-2.41772	1.84408	-11.6216	8.81357e-16	7.58554e-14	25.427
ANTXR2	1.306	6.39535	11.5204	1.21274e-15	1.01293e-13	25.3981
MARCHF8	1.31092	6.36495	11.4821	1.36878e-15	1.11257e-13	25.2729
KRT18	3.3513	4.88994	11.4905	1.33296e-15	1.09452e-13	25.2624
STIP1	-1.24613	7.00898	-11.4942	1.31733e-15	1.09275e-13	25.2085
MEGF9	1.79964	6.73887	11.4403	1.56281e-15	1.26182e-13	25.1638
LRRC8B	-1.34672	5.27213	-11.4036	1.75595e-15	1.38995e-13	25.0462
BCL2L11	2.14837	5.69532	11.4093	1.72469e-15	1.37419e-13	25.0326
NEAT1	2.46071	7.1457	11.4175	1.67984e-15	1.34732e-13	24.998
TK1	-2.08138	3.47727	-11.3864	1.85468e-15	1.45857e-13	24.7987
JAML	2.94579	4.96283	11.343	2.12929e-15	1.64253e-13	24.7215
COX20	-1.14769	5.96006	-11.3038	2.41249e-15	1.82835e-13	24.7185
CA2	-2.14619	4.30697	-11.3034	2.41546e-15	1.82835e-13	24.7139
RNF128	-2.47879	2.35286	-11.3438	2.12368e-15	1.64253e-13	24.712
NINJ1	1.47754	6.47756	11.2101	3.25402e-15	2.43268e-13	24.4367
GAS6	1.75108	5.83292	11.1709	3.68972e-15	2.74148e-13	24.3238
GALC	1.42933	6.25666	11.1427	4.0399e-15	2.94743e-13	24.2123
ITGA6	-1.71376	4.99475	-11.1306	4.19887e-15	3.04506e-13	24.1625
GALNT12	-2.0679	4.05127	-11.1193	4.35497e-15	3.12089e-13	24.1589
OTUD1	1.91654	5.43259	11.1037	4.57782e-15	3.24222e-13	24.0954
MYO1E	-1.13615	6.84327	-11.1197	4.34955e-15	3.12089e-13	24.0495
ELOC	-1.08967	6.49316	-11.1052	4.55636e-15	3.24222e-13	24.0235
ABCA1	1.35006	6.54118	11.0809	4.9271e-15	3.44925e-13	23.9575
EGR2	-2.38773	4.86899	-11.0374	5.66786e-15	3.88843e-13	23.8845
JPT1	1.42512	6.5129	11.0366	5.68287e-15	3.88843e-13	23.8635
CCDC170	1.51995	5.93238	11.0105	6.18108e-15	4.16588e-13	23.8108
EPAS1	1.19543	6.34933	11.0083	6.22594e-15	4.16588e-13	23.7388
MYO6	-1.22746	5.72454	-11.0031	6.33003e-15	4.21225e-13	23.7286
CLUH	-1.3552	5.52413	-10.984	6.73352e-15	4.43205e-13	23.7178
SHTN1	-1.27771	5.97962	-10.9948	6.50247e-15	4.30336e-13	23.7102
AGPAT5	-1.23983	5.32136	-10.9749	6.93339e-15	4.53893e-13	23.699
CREG1	1.1526	8.13122	11.0147	6.09733e-15	4.14858e-13	23.6587
NDUFB6	-1.30406	5.24224	-10.947	7.58821e-15	4.91448e-13	23.6103
SH3BGRL3	-1.04155	7.92307	-11.0098	6.19481e-15	4.16588e-13	23.5969
NFATC1	-1.71369	4.52085	-10.9378	7.8176e-15	5.03611e-13	23.5837
FCGR2A	2.93429	5.2278	11.056	5.33794e-15	3.69416e-13	23.5597
MYOF	-1.29835	6.76861	-10.9348	7.89385e-15	5.05833e-13	23.4948
STK17B	1.92591	5.18088	10.8748	9.58828e-15	6.07978e-13	23.3328
ZNF704	2.01333	4.06832	10.8517	1.03345e-14	6.47773e-13	23.3027
OCSTAMP	-2.42391	2.89044	-10.8443	1.05859e-14	6.51048e-13	23.2772
TOMM40	-1.30155	5.36434	-10.8463	1.05163e-14	6.51048e-13	23.2744
LILRB2	1.86269	6.68662	10.8387	1.07792e-14	6.5933e-13	23.266
SLC7A2	1.944	5.25033	10.8216	1.13969e-14	6.93607e-13	23.1985
OGFRL1	1.18511	7.32558	10.8442	1.05901e-14	6.51048e-13	23.1727
CRABP2	-1.87668	4.18302	-10.8193	1.14809e-14	6.95224e-13	23.1607
P2RY6	2.20526	5.85928	10.8116	1.17736e-14	7.07684e-13	23.132
IL1R1	3.46821	4.00072	10.9621	7.22674e-15	4.70554e-13	23.1221
NCAPG	-2.60584	2.61682	-10.8573	1.01473e-14	6.40074e-13	23.0483
ID2	-1.13883	7.05076	-10.8108	1.18035e-14	7.07684e-13	23.0139
PCLAF	-1.96333	3.54594	-10.7506	1.43583e-14	8.52421e-13	22.9828
SEMA7A	-1.74922	4.50647	-10.7331	1.52015e-14	8.98077e-13	22.9293
PDE4B	3.46338	5.22992	10.9001	8.83342e-15	5.63061e-13	22.8574
HDAC9	-1.63596	4.10078	-10.6987	1.70083e-14	9.99938e-13	22.8197
SYTL3	2.23368	4.0231	10.7601	1.39223e-14	8.30605e-13	22.7767
ATP8B4	1.33076	5.59821	10.6789	1.81472e-14	1.05158e-12	22.7432
RDH10	1.76784	5.40517	10.6751	1.83708e-14	1.05445e-12	22.7323
KCNN4	-2.25256	3.76199	-10.6589	1.93725e-14	1.09636e-12	22.6681
ATF3	-1.55632	6.919	-10.6927	1.7347e-14	1.01004e-12	22.6451
NCAPG2	-1.71923	3.33388	-10.6699	1.86901e-14	1.06772e-12	22.5942
USP2	-1.94464	3.1859	-10.6269	2.15133e-14	1.21185e-12	22.5741
LINC01094	1.64805	6.62675	10.6153	2.23442e-14	1.24705e-12	22.5207
UBTD1	-1.32822	5.65145	-10.5997	2.35179e-14	1.30654e-12	22.4472
MTHFD1	-1.59787	4.97706	-10.5723	2.57319e-14	1.42301e-12	22.4134
ADO	-1.23053	5.80698	-10.5522	2.74802e-14	1.49916e-12	22.304
TBC1D4	1.1078	6.31559	10.5527	2.74374e-14	1.49916e-12	22.2645
ATP2B1	1.04109	8.18943	10.5377	2.88232e-14	1.56537e-12	22.0834
ACAT2	-1.82909	5.21976	-10.4674	3.63234e-14	1.91386e-12	22.0391
CMIP	1.00789	7.86495	10.5125	3.13157e-14	1.68562e-12	22.0315
IL10RA	1.11548	7.31888	10.4726	3.5714e-14	1.89707e-12	21.9781
SATB1	2.68752	3.34225	10.5002	3.26075e-14	1.74739e-12	21.9303
RRM1	-1.03827	6.24683	-10.4494	3.85452e-14	2.00352e-12	21.9259
LMNA	-1.27299	6.00742	-10.4366	4.021e-14	2.06349e-12	21.8948
RNF149	1.04998	7.1229	10.4426	3.9419e-14	2.03679e-12	21.8742
LMBRD1	1.14563	7.1863	10.4319	4.08399e-14	2.08697e-12	21.7981
MRAS	-1.16995	6.22135	-10.3614	5.15526e-14	2.61557e-12	21.6231
DUSP22	1.07233	6.36782	10.3383	5.56364e-14	2.80755e-12	21.603
RAB11FIP4	-2.20221	4.51436	-10.328	5.75665e-14	2.8929e-12	21.5964
MRPL15	-1.02835	5.97468	-10.3255	5.80491e-14	2.9051e-12	21.5513
SNX10	-1.29874	7.33285	-10.3226	5.8616e-14	2.92139e-12	21.5125
ST8SIA4	1.23181	6.4126	10.2931	6.46379e-14	3.19522e-12	21.4225
FGL1	1.69509	4.16901	10.2786	6.78163e-14	3.33871e-12	21.4074
PCBP1-AS1	3.2675	4.24392	10.461	3.70971e-14	1.93656e-12	21.3742
IFNAR2	1.19524	6.60844	10.2606	7.19985e-14	3.474e-12	21.3311
LMNB1	-1.86348	4.49376	-10.2045	8.6734e-14	4.15192e-12	21.1859
HLA-DMB	1.15528	8.92424	10.2679	7.02777e-14	3.43199e-12	21.1849
KPNA2	-1.12111	5.82386	-10.1763	9.52774e-14	4.50744e-12	21.0723
SLC27A3	-1.26779	5.80921	-10.1718	9.67091e-14	4.55737e-12	21.0693
TM4SF19	-2.20658	4.14897	-10.1439	1.06159e-13	4.94316e-12	20.9952
ABHD5	1.2357	5.87078	10.1428	1.06528e-13	4.94316e-12	20.9854
HK3	-2.39342	3.94983	-10.1114	1.18305e-13	5.40677e-12	20.9119
TRPV2	-1.04853	6.08015	-10.1229	1.13844e-13	5.2226e-12	20.8522
IER3	1.77707	8.01536	10.1298	1.11275e-13	5.12416e-12	20.7865
ACP3	-2.35517	3.93731	-10.0627	1.39198e-13	6.31395e-12	20.6785
CSF1	-1.77155	5.24912	-10.0371	1.51651e-13	6.80241e-12	20.6432
NPM3	-1.0962	5.10811	-9.99862	1.72517e-13	7.70979e-12	20.5146
VMO1	4.30006	4.22735	10.2069	8.60641e-14	4.1362e-12	20.5056
LRRC8A	-1.3068	4.28027	-9.96043	1.96091e-13	8.69911e-12	20.419
GPD1	-1.77195	3.0172	-9.95927	1.96861e-13	8.70138e-12	20.3488
TESC	1.74573	5.74785	9.93806	2.11391e-13	9.30966e-12	20.3235
BIRC5	-3.01646	1.96958	-10.0533	1.43658e-13	6.49193e-12	20.2474
GAB2	1.32713	6.55042	9.92883	2.18046e-13	9.53339e-12	20.2336
ENSG00000232884	1.33044	6.43001	9.93115	2.16355e-13	9.49375e-12	20.2093
HEIH	1.1052	6.40892	9.90047	2.3986e-13	1.03748e-11	20.1377
AKNA	1.26972	5.48203	9.86841	2.67182e-13	1.14341e-11	20.1117
SRSF6	-1.26561	4.90097	-9.86329	2.71833e-13	1.15389e-11	20.0756
CABLES1	2.31594	4.58984	9.85524	2.793e-13	1.17451e-11	20.0438
PADI2	2.52722	5.4786	9.86257	2.7249e-13	1.15389e-11	20.0144
SPINT2	1.51705	6.90009	9.85714	2.77519e-13	1.17109e-11	19.99
CYCS	-1.05137	7.77207	-9.89251	2.46364e-13	1.06182e-11	19.941
LGALS9	-1.34793	5.94403	-9.8414	2.92635e-13	1.22634e-11	19.9268
GPRC5B	2.13358	4.82811	9.81502	3.19854e-13	1.3221e-11	19.9227
HBEGF	1.62232	5.7212	9.82392	3.10395e-13	1.29182e-11	19.881
FBP1	-1.50632	6.16439	-9.86523	2.70061e-13	1.15166e-11	19.8796
RBM38	-1.42223	5.45626	-9.78974	3.48345e-13	1.4301e-11	19.8136
PREX1	1.06707	7.28014	9.81141	3.23776e-13	1.33376e-11	19.784
SLC49A3	-1.32844	5.15824	-9.75459	3.92263e-13	1.59956e-11	19.7281
FPR1	4.85439	5.47313	10.0882	1.27851e-13	5.82107e-12	19.7122
CEMIP2	1.9684	5.65357	9.73447	4.19883e-13	1.69507e-11	19.6734
MYBPH	-2.21085	3.44058	-9.75152	3.96348e-13	1.60766e-11	19.6067
TRH	6.78299	1.01994	11.613	9.05589e-16	7.72365e-14	19.5073
TSPAN17	-1.36995	5.03829	-9.68406	4.98005e-13	1.98399e-11	19.4989
MMP12	-1.75084	5.54543	-9.6864	4.94078e-13	1.97484e-11	19.4789
CCNB1	-2.0449	3.27999	-9.6804	5.04222e-13	2.00218e-11	19.4312
GK	1.41552	6.68514	9.67022	5.21925e-13	2.05897e-11	19.4248
SLC30A3	-2.51636	3.2011	-9.64923	5.60433e-13	2.18245e-11	19.3763
STAB1	1.61165	5.29064	9.65543	5.48776e-13	2.15786e-11	19.3487
OLFML2B	2.21219	5.02354	9.6288	6.00667e-13	2.30942e-11	19.3167
MKI67	-2.18983	3.35072	-9.62326	6.12068e-13	2.34581e-11	19.3043
METTL1	-1.71884	3.43997	-9.63463	5.88905e-13	2.27867e-11	19.2829
LRCH1	-1.3109	5.00954	-9.59984	6.62753e-13	2.5001e-11	19.2029
NRGN	-2.42495	2.19164	-9.60746	6.45824e-13	2.45191e-11	19.1324
HLA-DPB1	1.36094	8.08647	9.62919	5.99878e-13	2.30942e-11	19.1229
H4C3	-1.32419	7.61356	-9.64931	5.60277e-13	2.18245e-11	19.0829
ASPM	-1.9049	2.75175	-9.55197	7.79931e-13	2.88861e-11	19.0661
RGS16	-2.46914	2.35357	-9.60774	6.452e-13	2.45191e-11	19.0601
FAM110B	2.40514	3.49707	9.63491	5.88347e-13	2.27867e-11	18.9924
MCM3	-1.34555	4.64082	-9.49794	9.37511e-13	3.45113e-11	18.8853
ABCG1	2.1278	5.01387	9.48046	9.95122e-13	3.6301e-11	18.8218
ALDH6A1	1.3112	5.01987	9.46121	1.06268e-12	3.83041e-11	18.7599
H1-0	1.21936	6.97329	9.46519	1.04832e-12	3.78989e-11	18.6874
TACSTD2	-4.47511	0.666068	-9.81758	3.17107e-13	1.31524e-11	18.6802
ZNF358	1.22691	5.85968	9.45114	1.09984e-12	3.94087e-11	18.6702
KCNJ5-AS1	-2.11797	2.40136	-9.46636	1.04414e-12	3.7861e-11	18.6693
AURKB	-2.3147	3.21005	-9.44923	1.10704e-12	3.95499e-11	18.6302
BOLA3	-1.11663	5.08311	-9.42895	1.18646e-12	4.18743e-11	18.6267
SMPDL3A	2.18854	4.68401	9.43141	1.1765e-12	4.17847e-11	18.6204
SLC1A3	-1.27753	5.86493	-9.42822	1.18939e-12	4.18743e-11	18.5828
NR1H3	-1.34842	6.67965	-9.45257	1.09448e-12	3.93331e-11	18.5467
RASGEF1B	-1.46722	4.59614	-9.39532	1.331e-12	4.64547e-11	18.5436
DCSTAMP	-1.50251	4.1447	-9.43161	1.17569e-12	4.17847e-11	18.5384
TIMP1	1.4988	7.60796	9.42887	1.18675e-12	4.18743e-11	18.4565
WAS	1.17228	6.0172	9.37915	1.40672e-12	4.88159e-11	18.426
IL4I1	-1.36108	6.20435	-9.37518	1.42597e-12	4.93427e-11	18.4241
CCDC80	4.42412	4.55396	9.35725	1.51623e-12	5.21677e-11	18.3665
TMEM37	2.08509	5.32163	9.34235	1.59567e-12	5.4591e-11	18.362
ABCE1	-1.15868	6.17606	-9.37131	1.44501e-12	4.98589e-11	18.3249
CHD3	1.5209	5.28408	9.31478	1.7538e-12	5.92742e-11	18.2435
FLI1	1.25938	5.62726	9.3194	1.72623e-12	5.85614e-11	18.2317
MALT1	1.44581	5.17178	9.29566	1.87271e-12	6.28881e-11	18.1928
PAICS	-1.58958	4.08458	-9.27788	1.99054e-12	6.62292e-11	18.1439
CYTIP	1.92818	5.84539	9.28309	1.95528e-12	6.54154e-11	18.1286
HELLS	-1.64079	4.1808	-9.26104	2.10907e-12	6.99808e-11	18.0929
SLC43A3	-1.12869	6.96961	-9.31425	1.75703e-12	5.92742e-11	18.0761
IGFBP4	2.34462	5.23256	9.24228	2.24949e-12	7.44358e-11	17.9726
DUSP13	-1.68689	3.77762	-9.21952	2.43262e-12	7.98414e-11	17.9409
PAM	1.74372	4.09079	9.21715	2.45251e-12	8.02766e-11	17.9129
BMF	1.46448	5.55505	9.18256	2.76257e-12	8.94585e-11	17.8146
LPAR6	1.13648	6.01599	9.21053	2.50907e-12	8.19065e-11	17.8108
ADCK2	-1.1209	6.33584	-9.20424	2.56394e-12	8.32489e-11	17.7914
ANKRD28	-1.4677	4.24855	-9.16315	2.95362e-12	9.36421e-11	17.7622
AURKA	-1.42515	4.26949	-9.14464	3.14822e-12	9.90341e-11	17.7024
DNTTIP1	-1.14457	5.54726	-9.17355	2.84963e-12	9.14172e-11	17.6857
SUN2	-1.15024	5.89267	-9.17318	2.85325e-12	9.14172e-11	17.652
SRSF2	-1.13294	6.02635	-9.17241	2.86088e-12	9.14197e-11	17.6308
FEN1	-1.64044	3.94382	-9.12561	3.36167e-12	1.04661e-10	17.6278
GPR141	2.13864	5.65998	9.11553	3.48069e-12	1.07537e-10	17.6041
PHACTR1	1.36016	4.85979	9.09635	3.7189e-12	1.13165e-10	17.5334
RFLNB	-1.02495	5.40477	-9.14602	3.13329e-12	9.88281e-11	17.5276
SELENON	-1.22904	5.19563	-9.11731	3.45933e-12	1.07151e-10	17.5043
ITSN1	1.04331	5.97123	9.10031	3.66835e-12	1.1219e-10	17.4511
ATP5MC1	-1.1312	5.99758	-9.1024	3.64202e-12	1.11667e-10	17.4024
IGFBP6	-1.75747	3.71556	-9.05841	4.23961e-12	1.27726e-10	17.3844
RHOBTB3	1.02215	6.71867	9.09343	3.75653e-12	1.13738e-10	17.3806
NFKBIE	-1.11424	5.19745	-9.04056	4.5095e-12	1.3552e-10	17.3327
UBE2C	-2.71699	2.13999	-9.09783	3.69999e-12	1.12873e-10	17.296
FH	-1.00638	5.40009	-9.0346	4.60352e-12	1.38003e-10	17.2378
ATXN7	1.25049	5.32014	8.99178	5.33878e-12	1.56937e-10	17.18
SFXN4	-1.21155	4.94625	-8.9945	5.28875e-12	1.56448e-10	17.1788
CCL13	1.82466	10.4726	9.08459	3.87302e-12	1.16973e-10	17.1116
CSF2RA	2.16788	4.39697	8.98831	5.40333e-12	1.5845e-10	17.1058
RGL1	1.16876	6.81494	8.99953	5.19754e-12	1.54283e-10	17.083
BCL2A1	-1.45238	6.83305	-8.9801	5.55926e-12	1.61847e-10	16.9829
REV3L	1.4093	5.49267	8.94646	6.24667e-12	1.80127e-10	16.9783
CYC1	-1.10488	5.26355	-8.93944	6.40069e-12	1.83259e-10	16.9682
RHOB	1.70944	3.87461	8.93056	6.60089e-12	1.88546e-10	16.9383
DENND11	1.40065	5.30697	8.91991	6.84945e-12	1.94271e-10	16.9081
ARHGAP21	1.05504	6.36298	8.96382	5.88195e-12	1.70422e-10	16.9035
TRPS1	1.07932	6.51914	8.94999	6.17082e-12	1.78365e-10	16.8585
LINC02345	-2.04009	2.85669	-8.88506	7.73046e-12	2.17224e-10	16.795
CLSPN	-1.79236	3.86124	-8.87307	8.05913e-12	2.24894e-10	16.7817
DHCR24	-1.12589	5.7928	-8.91809	6.89281e-12	1.95044e-10	16.7446
HAS1	5.36859	0.713165	10.4418	3.95216e-14	2.03679e-12	16.7433
MT-TL1	1.09988	10.0516	8.97566	5.64549e-12	1.63963e-10	16.6281
DYRK2	-1.16584	5.96969	-8.84747	8.80928e-12	2.4414e-10	16.5294
ITGA4	1.72895	3.81737	8.79275	1.06573e-11	2.907e-10	16.5008
CD1D	2.33301	4.95409	8.75278	1.22498e-11	3.31155e-10	16.3763
PCSK5	2.57491	4.57115	8.77349	1.13966e-11	3.0947e-10	16.349
ZFP36	1.98102	5.61729	8.7426	1.26926e-11	3.40844e-10	16.3295
VTN	6.14994	1.4701	10.1319	1.10489e-13	5.10736e-12	16.3234
C3AR1	1.05217	7.48667	8.79675	1.05096e-11	2.87319e-10	16.3084
PALLD	1.31903	5.97838	8.78381	1.09941e-11	2.99212e-10	16.2875
GNG2	1.62837	4.98446	8.72087	1.36922e-11	3.64453e-10	16.261
SLC43A2	1.31936	7.10102	8.74803	1.24545e-11	3.35192e-10	16.1925
KIF11	-2.35032	2.7687	-8.72808	1.33519e-11	3.56965e-10	16.1853
DTX4	-1.83849	3.59954	-8.6996	1.4747e-11	3.91668e-10	16.1828
IRF4	4.76126	2.98076	9.33728	1.62362e-12	5.5369e-11	16.069
ODC1	-1.26794	5.03863	-8.67554	1.60398e-11	4.24143e-10	16.0686
PIM2	2.06979	6.16954	8.64179	1.80482e-11	4.72099e-10	15.9938
ADRA2B	-2.45847	1.89827	-8.62234	1.93186e-11	5.02076e-10	15.8452
MRTO4	-1.31505	5.22091	-8.62443	1.9178e-11	4.9959e-10	15.8241
HMMR	-2.2678	2.86202	-8.60611	2.04476e-11	5.29147e-10	15.7713
MYO10	1.22439	4.82998	8.56941	2.32519e-11	5.96617e-10	15.7296
TMEM170B	1.68031	4.24918	8.54302	2.55047e-11	6.5029e-10	15.6614
MYBL2	-3.35019	1.64747	-8.73226	1.31586e-11	3.52574e-10	15.6301
CDCA8	-2.39526	2.50486	-8.61815	1.96038e-11	5.08398e-10	15.6215
TUBB4B	-1.13924	6.01972	-8.56664	2.34782e-11	6.01151e-10	15.5946
PPARG	-1.42131	3.67448	-8.50595	2.9046e-11	7.34396e-10	15.5349
NEDD9	-1.10214	4.96391	-8.52381	2.72819e-11	6.92685e-10	15.494
CRIM1	1.41838	5.69978	8.50516	2.91258e-11	7.34879e-10	15.479
ITPA	-1.17175	5.72379	-8.49792	2.98757e-11	7.52235e-10	15.372
SEMA6B	3.10509	3.15869	8.57234	2.3014e-11	5.91767e-10	15.342
FGR	-1.38932	6.59022	-8.51814	2.78293e-11	7.05106e-10	15.2994
MCM2	-1.70831	4.10153	-8.4153	3.99368e-11	9.73853e-10	15.2197
CDKN1B	1.11466	4.94873	8.41413	4.01012e-11	9.73853e-10	15.1971
SLC1A4	-1.11688	5.48611	-8.44853	3.55333e-11	8.76463e-10	15.1952
TFEB	-1.51767	4.24899	-8.40501	4.14082e-11	9.98994e-10	15.189
PRPS1	-1.09639	5.169	-8.41613	3.98203e-11	9.73853e-10	15.1417
LRP5	3.13951	2.61974	8.49649	3.00256e-11	7.52879e-10	15.0831
PLEKHG5	1.76393	4.14585	8.37382	4.62109e-11	1.09953e-09	15.0815
NOP16	-1.26889	4.7258	-8.37513	4.59993e-11	1.0985e-09	15.0458
CALD1	4.51417	4.73569	8.36811	4.71502e-11	1.11968e-09	14.9843
CXCL5	4.03685	6.15672	8.35552	4.92862e-11	1.16583e-09	14.9711
RUBCN	1.31975	5.1401	8.33582	5.28287e-11	1.24719e-09	14.926
SPHK1	-1.80711	3.37253	-8.33274	5.34041e-11	1.25344e-09	14.9228
IFITM3	1.61973	6.18018	8.30902	5.80608e-11	1.35139e-09	14.8532
SLC44A2	-1.43765	3.74868	-8.30614	5.86548e-11	1.36086e-09	14.8511
SEMA4A	4.27733	3.74718	8.92522	6.7244e-12	1.91622e-10	14.8103
LILRB4	-1.95982	4.36368	-8.29501	6.10009e-11	1.40989e-09	14.7706
THBD	3.07713	1.85096	8.4779	3.20507e-11	8.00343e-10	14.7235
PIK3R3	2.12902	4.3359	8.26271	6.83634e-11	1.56809e-09	14.6629
P3H2	1.5578	4.47646	8.24815	7.19691e-11	1.64456e-09	14.6509
CD28	2.00905	3.92325	8.25209	7.09754e-11	1.62492e-09	14.6383
KCNJ2	-1.96001	4.20284	-8.24086	7.38443e-11	1.68107e-09	14.6274
CEP55	-2.93023	2.42243	-8.32837	5.4234e-11	1.27046e-09	14.5927
GPATCH4	-1.26025	4.61561	-8.24383	7.30753e-11	1.6667e-09	14.579
PRDM1	1.16244	5.28938	8.22905	7.69907e-11	1.74613e-09	14.5157
PKIB	1.40913	3.70062	8.20823	8.28655e-11	1.86183e-09	14.5027
SLC7A1	-1.78897	4.07185	-8.18965	8.84875e-11	1.96999e-09	14.4499
VSIR	1.33291	6.53016	8.22529	7.80186e-11	1.76614e-09	14.4387
LTB4R	1.50585	5.1735	8.19242	8.7627e-11	1.95803e-09	14.3857
WBP1L	1.02466	6.2335	8.21421	8.11339e-11	1.82642e-09	14.3517
TCF19	-3.02675	2.11401	-8.37915	4.53535e-11	1.08768e-09	14.2594
STON2	1.49338	5.2081	8.14318	1.04293e-10	2.28821e-09	14.2307
TLN2	-1.21971	4.39938	-8.13084	1.08949e-10	2.38605e-09	14.1863
PLXNC1	-1.04966	7.12909	-8.20772	8.30147e-11	1.86183e-09	14.1592
BMP6	5.71945	2.21434	8.92295	6.77756e-12	1.92683e-10	14.1327
COL1A1	4.26008	4.63294	8.05431	1.4287e-10	3.06247e-09	13.9833
ANXA6	1.75947	5.19037	8.04977	1.45184e-10	3.1011e-09	13.9705
DOT1L	-1.60685	3.86499	-8.05284	1.43612e-10	3.07295e-09	13.9514
SLAMF7	-1.07905	8.50107	-8.12132	1.12682e-10	2.45448e-09	13.9115
NR1D2	1.14827	4.81881	8.03393	1.5357e-10	3.25724e-09	13.8965
GTSE1	-2.07832	1.97852	-8.04323	1.4859e-10	3.1627e-09	13.8914
FN1	-1.49202	8.32835	-8.18492	8.99792e-11	1.98134e-09	13.8806
FASN	-1.37049	3.77925	-8.02405	1.59047e-10	3.33833e-09	13.8791
FGL2	-1.60479	7.33221	-8.09086	1.25513e-10	2.72907e-09	13.8548
NRIP3	-1.16311	6.64618	-8.09022	1.258e-10	2.7304e-09	13.8119
GAL	-2.04342	3.18352	-7.99861	1.74072e-10	3.62231e-09	13.7882
SFXN3	-1.03143	5.0828	-8.027	1.57392e-10	3.31235e-09	13.7797
MAFF	-1.34201	5.25262	-8.02823	1.56706e-10	3.3064e-09	13.7512
ADA2	1.17144	6.42947	8.02674	1.57536e-10	3.31235e-09	13.7385
MCOLN1	1.30633	4.60984	7.99044	1.79191e-10	3.72243e-09	13.7347
MAGI1	1.00364	4.32489	7.97809	1.87221e-10	3.86934e-09	13.6686
BRWD3	1.16028	4.58451	7.97381	1.90083e-10	3.91148e-09	13.666
THBS1	5.82392	2.08654	8.40853	4.08985e-11	9.88665e-10	13.6656
PHF1	1.43242	4.94918	7.9578	2.01204e-10	4.09542e-09	13.6476
CENPF	-1.70556	3.34247	-7.96645	1.95115e-10	3.99162e-09	13.6393
LINC02244	-1.62708	3.79096	-7.97207	1.91262e-10	3.92606e-09	13.6051
CCND1	-1.14338	7.17173	-8.03288	1.54147e-10	3.26376e-09	13.5756
GGTA1	1.02543	6.17826	7.97531	1.89077e-10	3.90104e-09	13.4928
ENSG00000269952	3.79257	2.3636	8.37465	4.60771e-11	1.0985e-09	13.4745
LGALS3	-1.02356	8.69268	-8.04799	1.46103e-10	3.11524e-09	13.4629
SERPINE1	1.94797	6.02413	7.95266	2.04913e-10	4.16392e-09	13.4583
PNP	-1.58998	3.93967	-7.90076	2.46404e-10	4.97366e-09	13.4544
ST6GALNAC4	-1.08112	5.60899	-7.95796	2.01092e-10	4.09542e-09	13.4425
SULF2	3.49604	3.50351	8.03905	1.50809e-10	3.20428e-09	13.3724
SLC18B1	1.32403	4.3649	7.87439	2.70625e-10	5.39958e-09	13.3466
TNFSF12	1.37846	5.42306	7.86716	2.77678e-10	5.53117e-09	13.3118
PAQR5	-1.41153	3.77499	-7.86352	2.81291e-10	5.5886e-09	13.2792
LPL	-1.15525	8.46482	-8.01397	1.64838e-10	3.44198e-09	13.2274
CD93	3.71158	2.55768	8.08223	1.29412e-10	2.80378e-09	13.189
ENAH	3.87791	4.15856	7.87693	2.68198e-10	5.35998e-09	13.1877
LINC01800	-3.57604	-0.111241	-8.37791	4.55519e-11	1.09028e-09	13.1627
ARHGAP6	1.20332	4.79004	7.82948	3.17516e-10	6.22238e-09	13.1563
PPARGC1B	-1.46674	4.78335	-7.83358	3.12921e-10	6.16226e-09	13.1528
CDC20	-2.82866	1.16692	-8.01496	1.64257e-10	3.43578e-09	13.1278
SLC17A9	-1.59612	2.41543	-7.80829	3.42389e-10	6.67741e-09	13.1038
MAD2L1	-2.01109	2.93829	-7.8155	3.33711e-10	6.51868e-09	13.0991
TMEM41A	1.04472	5.77789	7.8304	3.16472e-10	6.21601e-09	13.0986
PHLDA3	-1.22004	5.55083	-7.85469	2.90275e-10	5.74431e-09	13.0952
LIG1	-1.3974	4.019	-7.7965	3.57071e-10	6.92825e-09	13.0884
RSRP1	1.17391	6.22866	7.84228	3.0338e-10	5.99385e-09	13.0725
DLGAP5	-2.91292	1.37651	-7.93793	2.15913e-10	4.38011e-09	13.069
SH3PXD2A	1.15313	4.57531	7.79812	3.55015e-10	6.90142e-09	13.0257
SIRPB2	2.11674	4.29452	7.76553	3.98715e-10	7.65267e-09	12.9508
SLC40A1	1.40429	6.04006	7.82893	3.18139e-10	6.22453e-09	12.9443
DDHD1	1.17506	5.63935	7.75495	4.1404e-10	7.89675e-09	12.8677
TMOD2	1.7907	5.04202	7.72318	4.63683e-10	8.76079e-09	12.8425
FKBP5	-1.1943	5.53286	-7.76272	4.0274e-10	7.7055e-09	12.8304
SPATA13	-2.47365	1.95139	-7.77642	3.83546e-10	7.37322e-09	12.8126
RGCC	-1.61176	5.33979	-7.78578	3.70967e-10	7.15411e-09	12.7554
MCM7	-1.71915	2.96447	-7.69846	5.06421e-10	9.48075e-09	12.7291
CCL20	4.10076	3.89591	7.79485	3.59177e-10	6.94886e-09	12.7126
FGD5	-1.31017	3.12285	-7.67077	5.58999e-10	1.03994e-08	12.6605
RHBDD2	1.0304	5.80546	7.70739	4.90541e-10	9.22506e-09	12.643
BASP1	2.35376	5.01612	7.65471	5.91978e-10	1.09457e-08	12.6058
HSPA1B	1.12545	5.07214	7.65536	5.90598e-10	1.09369e-08	12.5821
MATK	-1.14941	4.78332	-7.69842	5.06485e-10	9.48075e-09	12.5791
ENPP2	1.52145	5.11632	7.64541	6.11964e-10	1.12896e-08	12.5467
TGIF2	-1.11482	4.33875	-7.60548	7.05728e-10	1.28721e-08	12.3984
FTX	1.17912	5.74444	7.62983	6.46967e-10	1.1836e-08	12.3742
NDC80	-2.32454	1.82491	-7.64427	6.14445e-10	1.13093e-08	12.3542
LIMD2	-1.27103	5.03928	-7.6	7.19672e-10	1.3087e-08	12.3116
CISH	1.1427	5.82736	7.59575	7.30696e-10	1.32675e-08	12.2844
KLF10	-1.23106	4.5318	-7.58323	7.64121e-10	1.37918e-08	12.28
CCPG1	1.26182	5.25033	7.56973	8.01871e-10	1.44301e-08	12.2789
FOXM1	-2.79166	1.52438	-7.75418	4.15184e-10	7.90612e-09	12.2166
SHCBP1	-1.78591	2.85514	-7.52771	9.31849e-10	1.65478e-08	12.1633
ATOH8	4.21702	2.20773	8.01949	1.61639e-10	3.38688e-09	12.1545
AHR	1.04943	6.28654	7.59021	7.45292e-10	1.34921e-08	12.137
SNHG14	1.04265	5.18144	7.54488	8.76366e-10	1.56544e-08	12.082
PPBP	4.66542	-0.564099	8.46213	3.38763e-11	8.42456e-10	11.9718
DYSF	1.39844	4.81485	7.47464	1.12661e-09	1.94919e-08	11.9571
HIVEP3	-1.79993	3.2867	-7.45325	1.21624e-09	2.07463e-08	11.9113
DNAJB4	1.759	3.91881	7.45151	1.22383e-09	2.08464e-08	11.9053
CBR3	-2.35914	2.05812	-7.50361	1.01572e-09	1.78692e-08	11.904
SNAI3	-1.19743	3.25897	-7.4621	1.17831e-09	2.01846e-08	11.8891
SERTAD2	-1.1382	5.09626	-7.50059	1.02672e-09	1.7969e-08	11.8847
SPON2	-1.24309	4.7707	-7.49965	1.03018e-09	1.80036e-08	11.8737
FABP3	-1.21736	4.17221	-7.47877	1.1101e-09	1.92613e-08	11.8648
HLA-DOA	1.77519	5.29096	7.43266	1.30925e-09	2.20534e-08	11.8385
ABCB9	-2.02788	2.08298	-7.44536	1.25105e-09	2.11909e-08	11.8383
COL3A1	4.3035	4.76045	7.42828	1.32994e-09	2.23087e-08	11.7931
WIPI1	1.26425	5.30609	7.44616	1.24745e-09	2.11596e-08	11.79
CAMK2B	-1.87649	1.52504	-7.41623	1.38853e-09	2.31952e-08	11.7643
ADAMTSL4	2.50174	3.40672	7.47382	1.12991e-09	1.95212e-08	11.6742
CD163	1.11874	8.48557	7.50337	1.01658e-09	1.78692e-08	11.6585
CTLA4	5.68838	2.88161	8.18601	8.96342e-11	1.97734e-09	11.6441
CENPE	-1.37577	3.14445	-7.37197	1.62706e-09	2.68831e-08	11.6315
MBNL2	1.27243	4.59771	7.37859	1.58889e-09	2.63603e-08	11.6202
IKBKE	-1.05079	4.58391	-7.35388	1.73597e-09	2.84112e-08	11.5313
HTR2B	2.79993	2.95105	7.36035	1.69619e-09	2.78733e-08	11.4845
MREG	-2.14822	3.97694	-7.32596	1.91859e-09	3.09401e-08	11.4729
RHOF	-1.30001	3.54935	-7.32302	1.93893e-09	3.1185e-08	11.4506
KIFC1	-2.67812	1.15677	-7.4503	1.22915e-09	2.09076e-08	11.4275
ZMAT1	2.61177	2.11027	7.45872	1.19266e-09	2.04015e-08	11.3348
CSF2RB	1.49735	5.05717	7.28479	2.22371e-09	3.5169e-08	11.329
MYOZ1	-2.46209	1.13413	-7.3494	1.76403e-09	2.88316e-08	11.3229
SLC11A1	1.27736	5.50751	7.29884	2.11449e-09	3.36956e-08	11.2825
GMNN	-1.21985	4.15216	-7.27545	2.29943e-09	3.62679e-08	11.2822
ARID3B	1.33254	4.14761	7.25182	2.50273e-09	3.90601e-08	11.2164
SQLE	-1.05371	4.79842	-7.27503	2.30287e-09	3.62679e-08	11.1388
MGLL	-1.0411	6.63806	-7.33364	1.86655e-09	3.0262e-08	11.1188
SESN3	1.65951	3.89402	7.22526	2.75285e-09	4.25795e-08	11.1082
CTTNBP2	2.23783	2.73753	7.25438	2.47983e-09	3.88027e-08	11.108
CDH2	3.98765	4.30322	7.2201	2.80433e-09	4.33205e-08	11.0997
CDKN1C	3.91492	4.87791	7.25845	2.44394e-09	3.83401e-08	11.0825
CCDC88C	-1.78749	3.21405	-7.20438	2.96694e-09	4.57157e-08	11.0395
SDC3	1.35673	5.44905	7.21917	2.81363e-09	4.34087e-08	11.0252
CCNB2	-1.88736	2.56397	-7.19038	3.11977e-09	4.78879e-08	10.9816
SCIN	-3.02329	0.783372	-7.29385	2.15267e-09	3.4169e-08	10.9783
COL1A2	2.03213	5.47028	7.25213	2.49999e-09	3.90601e-08	10.9765
H1-5	-2.88895	1.67147	-7.27503	2.30287e-09	3.62679e-08	10.9701
POLD1	-1.24249	3.72361	-7.1754	3.29209e-09	5.02147e-08	10.9409
NDC1	-1.09239	4.59045	-7.195	3.06846e-09	4.71601e-08	10.9374
LRFN4	-1.26201	3.94007	-7.1703	3.3529e-09	5.09497e-08	10.9062
ARHGAP31	-1.14417	4.27647	-7.17052	3.35024e-09	5.09497e-08	10.8828
CHI3L1	-1.37653	9.93531	-7.33237	1.87506e-09	3.03189e-08	10.8419
PFKFB3	1.10358	6.091	7.18481	3.18273e-09	4.87925e-08	10.8216
PLEKHG2	2.5514	3.60316	7.15962	3.48381e-09	5.27406e-08	10.7575
MGARP	4.87467	-0.309674	7.93626	2.172e-10	4.39885e-09	10.725
GFOD1	-1.05071	4.42757	-7.14805	3.63157e-09	5.45454e-08	10.6709
TNFAIP8L3	-2.18815	1.04852	-7.14968	3.61043e-09	5.43178e-08	10.6546
CDK5R1	2.54593	2.68326	7.1969	3.0477e-09	4.69005e-08	10.6523
ARHGAP11A	-2.61935	2.05298	-7.1843	3.18859e-09	4.88205e-08	10.6101
DCBLD2	1.69926	5.15933	7.12144	3.9955e-09	5.92282e-08	10.6091
ANKRD50	1.0198	4.01551	7.07365	4.74334e-09	6.87984e-08	10.5487
RAB40B	-2.01997	2.45228	-7.05337	5.1017e-09	7.34682e-08	10.5107
CCN2	4.3285	2.83171	7.15157	3.58599e-09	5.40846e-08	10.487
PTTG1	-1.59973	3.1791	-7.0357	5.43573e-09	7.78158e-08	10.4695
TNFAIP8L1	-1.05789	5.49702	-7.11295	4.11912e-09	6.07633e-08	10.4435
SIGLEC15	-1.08739	3.81877	-7.03481	5.45325e-09	7.79225e-08	10.4152
GIT1	-1.04994	5.35441	-7.07539	4.71378e-09	6.84515e-08	10.3957
H2AX	-1.04617	4.76628	-7.05195	5.12772e-09	7.37551e-08	10.3897
GOLGA7B	-1.82458	1.99931	-7.00962	5.96948e-09	8.43598e-08	10.379
CFD	1.46307	4.2444	7.007	6.02595e-09	8.50586e-08	10.3653
CLCN4	1.75006	4.83807	6.99801	6.22373e-09	8.75442e-08	10.3392
TNFSF14	-1.85868	2.58136	-6.99653	6.25694e-09	8.78074e-08	10.327
GPC4	-1.30763	7.23372	-7.15773	3.50759e-09	5.30342e-08	10.3238
NKTR	1.00828	5.56559	7.04895	5.18315e-09	7.43757e-08	10.3202
RANBP1	-1.10631	4.47758	-7.00993	5.96302e-09	8.43598e-08	10.3135
NSMF	1.28852	4.15899	6.98922	6.42337e-09	8.96238e-08	10.3055
FAIM	-1.43773	2.71615	-6.98971	6.41212e-09	8.96111e-08	10.296
LRRK2	1.80814	6.11624	6.97751	6.69924e-09	9.29966e-08	10.2681
SSBP2	1.22799	3.50611	6.97309	6.80665e-09	9.42118e-08	10.2439
WFDC21P	4.01898	4.38903	6.9967	6.25314e-09	8.78074e-08	10.1983
ZWILCH	-1.30364	4.24097	-6.96114	7.10504e-09	9.77831e-08	10.1911
ARMC9	1.14454	5.81332	7.01191	5.92067e-09	8.39639e-08	10.1313
ZBTB18	1.74108	4.19149	6.9368	7.75445e-09	1.05759e-07	10.1272
TIE1	-1.37142	2.71074	-6.96346	7.04615e-09	9.73043e-08	10.1232
TTLL12	-1.12122	4.13992	-6.9339	7.83566e-09	1.06746e-07	10.0857
ISOC2	-1.26913	4.67231	-6.93992	7.66803e-09	1.04698e-07	10.0478
PAQR7	1.42215	4.12374	6.91193	8.47912e-09	1.1461e-07	10.0334
ERO1B	1.48494	4.13613	6.90661	8.64264e-09	1.16247e-07	10.024
PLEC	-1.21205	5.16649	-6.96205	7.08193e-09	9.75759e-08	10.011
PFKP	-2.05175	3.75601	-6.90357	8.73761e-09	1.17318e-07	10.0109
ESCO2	-1.90175	2.26319	-6.92757	8.01572e-09	1.08954e-07	10.0075
LINC03014	-1.30342	2.87492	-6.90312	8.75193e-09	1.17381e-07	9.99019
FZD2	1.50491	5.46669	6.90745	8.61671e-09	1.16081e-07	9.98314
ZWINT	-1.84787	2.39997	-6.91114	8.5033e-09	1.14809e-07	9.93942
MAP1B	4.03522	4.22353	6.89595	8.98012e-09	1.20175e-07	9.92968
P2RX7	-1.01941	6.79347	-6.96724	6.95104e-09	9.61004e-08	9.92946
SGMS1	1.02569	6.20091	6.90143	8.80496e-09	1.17961e-07	9.77374
CMKLR1	1.27308	7.9794	6.95986	7.13791e-09	9.8124e-08	9.76408
BUB1	-2.09762	2.28457	-6.87431	9.70614e-09	1.28612e-07	9.75897
NISCH	1.14217	4.58042	6.85129	1.05432e-08	1.38792e-07	9.75283
PPFIBP2	1.55603	4.43563	6.81838	1.18667e-08	1.55035e-07	9.71792
CKAP2L	-2.45662	1.36271	-6.91386	8.42061e-09	1.13946e-07	9.70127
LINC01146	2.84444	3.7137	6.91072	8.51607e-09	1.14853e-07	9.69758
EPHX1	1.44239	4.33785	6.82602	1.15454e-08	1.51e-07	9.69542
CYP19A1	-3.28512	-0.731668	-7.1399	3.73934e-09	5.58561e-08	9.69499
CD1C	1.46269	2.92592	6.78674	1.32959e-08	1.71853e-07	9.59022
CENPU	-2.18403	2.17173	-6.84239	1.08861e-08	1.42995e-07	9.58918
CDH3	4.61196	0.399394	7.44392	1.25752e-09	2.1241e-08	9.56965
WNT5B	5.1212	0.286359	7.42857	1.32853e-09	2.23087e-08	9.55833
POC1A	-2.15683	2.43402	-6.86102	1.01811e-08	1.34317e-07	9.55091
CTDSPL	1.63009	4.11002	6.7763	1.38038e-08	1.77283e-07	9.50219
ADAMTS12	4.04408	0.409754	7.50105	1.02504e-09	1.7969e-08	9.49306
STARD13	1.45062	3.91889	6.756	1.48484e-08	1.89294e-07	9.49065
SPN	-1.059	6.93148	-6.89531	9.00098e-09	1.20321e-07	9.48494
AIMP2	-1.038	4.84757	-6.77782	1.37289e-08	1.76696e-07	9.46398
LACC1	1.21849	7.11127	6.84902	1.06296e-08	1.39777e-07	9.46221
CDCP1	1.01507	6.07537	6.77953	1.36446e-08	1.75985e-07	9.45651
MT-TV	1.24027	5.81063	6.80283	1.25487e-08	1.6289e-07	9.43378
ANLN	-1.67453	2.31946	-6.73311	1.61212e-08	2.03804e-07	9.42428
CD300LF	1.50134	5.23242	6.7249	1.66042e-08	2.09691e-07	9.39059
LUM	4.59719	3.98498	6.8148	1.20203e-08	1.56704e-07	9.37454
WIPF3	-3.01154	0.102774	-6.88208	9.439e-09	1.25484e-07	9.34517
MPZL2	5.17725	1.23134	7.34034	1.82228e-09	2.97034e-08	9.33584
CD38	4.38075	4.27601	7.15701	3.51666e-09	5.31051e-08	9.32571
CCL5	-2.90469	5.48078	-6.71517	1.71952e-08	2.16253e-07	9.29843
ZNF467	1.86545	3.70606	6.70175	1.80442e-08	2.2506e-07	9.28539
EPSTI1	1.20142	6.2476	6.71859	1.69851e-08	2.14055e-07	9.26668
HLA-DQA1	1.08588	6.62446	6.74262	1.55801e-08	1.97581e-07	9.23806
DNASE1L3	4.06573	-1.08071	7.36773	1.65191e-09	2.72565e-08	9.21861
ANKRD1	3.46001	2.1814	6.75541	1.488e-08	1.89497e-07	9.21144
ADORA3	1.82856	5.62246	6.70902	1.75789e-08	2.20164e-07	9.19641
GPX3	1.0388	5.21894	6.71734	1.70614e-08	2.14792e-07	9.17758
TBX3	2.6051	5.11548	6.66002	2.09634e-08	2.57232e-07	9.17445
ID3	1.43631	5.25125	6.71208	1.73868e-08	2.18209e-07	9.142
DUSP4	1.74757	4.44275	6.64578	2.20634e-08	2.67603e-07	9.12525
NOTCH3	2.96496	1.93253	6.78162	1.35424e-08	1.74853e-07	9.12079
CPED1	1.12061	4.73842	6.66539	2.05624e-08	2.53081e-07	9.09311
FAM111B	-2.55213	1.46378	-6.6823	1.93507e-08	2.39384e-07	9.09253
PTPRN	4.48905	0.783767	7.11216	4.13084e-09	6.0862e-08	9.08002
CKS2	-1.24413	4.22102	-6.6333	2.30758e-08	2.77804e-07	9.01033
RTN4R	-1.36058	4.45867	-6.64565	2.20738e-08	2.67603e-07	9.00691
SOCS2	1.72181	3.60253	6.60756	2.53107e-08	3.00822e-07	8.99164
HIVEP1	1.13956	4.84454	6.61149	2.49561e-08	2.97191e-07	8.91035
TTK	-1.89718	2.0403	-6.58844	2.71107e-08	3.18466e-07	8.86409
PARM1	-1.51813	3.01327	-6.57428	2.85245e-08	3.31854e-07	8.85958
TIMM21	-1.04516	4.38432	-6.59775	2.62191e-08	3.08891e-07	8.83923
RASGRP1	-2.15444	3.75265	-6.56136	2.98795e-08	3.44639e-07	8.83194
FOLR2	1.12673	5.64284	6.66061	2.09187e-08	2.56943e-07	8.82556
TMCC1	1.16085	4.74444	6.5722	2.87392e-08	3.34031e-07	8.82465
CD70	3.59232	4.284	6.64637	2.20169e-08	2.67449e-07	8.79013
MAN2A2	1.24976	4.23944	6.55409	3.06701e-08	3.52082e-07	8.76764
DTYMK	-1.26644	3.77762	-6.54959	3.117e-08	3.57143e-07	8.76656
ZMYND15	1.10263	4.66795	6.56088	2.99313e-08	3.44908e-07	8.76496
MSH2	-1.00485	3.9596	-6.56338	2.96633e-08	3.42798e-07	8.74797
CENPM	-2.28397	1.08408	-6.62118	2.41021e-08	2.88725e-07	8.72628
TLR2	1.10633	7.06532	6.61924	2.42712e-08	2.90463e-07	8.72359
SLC46A3	1.15572	5.02136	6.56416	2.95811e-08	3.42175e-07	8.71259
C1RL	1.68299	4.4676	6.53023	3.34136e-08	3.8033e-07	8.70265
PLK1	-2.05676	1.05084	-6.55082	3.10322e-08	3.559e-07	8.68679
IL1RAP	1.42863	3.65907	6.51477	3.53208e-08	4.00159e-07	8.67524
SYT4	5.27145	2.01871	7.08709	4.51979e-09	6.60304e-08	8.65276
SPRYD7	-1.08471	4.44998	-6.53872	3.24112e-08	3.69616e-07	8.65203
SULF1	4.24297	2.85778	6.64144	2.24103e-08	2.706e-07	8.62494
MYO1B	-1.36862	4.0257	-6.53629	3.26946e-08	3.72497e-07	8.62481
TPM1	2.58399	4.87766	6.51829	3.48772e-08	3.95874e-07	8.60303
F13A1	1.32296	5.24543	6.5785	2.80955e-08	3.2844e-07	8.58916
ADGRE3	4.47602	0.548399	7.06496	4.89362e-09	7.07239e-08	8.57362
NUP210	-1.4487	3.19274	-6.47645	4.05306e-08	4.51995e-07	8.54288
ANG	3.61984	1.39036	6.92398	8.11975e-09	1.10245e-07	8.52771
LOX	3.96524	4.45679	6.47962	4.00725e-08	4.47298e-07	8.52529
KCNQ1	1.69554	3.34585	6.47393	4.08994e-08	4.55688e-07	8.51986
SLC2A13	1.19609	4.56022	6.45886	4.31729e-08	4.78816e-07	8.44461
LINC01954	-1.62684	0.85033	-6.45754	4.33775e-08	4.80205e-07	8.37596
QPCTL	1.74892	3.58875	6.4165	5.02613e-08	5.50375e-07	8.33304
CENPW	-1.24348	3.68094	-6.40556	5.22731e-08	5.69829e-07	8.26961
MFSD6	-1.08681	3.72944	-6.43019	4.78517e-08	5.26369e-07	8.25812
EFR3B	-1.96084	1.86284	-6.39936	5.3448e-08	5.80546e-07	8.25053
THY1	4.50282	2.60167	6.60665	2.53939e-08	3.01058e-07	8.2386
ZNF331	2.29232	2.86848	6.41761	5.00605e-08	5.49169e-07	8.22241
HLA-DQB1	1.38222	5.88363	6.41836	4.99261e-08	5.48191e-07	8.21907
THRA	-1.19	5.28685	-6.4577	4.33519e-08	4.80205e-07	8.21282
IGLON5	3.44992	2.53722	6.48449	3.93784e-08	4.39955e-07	8.2115
ST3GAL6-AS1	-1.61162	2.26246	-6.37502	5.83252e-08	6.25112e-07	8.19591
S1PR1	2.01449	1.18149	6.40646	5.21041e-08	5.6898e-07	8.19172
DNAJB5	-1.14291	2.82295	-6.36901	5.95959e-08	6.36478e-07	8.17592
ENSG00000288928	3.30128	2.23933	6.52289	3.43066e-08	3.89763e-07	8.17427
TRAP1	-1.08586	4.10544	-6.39047	5.51815e-08	5.96166e-07	8.16572
COL4A2	1.27591	3.68671	6.388	5.5672e-08	5.99581e-07	8.15967
COL8A2	-1.64969	2.36314	-6.36544	6.03633e-08	6.42639e-07	8.13837
PLOD2	4.09062	4.70978	6.35335	6.30399e-08	6.69716e-07	8.10775
KNL1	-1.85813	2.27241	-6.34897	6.40362e-08	6.79109e-07	8.09482
EZH2	-1.12648	3.78215	-6.34241	6.55611e-08	6.9225e-07	8.05326
AKAP12	2.64891	2.88508	6.38788	5.56955e-08	5.99581e-07	8.03981
TBXA2R	-1.56755	2.27924	-6.33058	6.84026e-08	7.16629e-07	8.03882
TCIRG1	-1.08299	4.4636	-6.34387	6.52186e-08	6.89836e-07	7.9816
GPR161	1.8632	2.60047	6.33794	6.66215e-08	7.01002e-07	7.97938
CCL3	-2.15717	6.9476	-6.42977	4.79241e-08	5.26687e-07	7.97152
CSF3R	2.42242	2.45392	6.39055	5.51639e-08	5.96166e-07	7.97053
FIG4	1.09673	4.6193	6.33719	6.68008e-08	7.02278e-07	7.96234
CD52	-1.14455	8.61036	-6.52755	3.37367e-08	3.83649e-07	7.94714
LTV1	-1.31586	3.89647	-6.30771	7.42455e-08	7.7583e-07	7.92658
ADAMDEC1	-1.14556	5.08058	-6.33947	6.62561e-08	6.97763e-07	7.89534
MELK	-1.62176	2.38707	-6.3004	7.6217e-08	7.93692e-07	7.88954
PRSS23	4.28967	1.98001	6.43308	4.7357e-08	5.214e-07	7.83413
ZDBF2	1.46498	3.30222	6.25891	8.84353e-08	9.05359e-07	7.7879
TFAP2C	1.69297	3.40838	6.25679	8.91093e-08	9.10719e-07	7.78381
GP1BA	-4.25743	0.813639	-6.64364	2.22336e-08	2.69002e-07	7.77164
STAT4	4.20318	1.87751	6.76295	1.44821e-08	1.85013e-07	7.76573
CR1	1.27257	3.07477	6.25979	8.81574e-08	9.04042e-07	7.76195
RGS4	5.29596	0.850354	6.7028	1.79766e-08	2.24448e-07	7.73725
STAT5B	1.05557	4.89232	6.27282	8.4137e-08	8.66482e-07	7.73698
GSTM4	-1.76688	3.33498	-6.23403	9.6677e-08	9.80616e-07	7.71404
SERINC2	1.57954	3.27918	6.2325	9.72095e-08	9.85192e-07	7.70697
ANKS6	-1.77167	2.08715	-6.23483	9.64021e-08	9.79334e-07	7.68391
LINC02397	3.28453	1.99491	6.40935	5.1567e-08	5.63653e-07	7.68248
KIF4A	-1.99096	1.19217	-6.25579	8.94302e-08	9.13229e-07	7.68198
AKAP6	-1.11587	3.38651	-6.25014	9.12569e-08	9.2875e-07	7.68128
LRRC28	1.25674	3.8727	6.21019	1.05295e-07	1.05478e-06	7.62982
LINC-PINT	1.80383	3.9029	6.20741	1.06347e-07	1.06268e-06	7.62135
FCGR2B	3.3366	3.05412	6.28886	7.94358e-08	8.23446e-07	7.59222
MCC	1.8325	2.8253	6.22866	9.85569e-08	9.95516e-07	7.56522
TTBK2	1.15888	3.97195	6.19199	1.12385e-07	1.11932e-06	7.55821
CST7	4.48377	0.147954	6.75457	1.49251e-08	1.89872e-07	7.54518
COLGALT2	4.30265	1.59169	6.65479	2.13612e-08	2.61318e-07	7.54301
SIK3	1.1715	4.58258	6.19652	1.10577e-07	1.10313e-06	7.53066
TAGLN	4.8299	4.18531	6.22712	9.91009e-08	9.99343e-07	7.52937
SLC46A1	1.42678	4.53418	6.20132	1.0869e-07	1.0852e-06	7.51536
NPNT	4.49541	0.876368	6.66153	2.08498e-08	2.56357e-07	7.47079
RECQL4	-1.80165	1.6327	-6.19509	1.11145e-07	1.10788e-06	7.44839
FSTL1	4.36102	4.43723	6.16571	1.23468e-07	1.21868e-06	7.44564
GPR68	-2.50068	2.17341	-6.21744	1.02597e-07	1.0303e-06	7.43933
GIMAP8	1.34403	5.37094	6.1597	1.26151e-07	1.2391e-06	7.39119
NUF2	-2.48137	1.64546	-6.21145	1.0482e-07	1.05089e-06	7.36617
LOXL1	4.22543	1.48532	6.57678	2.82698e-08	3.29841e-07	7.35844
GADD45A	1.53288	4.38156	6.14368	1.33589e-07	1.30686e-06	7.35635
CDT1	-2.07288	2.07451	-6.14931	1.30927e-07	1.28186e-06	7.3533
DSG2	4.41318	1.41101	6.59953	2.60515e-08	3.07462e-07	7.34896
PDE4D	2.10023	2.23405	6.17694	1.18604e-07	1.17546e-06	7.32575
FA2H	-3.09792	-0.824525	-6.36749	5.9923e-08	6.38845e-07	7.3183
IGFBP7	4.4745	2.20219	6.51377	3.54479e-08	4.01223e-07	7.28407
ADAM12	-1.5016	2.62997	-6.13987	1.35423e-07	1.32374e-06	7.28087
GJB6	-3.00891	-0.892255	-6.38199	5.68843e-08	6.11291e-07	7.19615
TMC8	1.33023	3.33038	6.08006	1.67713e-07	1.60821e-06	7.18791
SDS	1.63556	3.6483	6.07588	1.70232e-07	1.62734e-06	7.14373
RYR1	4.10314	1.16085	6.4731	4.10217e-08	4.5663e-07	7.11073
MIR99AHG	2.89837	1.1122	6.34352	6.53005e-08	6.901e-07	7.1061
TLR5	1.09104	3.71265	6.06495	1.77017e-07	1.67882e-06	7.08791
TBX21	-2.76218	2.12883	-6.07935	1.68135e-07	1.60971e-06	7.08233
CXADR	-1.3393	2.11209	-6.05051	1.86384e-07	1.75802e-06	7.06376
SCAPER	1.07963	4.75256	6.07403	1.71364e-07	1.63545e-06	7.06292
GDF6	4.59208	0.471493	6.49834	3.74674e-08	4.21326e-07	7.05854
ASPHD1	-1.03855	3.67332	-6.09792	1.57338e-07	1.51834e-06	7.0545
PER3	1.31725	3.9261	6.05105	1.86027e-07	1.75602e-06	7.04324
LUCAT1	2.0526	4.40547	6.03565	1.96543e-07	1.84522e-06	7.03505
RUVBL1	-1.15216	4.23382	-6.06268	1.78454e-07	1.68848e-06	7.03421
PANX2	3.9928	1.54211	6.55752	3.02942e-08	3.48294e-07	7.0147
PXDN	4.26161	2.51558	6.16044	1.25818e-07	1.23684e-06	7.00167
CNN3	4.01589	3.13247	6.0849	1.64838e-07	1.5844e-06	6.99904
ARRDC3	1.09252	6.0664	6.11289	1.49144e-07	1.44618e-06	6.99567
ZNF366	-1.05839	4.71227	-6.09935	1.56537e-07	1.51182e-06	6.97943
PSTPIP1	-1.6209	2.71891	-6.01654	2.10423e-07	1.95702e-06	6.97257
SPATA7	1.84718	3.1155	6.01508	2.11523e-07	1.96454e-06	6.97073
CDC25A	-1.95165	1.93285	-6.02814	2.01887e-07	1.88953e-06	6.92603
THOP1	-1.1598	3.85619	-6.02529	2.03946e-07	1.90586e-06	6.91859
NDRG1	-1.15957	3.42324	-6.00207	2.2157e-07	2.04999e-06	6.86475
S100Z	1.51462	3.26248	5.98377	2.3652e-07	2.17502e-06	6.86262
CD200R1	1.3879	3.93418	5.98227	2.37789e-07	2.18337e-06	6.84686
RASGRF1	-1.86926	1.73174	-5.97907	2.40519e-07	2.20676e-06	6.82225
SEMA5A	2.00099	1.75836	5.97807	2.41381e-07	2.21132e-06	6.81899
KIF2C	-2.77234	0.898856	-6.08383	1.65468e-07	1.58835e-06	6.81592
NR4A2	5.14831	3.30767	6.18365	1.1579e-07	1.14945e-06	6.75859
RFC5	-1.92023	2.34591	-5.96853	2.49736e-07	2.27924e-06	6.75577
DEPDC1B	-2.57372	0.585331	-6.07275	1.72151e-07	1.64167e-06	6.75448
KIF20A	-2.23839	0.378645	-6.0266	2.02995e-07	1.89843e-06	6.70091
BUB1B	-1.90434	1.34134	-5.93617	2.80278e-07	2.53488e-06	6.65225
EDIL3	4.85317	1.55489	6.25402	8.99966e-08	9.17465e-07	6.63725
S100A9	1.52992	8.02318	5.99946	2.23642e-07	2.06557e-06	6.63494
SLC30A4	2.23204	2.22813	5.97329	2.45536e-07	2.24599e-06	6.62877
LAMB1	4.43498	1.69642	6.15034	1.30446e-07	1.27921e-06	6.61651
VCAN	4.55864	3.42356	5.9429	2.7363e-07	2.48235e-06	6.60113
COL11A1	4.45618	2.65093	5.98845	2.32609e-07	2.1423e-06	6.57876
2001-05-01	-1.68358	2.77657	-5.90497	3.13232e-07	2.79365e-06	6.56699
CDKN2A	-1.13554	3.52112	-5.91936	2.97574e-07	2.67155e-06	6.52704
COMTD1	-1.83894	2.13743	-5.87759	3.453e-07	3.04141e-06	6.4942
DUSP1	1.22948	3.85017	5.86182	3.65234e-07	3.18915e-06	6.42356
KANSL1L	1.59388	3.08562	5.86433	3.61983e-07	3.16304e-06	6.4222
CDKN3	-2.52035	1.24808	-5.90495	3.13251e-07	2.79365e-06	6.42095
ATP10A	3.63767	1.7498	6.03126	1.99645e-07	1.86999e-06	6.4204
FPR2	4.5301	2.50351	6.30292	7.55328e-08	7.87244e-07	6.41838
AMOTL2	4.46668	0.684691	6.2762	8.31232e-08	8.5677e-07	6.40501
KCTD16	4.0848	0.475892	6.30744	7.43193e-08	7.75931e-07	6.40031
KL	3.84906	-0.10104	6.29523	7.76426e-08	8.0715e-07	6.3816
TMEM98	3.94984	1.35493	6.12661	1.42003e-07	1.3811e-06	6.35922
FILIP1L	1.24934	4.99571	5.90917	3.08578e-07	2.75604e-06	6.34724
KRT8	2.23942	3.27157	5.82545	4.15673e-07	3.59331e-06	6.33157
SPOCD1	-1.0154	2.60877	-5.88222	3.39654e-07	3.0004e-06	6.3303
LIFR	4.82918	0.744487	6.23134	9.76149e-08	9.86823e-07	6.32883
SGO1	-2.2043	1.30787	-5.88383	3.37713e-07	2.98543e-06	6.27131
CCNF	-1.75548	2.13792	-5.81283	4.34751e-07	3.73688e-06	6.26638
PBX1	4.34477	0.45658	6.25451	8.98408e-08	9.16649e-07	6.24954
DOK2	1.16585	5.15075	5.85111	3.79422e-07	3.30588e-06	6.24063
ODAPH	4.56602	2.9365	5.97419	2.44748e-07	2.24047e-06	6.24029
TSC22D3	1.02607	5.8741	5.87159	3.5276e-07	3.09361e-06	6.20947
PPP1R12B	1.28355	3.65402	5.80802	4.42239e-07	3.79049e-06	6.20922
TMEM273	1.42287	4.00684	5.79477	4.63555e-07	3.95639e-06	6.18039
ENSG00000234147	1.26171	2.83049	5.78483	4.80218e-07	4.07563e-06	6.17445
TRIP13	-2.61163	1.03095	-5.88598	3.35144e-07	2.96706e-06	6.17016
CLEC5A	2.51109	3.2029	5.80936	4.40147e-07	3.7779e-06	6.15584
DDIT4	2.3763	3.71972	5.78953	4.72278e-07	4.02234e-06	6.15578
PPM1H	-1.28955	3.31524	-5.78683	4.76817e-07	4.05244e-06	6.14937
CXCL3	3.12693	3.91679	5.78985	4.71743e-07	4.02061e-06	6.12973
ACE	1.25942	3.42971	5.78514	4.7969e-07	4.074e-06	6.12874
SOX11	4.32021	0.943462	6.13429	1.38154e-07	1.34826e-06	6.11148
ENSG00000267632	1.99648	2.6634	5.781	4.86798e-07	4.12569e-06	6.09834
PERP	2.09698	2.7175	5.77961	4.89212e-07	4.13746e-06	6.08582
CDCA5	-2.46374	1.3406	-5.88528	3.35981e-07	2.97229e-06	6.08205
BMP4	4.21295	0.0783451	6.22282	1.00638e-07	1.01399e-06	6.06932
MYLIP	1.57852	3.11048	5.74603	5.51141e-07	4.6129e-06	6.0613
LRATD2	1.8395	2.11672	5.75265	5.38338e-07	4.51824e-06	6.05268
PTCRA	-1.54618	2.68667	-5.73698	5.69131e-07	4.73403e-06	6.0259
MCM10	-2.4605	1.71762	-5.76108	5.22473e-07	4.40646e-06	6.0221
CARMIL1	-1.22982	3.10653	-5.74865	5.46041e-07	4.57337e-06	5.99011
LINC02185	-1.92937	0.681729	-5.73361	5.7597e-07	4.77779e-06	5.98989
GADD45B	1.50022	5.12181	5.75385	5.36064e-07	4.50539e-06	5.95797
NCAPH2	-1.02548	3.67167	-5.73879	5.65484e-07	4.71341e-06	5.95591
MIR223HG	1.65044	4.09314	5.70351	6.40828e-07	5.25106e-06	5.92158
KRT19	5.00555	1.70607	5.96495	2.52941e-07	2.30502e-06	5.91922
ANGPTL4	5.47116	2.56265	5.99931	2.23766e-07	2.06557e-06	5.91062
ZBTB40	1.07638	4.50621	5.73536	5.72399e-07	4.75142e-06	5.89543
OIP5	-2.95451	1.56006	-5.84306	3.90449e-07	3.38492e-06	5.86935
DIRAS1	-1.47557	2.21156	-5.67666	7.04778e-07	5.71706e-06	5.8304
EFNB2	3.73476	1.6454	5.81842	4.26194e-07	3.68163e-06	5.81664
KITLG	1.37778	2.79443	5.66467	7.35356e-07	5.93726e-06	5.79131
NR4A3	1.0282	5.13516	5.74167	5.59736e-07	4.67515e-06	5.77974
LDLRAP1	-1.18637	3.34597	-5.67699	7.03969e-07	5.71701e-06	5.77592
SEMA4D	1.22911	5.34497	5.6721	7.16265e-07	5.79471e-06	5.72281
DYNC2I2	-1.31868	2.97989	-5.642	7.96798e-07	6.36545e-06	5.68712
TMEM255A	1.49846	2.867	5.62448	8.47711e-07	6.73664e-06	5.65807
TCF7	2.83904	1.08328	5.75432	5.35155e-07	4.50088e-06	5.63335
ZNF697	-1.06233	3.5682	-5.64952	7.75874e-07	6.2188e-06	5.63094
HOXB5	4.27111	1.33308	5.96553	2.5242e-07	2.302e-06	5.62124
E2F8	-3.21306	0.393213	-5.84116	3.93093e-07	3.40296e-06	5.61868
GPR171	4.31301	0.360527	6.0027	2.21078e-07	2.04856e-06	5.60528
MEST	3.93701	1.48664	5.73268	5.77874e-07	4.78742e-06	5.59986
CD244	3.8382	-0.168107	5.97876	2.40791e-07	2.20759e-06	5.59734
RPH3AL-AS1	3.18696	1.14404	5.76753	5.10643e-07	4.30968e-06	5.5964
ENSG00000256706	4.10186	0.193709	6.0487	1.87594e-07	1.76805e-06	5.59632
CDCA2	-2.02958	1.52347	-5.62148	8.5678e-07	6.79978e-06	5.59135
RAD51	-2.23119	1.35783	-5.67601	7.06416e-07	5.72651e-06	5.59014
ITM2C	1.21427	3.70004	5.61752	8.6886e-07	6.88212e-06	5.57532
SIDT2	1.06554	5.41859	5.64726	7.82093e-07	6.26036e-06	5.55916
SNAI2	4.40547	0.509197	5.96891	2.49396e-07	2.27785e-06	5.55865
STAC	2.17892	2.82397	5.61287	8.83246e-07	6.98237e-06	5.5566
SPOCK1	4.14099	0.548708	5.96033	2.57146e-07	2.33806e-06	5.55625
PDLIM4	-1.01955	4.16288	-5.65249	7.67767e-07	6.1579e-06	5.55146
ISM1	-1.92174	0.226003	-5.60604	9.04843e-07	7.1252e-06	5.55064
NPPB	3.95259	0.481774	5.98498	2.35502e-07	2.1673e-06	5.5436
PHLDB2	4.46173	1.62947	5.80544	4.4632e-07	3.82005e-06	5.49723
CREB5	1.49274	3.71345	5.5691	1.03094e-06	7.98317e-06	5.47366
ADAMTS8	-2.59325	-0.484324	-5.67244	7.15402e-07	5.7916e-06	5.4638
COBLL1	2.37377	2.4753	5.60025	9.2354e-07	7.26298e-06	5.44477
F3	-1.46796	2.78088	-5.56915	1.03074e-06	7.98317e-06	5.41677
PROX1	1.97678	2.03214	5.61178	8.86645e-07	7.00467e-06	5.40769
C9orf72	1.09931	4.79382	5.59598	9.37572e-07	7.35423e-06	5.39464
LRRC75A	-1.24257	2.26657	-5.55105	1.09875e-06	8.43277e-06	5.39425
FBXO5	-1.75357	2.03143	-5.55506	1.08332e-06	8.33981e-06	5.39224
OSM	2.2498	1.86347	5.59209	9.50561e-07	7.43205e-06	5.38577
NMRK2	-2.34704	1.5762	-5.55491	1.08388e-06	8.33981e-06	5.38419
HJURP	-2.87471	0.874809	-5.65263	7.67367e-07	6.1579e-06	5.36016
C11orf96	3.94434	0.917341	5.91582	3.01356e-07	2.70149e-06	5.32923
FBXO2	4.23055	1.7279	5.88606	3.35044e-07	2.96706e-06	5.32716
EPHB4	3.9088	0.530543	5.90402	3.14295e-07	2.8009e-06	5.29911
FCGR2C	3.82991	2.01174	5.84332	3.90085e-07	3.38419e-06	5.28891
CD200	3.96996	0.191528	5.87388	3.49896e-07	3.07964e-06	5.28526
PLCG2	1.30755	2.9536	5.51042	1.26795e-06	9.62163e-06	5.28098
SYT1	3.65957	0.13268	5.86466	3.61564e-07	3.16167e-06	5.27643
SPACA6	2.98106	1.85608	5.63689	8.11324e-07	6.46869e-06	5.22817
SERPINE2	2.8743	4.93338	5.53786	1.15105e-06	8.79521e-06	5.21828
DLC1	1.39763	3.43417	5.50513	1.29182e-06	9.75999e-06	5.20459
RHCG	3.81724	0.396619	5.90282	3.15638e-07	2.8108e-06	5.20307
DAGLA	-1.49505	2.86261	-5.49213	1.35236e-06	1.01352e-05	5.18572
SLAMF9	2.35822	0.627764	5.54058	1.14009e-06	8.72243e-06	5.18035
NTM	4.01352	0.88183	5.71404	6.1735e-07	5.07241e-06	5.16011
ENSG00000288792	2.85239	1.6087	5.53905	1.14623e-06	8.7639e-06	5.1493
CNN1	4.59917	2.10915	5.62149	8.56733e-07	6.79978e-06	5.1375
UCHL3	-1.22276	3.23332	-5.46587	1.48327e-06	1.10046e-05	5.10035
RACGAP1	-1.5088	2.3039	-5.45607	1.53532e-06	1.13242e-05	5.10032
SEC14L2	-2.38452	0.0495969	-5.50524	1.29134e-06	9.75999e-06	5.09498
KLF2	3.17196	1.22033	5.69442	6.61825e-07	5.41213e-06	5.08647
PPAT	-1.05285	3.97299	-5.47062	1.4587e-06	1.08382e-05	5.06713
PLS3	4.52786	3.5694	5.45056	1.56534e-06	1.15036e-05	5.0599
AMOTL1	4.35785	0.447134	5.81215	4.35795e-07	3.7432e-06	5.05263
HACD4	1.33394	3.40992	5.44148	1.61609e-06	1.18263e-05	5.04454
DIAPH3	-1.5389	2.25378	-5.44092	1.61929e-06	1.18425e-05	5.03819
DCN	4.57752	2.5516	5.6441	7.90897e-07	6.32248e-06	5.03679
NBEAL2	-1.49364	2.48677	-5.43488	1.65402e-06	1.20601e-05	5.03163
HPSE	2.61146	2.46493	5.51943	1.22836e-06	9.35055e-06	5.01944
MB21D2	1.06425	4.02106	5.45495	1.54137e-06	1.1355e-05	4.99842
ODF3B	1.92216	2.74155	5.47093	1.45712e-06	1.08332e-05	4.98662
ENSG00000273691	2.3164	1.87242	5.50012	1.31484e-06	9.90914e-06	4.98553
PKP2	3.41909	-0.237045	5.80327	4.49773e-07	3.84418e-06	4.97971
TRIM72	-2.4622	0.732865	-5.46387	1.49378e-06	1.10717e-05	4.97512
AMIGO2	1.78109	2.93529	5.41802	1.75494e-06	1.26738e-05	4.97445
FKBP10	2.74047	2.88577	5.42611	1.70583e-06	1.23782e-05	4.96349
SPC25	-2.93988	-0.00575378	-5.58838	9.631e-07	7.51553e-06	4.95882
SAPCD2	-2.99348	0.526986	-5.62875	8.35018e-07	6.64448e-06	4.93991
SVIL	2.16226	2.04875	5.45949	1.51693e-06	1.12024e-05	4.93732
CARD11	2.27526	2.42622	5.44856	1.57639e-06	1.15778e-05	4.93637
ST20	-1.0386	3.16621	-5.41965	1.74496e-06	1.26169e-05	4.91715
FAM171A1	3.95406	0.044253	5.77997	4.88586e-07	4.13746e-06	4.91027
ENSG00000279406	-1.13118	2.97393	-5.40797	1.81802e-06	1.30904e-05	4.89485
CCN1	5.08349	2.74473	5.54501	1.1224e-06	8.598e-06	4.88187
SBF2	1.06577	4.75283	5.44583	1.59159e-06	1.16752e-05	4.87162
DARS2	-1.01334	3.41446	-5.40485	1.83799e-06	1.32106e-05	4.87027
SHPK	-1.41502	2.21203	-5.38444	1.9745e-06	1.40253e-05	4.86586
DTL	-1.72359	1.70787	-5.39226	1.92106e-06	1.37202e-05	4.86458
HVCN1	-1.08911	4.72075	-5.43104	1.67651e-06	1.21948e-05	4.86374
TMEM86A	1.0874	5.10944	5.43841	1.63363e-06	1.19258e-05	4.84613
PCDH19	4.64521	0.627883	5.65993	7.47807e-07	6.02976e-06	4.82965
SNAPC1	1.10931	3.82346	5.39221	1.92135e-06	1.37202e-05	4.81566
CMAHP	1.92393	2.51095	5.39589	1.89671e-06	1.35683e-05	4.80905
POSTN	4.80318	3.43462	5.38331	1.98235e-06	1.40563e-05	4.80809
TMEM88	3.82221	0.105436	5.71901	6.06573e-07	4.99063e-06	4.80531
IGFLR1	1.9208	3.19737	5.38855	1.94622e-06	1.38732e-05	4.80048
MIPEP	-1.01522	3.42032	-5.38667	1.95906e-06	1.39402e-05	4.79355
KIF18B	-2.34481	0.0137006	-5.46033	1.5125e-06	1.11831e-05	4.7847
ZFHX4	3.61966	-0.311772	5.75266	5.38321e-07	4.51824e-06	4.76347
CHAF1A	-1.21799	3.34725	-5.38062	2.00112e-06	1.41729e-05	4.76104
ODF2L	1.08779	4.02262	5.37269	2.05755e-06	1.45216e-05	4.7563
PDE7A	1.51334	3.60376	5.35448	2.19308e-06	1.53617e-05	4.74883
CFH	2.05267	3.20269	5.38185	1.99248e-06	1.41199e-05	4.7235
TTC9	1.50278	3.12378	5.33943	2.31181e-06	1.60726e-05	4.71778
DEPDC1	-3.08154	0.376597	-5.45949	1.51696e-06	1.12024e-05	4.71468
PCDH10	4.99603	1.53339	5.56384	1.05027e-06	8.11732e-06	4.71324
BCAR3	-1.20531	3.2378	-5.35391	2.19747e-06	1.53747e-05	4.70725
MDFI	3.99431	0.149022	5.66852	7.25403e-07	5.86081e-06	4.67434
DSCC1	-2.32555	0.894685	-5.41646	1.76462e-06	1.27362e-05	4.66743
ENSG00000267458	-1.1361	4.82378	-5.40498	1.8372e-06	1.32106e-05	4.66708
LGALS2	-1.96758	1.99572	-5.34479	2.26884e-06	1.58283e-05	4.66498
SYNPO	4.60093	1.83123	5.56846	1.03326e-06	7.99607e-06	4.65633
GABRB3	3.32265	-0.837708	5.72236	5.99405e-07	4.94509e-06	4.64997
CIITA	1.48061	5.55249	5.36977	2.07872e-06	1.46329e-05	4.64708
FADS2	-1.01714	3.54746	-5.37852	2.01592e-06	1.42526e-05	4.64399
GARS1-DT	1.17703	4.31484	5.36179	2.13763e-06	1.5008e-05	4.6421
PAPPA	4.67608	3.76541	5.32208	2.45655e-06	1.69427e-05	4.62425
DPYSL3	1.79097	4.42517	5.36907	2.0838e-06	1.46471e-05	4.62259
LAMP3	3.42202	3.13967	5.39228	1.92088e-06	1.37202e-05	4.62112
ZNF532	1.37118	3.4655	5.31057	2.55744e-06	1.75684e-05	4.6166
SPTBN2	-2.7511	-0.290998	-5.43581	1.64865e-06	1.20282e-05	4.61621
SEMA3C	2.13351	2.93062	5.30971	2.56521e-06	1.76118e-05	4.61117
GPR160	2.62353	1.72233	5.42017	1.74177e-06	1.26088e-05	4.59839
SELENOM	2.69939	2.42726	5.38349	1.98108e-06	1.40556e-05	4.56989
RFLNA	4.06458	0.788723	5.62105	8.58082e-07	6.80566e-06	4.55249
HSPA4L	1.83692	3.45311	5.29328	2.71683e-06	1.85896e-05	4.54778
NEXN	3.9519	1.82597	5.40545	1.83415e-06	1.31987e-05	4.53479
DSC3	4.00665	0.722516	5.49973	1.31661e-06	9.91634e-06	4.51392
ZNF804A	-1.41585	2.78157	-5.27737	2.87215e-06	1.95419e-05	4.50967
KIF15	-2.84497	0.796284	-5.38517	1.96945e-06	1.39976e-05	4.50005
CKAP4	1.11076	6.43853	5.43445	1.65655e-06	1.2064e-05	4.49954
DPH2	-1.3826	2.64104	-5.27145	2.93206e-06	1.99048e-05	4.49623
AKAP5	-1.45849	1.09964	-5.26631	2.98521e-06	2.02316e-05	4.47891
PRXL2B	-1.14658	3.80487	-5.30366	2.62003e-06	1.79576e-05	4.4722
RBMS3	3.59367	-0.0836976	5.60729	9.00834e-07	7.10749e-06	4.46681
NDUFAF4	-1.18384	3.17364	-5.26527	2.99599e-06	2.02933e-05	4.46169
ZMIZ1-AS1	-1.71827	1.84467	-5.25935	3.05862e-06	2.06023e-05	4.45543
DYNC2H1	1.2748	2.89544	5.25291	3.12808e-06	2.10117e-05	4.43132
SUV39H2	-2.24012	1.0922	-5.30577	2.60074e-06	1.78355e-05	4.4295
TMEM47	3.80429	0.38648	5.61075	8.8988e-07	7.02564e-06	4.42343
COL5A1	2.92182	2.37637	5.27309	2.9153e-06	1.98034e-05	4.41531
HMGA2	-1.13621	2.891	-5.28891	2.7586e-06	1.88365e-05	4.40022
SKA3	-2.28457	1.00473	-5.29184	2.73054e-06	1.86728e-05	4.39787
COL5A2	4.07101	2.54914	5.32308	2.44794e-06	1.69025e-05	4.39418
MSRB3	4.47549	0.987329	5.50888	1.27486e-06	9.66198e-06	4.38563
CCL4L2	-3.35276	2.04345	-5.32939	2.39451e-06	1.65809e-05	4.35768
RNF126	-1.27473	3.19154	-5.22944	3.39487e-06	2.27031e-05	4.34184
BDNF	4.24747	0.897166	5.50018	1.31455e-06	9.90914e-06	4.33358
PTPRU	3.08	0.888672	5.50718	1.28254e-06	9.70801e-06	4.28457
EFEMP1	5.71305	0.673735	5.46067	1.51069e-06	1.11788e-05	4.27028
TRIM54	-2.3544	0.201138	-5.23097	3.37685e-06	2.25951e-05	4.25359
ZFP14	1.19993	3.20395	5.20009	3.76024e-06	2.48718e-05	4.24909
WNT5A	2.01809	5.13923	5.19562	3.81924e-06	2.52483e-05	4.249
MAP3K7CL	3.68692	1.21031	5.483	1.39653e-06	1.04275e-05	4.24114
LMCD1	4.31117	0.591374	5.48881	1.36824e-06	1.02352e-05	4.23655
TEAD1	3.31707	2.52156	5.23644	3.31298e-06	2.21922e-05	4.214
GIMAP1	1.36939	5.2244	5.22297	3.47224e-06	2.31565e-05	4.19536
PIEZO2	3.93785	1.13056	5.33351	2.36026e-06	1.63717e-05	4.18737
NPY	4.37201	0.874581	5.49724	1.32824e-06	9.99152e-06	4.18379
CEMIP	2.87034	0.97779	5.26031	3.04835e-06	2.05789e-05	4.17449
UBE2T	-2.20222	1.5594	-5.21876	3.52352e-06	2.34727e-05	4.17449
KIF18A	-3.39601	0.994484	-5.40312	1.84918e-06	1.32832e-05	4.17183
NFIX	4.7486	1.94439	5.43281	1.66609e-06	1.21262e-05	4.17106
LARP6	4.00999	1.02049	5.44518	1.59522e-06	1.16947e-05	4.16888
MBOAT2	2.97071	1.20088	5.31235	2.54162e-06	1.74988e-05	4.15971
ERRFI1	2.22257	2.90733	5.17575	4.09248e-06	2.68058e-05	4.15336
FAM131B	-1.35375	1.18877	-5.16585	4.23574e-06	2.76993e-05	4.15147
PRC1	-1.8414	0.940875	-5.17698	4.07511e-06	2.6721e-05	4.13667
NEK2	-2.29537	0.0313367	-5.28386	2.80772e-06	1.91251e-05	4.13597
DKK1	4.0945	0.496715	5.45412	1.54588e-06	1.13813e-05	4.13509
CBX7	1.49372	3.11368	5.15827	4.34878e-06	2.83925e-05	4.12454
STAC2	-3.08362	-0.979478	-5.32026	2.47227e-06	1.70317e-05	4.10808
RHOH	3.41062	0.928805	5.47622	1.43026e-06	1.064e-05	4.10808
SERPINF1	1.41452	3.58692	5.15887	4.33979e-06	2.83644e-05	4.10142
KANK1	-1.36586	1.50105	-5.1497	4.48016e-06	2.9109e-05	4.10097
SLC35F2	-1.48184	2.79474	-5.15472	4.40275e-06	2.87294e-05	4.10005
ENSG00000250041	-2.7269	0.592674	-5.21468	3.57395e-06	2.37825e-05	4.08381
TMEM150B	3.64777	0.844139	5.46061	1.511e-06	1.11788e-05	4.05243
FUZ	1.53694	2.35505	5.13277	4.75145e-06	3.05927e-05	4.0418
EREG	3.79742	-0.43492	5.44015	1.62368e-06	1.18603e-05	4.04042
MIX23	-1.11126	3.36427	-5.15238	4.43867e-06	2.89481e-05	4.03606
HTRA4	-1.56361	2.64199	-5.12377	4.90214e-06	3.14377e-05	4.01099
SHC2	2.77941	1.61898	5.25832	3.06955e-06	2.06603e-05	3.99734
FANCI	-1.15491	2.25897	-5.11981	4.96993e-06	3.17843e-05	3.99284
PAQR4	-1.16883	2.97884	-5.12369	4.90346e-06	3.14377e-05	3.98774
MMP16	4.4037	0.159776	5.37767	2.02191e-06	1.42866e-05	3.93827
GFRA2	1.64882	1.8325	5.10021	5.31915e-06	3.37632e-05	3.93054
COL6A3	-2.45707	0.0252371	-5.1394	4.64333e-06	2.99602e-05	3.91871
THEM6	-1.19721	2.57298	-5.09589	5.39937e-06	3.42186e-05	3.90707
HAPLN1	4.07594	0.863872	5.20363	3.71426e-06	2.4608e-05	3.90301
CDC6	-1.8052	2.15835	-5.07402	5.82402e-06	3.66986e-05	3.85722
ENSG00000289691	3.46123	0.898661	5.3531	2.20377e-06	1.54099e-05	3.85038
RBMS2	1.32822	3.87702	5.07892	5.72623e-06	3.61576e-05	3.83646
DKK3	3.72743	-0.0808298	5.38687	1.95773e-06	1.39389e-05	3.82511
WDR4	-1.1343	2.79658	-5.06565	5.99527e-06	3.76601e-05	3.8168
GSTM3	1.1188	3.58541	5.07487	5.80699e-06	3.66104e-05	3.80934
CLMP	4.15215	1.4502	5.31138	2.55026e-06	1.75291e-05	3.80703
GLDN	-2.88727	-0.347259	-5.31187	2.54589e-06	1.75089e-05	3.80685
SLCO4A1	-1.33191	3.02406	-5.0617	6.07756e-06	3.81375e-05	3.7929
WNT2	4.1106	0.201225	5.34928	2.23339e-06	1.5608e-05	3.79003
PARVA	3.29741	1.81958	5.12138	4.94295e-06	3.16725e-05	3.78452
LPAR1	1.13548	5.23802	5.12124	4.94531e-06	3.16725e-05	3.78164
NMRK1	1.25686	3.8474	5.0665	5.97747e-06	3.75678e-05	3.78022
KIF23	-1.68479	0.880584	-5.05869	6.14129e-06	3.84776e-05	3.76841
MIR29B2CHG	1.98913	2.72477	5.06713	5.96457e-06	3.75062e-05	3.75767
H2AC14	-3.683	0.0532082	-5.21732	3.54131e-06	2.35782e-05	3.75726
CENPO	-1.66585	2.21728	-5.04255	6.49342e-06	4.03649e-05	3.74963
MLXIPL	-1.00114	2.64079	-5.12719	4.84427e-06	3.11048e-05	3.74125
CYP27B1	-3.01984	2.23701	-5.11096	5.1247e-06	3.26316e-05	3.7308
TWIST1	4.07136	-0.0427813	5.34155	2.29471e-06	1.5972e-05	3.7268
CHAF1B	-3.24612	-0.166036	-5.27603	2.8856e-06	1.96224e-05	3.6776
RCCD1	-1.33693	3.17388	-5.03019	6.77657e-06	4.18516e-05	3.67581
KIF22	-1.74537	2.52743	-5.01574	7.12302e-06	4.37903e-05	3.67037
TMEM39B	1.05226	3.86474	5.03496	6.66601e-06	4.1274e-05	3.64859
COL23A1	2.38969	0.0692798	5.15165	4.45e-06	2.89908e-05	3.6426
CA8	1.97634	1.99238	5.0188	7.04823e-06	4.34187e-05	3.63863
BARD1	-1.0492	3.38403	-5.02935	6.79638e-06	4.19526e-05	3.62714
GRAMD1B	1.6321	3.12297	5.00512	7.38874e-06	4.52402e-05	3.62617
BCL11A	2.3229	1.91044	5.09126	5.48674e-06	3.47541e-05	3.6188
PTGS2	4.00016	2.79726	5.15146	4.45296e-06	2.89945e-05	3.5906
SIGLEC10	-1.05658	4.5693	-5.01973	7.02581e-06	4.33246e-05	3.58793
PTGES	4.00884	2.81715	5.18447	3.97033e-06	2.6133e-05	3.57248
SYPL2	-1.47426	1.86957	-4.97828	8.10458e-06	4.89549e-05	3.55078
ENSG00000273272	2.24423	2.26406	5.0457	6.42317e-06	4.00366e-05	3.54262
BEST1	1.13886	3.60198	4.99204	7.72965e-06	4.69713e-05	3.53418
CD300E	4.62426	2.92798	5.19263	3.85917e-06	2.54705e-05	3.52987
GFRA1	3.83679	-0.248715	5.25961	3.05583e-06	2.06023e-05	3.52277
MSRB2	1.46407	3.38563	4.96898	8.36815e-06	5.03711e-05	3.5191
TRIB2	2.79443	3.15259	5.01216	7.21149e-06	4.43117e-05	3.48774
PROCR	1.5401	4.49034	4.93978	9.2521e-06	5.51167e-05	3.42581
TFPI2	4.58306	4.20895	4.93657	9.3545e-06	5.56446e-05	3.41616
PDLIM1	2.95783	1.40261	5.04709	6.3924e-06	3.98858e-05	3.4155
PELI2	2.68519	1.47636	5.0347	6.67203e-06	4.12902e-05	3.41264
CARD16	1.39078	4.2878	4.94615	9.05158e-06	5.40817e-05	3.40938
SPC24	-2.67863	-0.0593606	-5.04642	6.40728e-06	3.99581e-05	3.39974
ACOT7	-1.1491	2.71076	-4.93794	9.31074e-06	5.54115e-05	3.39524
WDR76	-1.44125	2.51734	-4.92707	9.66475e-06	5.73773e-05	3.38699
PIMREG	-3.52544	-0.752939	-5.1865	3.94229e-06	2.59625e-05	3.37991
MYLK	-1.35606	2.85311	-4.94804	8.99309e-06	5.37588e-05	3.37067
ZNF37BP	1.86347	1.9901	4.9399	9.24815e-06	5.51167e-05	3.35288
ZNF615	1.50412	2.50408	4.91573	1.00484e-05	5.95093e-05	3.33463
PTCHD4	2.70724	0.174693	5.14676	4.52627e-06	2.93771e-05	3.32995
IL21R	-1.14659	4.32943	-4.94448	9.10376e-06	5.43667e-05	3.32394
PCDH7	4.58674	1.57613	5.07044	5.89667e-06	3.71178e-05	3.31972
ENSG00000250461	1.96111	2.25105	4.9044	1.04465e-05	6.15955e-05	3.30263
PTPN14	4.13039	1.63444	5.03823	6.59102e-06	4.08724e-05	3.3007
TRPV4	3.47421	2.79203	5.12002	4.96622e-06	3.17843e-05	3.26527
SLC28A3	-1.27679	2.37525	-4.90152	1.05502e-05	6.2177e-05	3.26425
NFIB	3.22759	-0.0366666	5.18115	4.01636e-06	2.63786e-05	3.24199
MX1	1.03981	6.59688	4.996	7.62485e-06	4.64043e-05	3.19126
SLC22A23	1.50507	2.61126	4.8578	1.22537e-05	7.09391e-05	3.16274
CXCL2	4.12514	2.40904	5.00117	7.49024e-06	4.57922e-05	3.16273
PITPNM3	-1.97851	0.090811	-4.86616	1.19084e-05	6.94043e-05	3.15525
YPEL3	1.17924	3.48942	4.88553	1.11442e-05	6.54547e-05	3.14802
C1orf162	1.66631	3.29503	4.84879	1.26368e-05	7.2878e-05	3.13854
CCL3L1	-2.59652	3.89709	-4.86794	1.18361e-05	6.90827e-05	3.13077
IMPA2	1.17895	4.09625	4.87014	1.17474e-05	6.86644e-05	3.12865
GLCE	1.12314	3.67958	4.87057	1.17298e-05	6.85945e-05	3.12586
RASL10A	-1.79245	1.04236	-4.85231	1.24856e-05	7.2075e-05	3.12266
RNASE2	3.05543	1.26416	5.1403	4.62881e-06	2.98928e-05	3.10974
ITGB8	1.47091	2.32268	4.83736	1.314e-05	7.51715e-05	3.10408
YAP1	3.44838	1.3971	5.00052	7.507e-06	4.58517e-05	3.09472
UBE2Q2P1	1.47613	2.35198	4.83775	1.31226e-05	7.51335e-05	3.09238
IL2RG	-1.0723	3.27114	-4.86425	1.19865e-05	6.9759e-05	3.09138
IGFBP5	4.57241	2.96082	4.83202	1.33818e-05	7.64104e-05	3.08543
NR2F2	4.16328	1.52382	5.0005	7.50755e-06	4.58517e-05	3.08324
LIMCH1	2.05254	1.98986	4.85869	1.22166e-05	7.07918e-05	3.0427
CLHC1	1.52287	2.9021	4.81676	1.40973e-05	8.0081e-05	3.03527
RRP1	-1.20079	3.42031	-4.84441	1.28274e-05	7.36965e-05	3.02981
NLE1	-1.90077	1.43036	-4.84505	1.27994e-05	7.36057e-05	3.01646
CCDC142	1.02619	3.45311	4.83081	1.34373e-05	7.66912e-05	3.00609
CENPK	-1.33073	2.31214	-4.81386	1.42375e-05	8.07457e-05	3.00533
PHGDH	3.58726	-0.16686	5.1063	5.20813e-06	3.31106e-05	2.9997
PLAU	1.13714	4.73822	4.86427	1.19853e-05	6.9759e-05	2.99597
PPP1R13B	-1.76279	1.95662	-4.80486	1.46812e-05	8.29698e-05	2.99129
POLA2	-1.48348	2.71248	-4.79352	1.52597e-05	8.5998e-05	2.96633
GINS2	-2.43603	0.848279	-4.8466	1.27318e-05	7.33215e-05	2.94497
GINS4	-1.79018	1.74825	-4.79691	1.50843e-05	8.50493e-05	2.92357
PRRT3	1.54022	2.44802	4.77793	1.60913e-05	9.00561e-05	2.91768
SLIT3	3.57055	0.372325	4.9972	7.59334e-06	4.63056e-05	2.91468
NNMT	4.87564	2.9964	4.83962	1.30392e-05	7.47007e-05	2.89796
RGS9	2.27942	2.22471	4.78798	1.55501e-05	8.73565e-05	2.877
SCG2	5.18634	0.519051	4.961	8.60104e-06	5.16959e-05	2.85704
KCNQ1OT1	1.69973	2.68592	4.75461	1.74189e-05	9.68639e-05	2.84443
FBLIM1	3.3294	1.71808	4.83323	1.33269e-05	7.61328e-05	2.83913
KRT7	3.65721	-0.349549	4.99601	7.62459e-06	4.64043e-05	2.83446
EDNRB	1.02837	3.72309	4.78244	1.58458e-05	8.88878e-05	2.83315
ITGA5	-1.147	2.79368	-4.7674	1.66778e-05	9.31665e-05	2.83025
AQP3	-1.37901	1.72586	-4.7574	1.7255e-05	9.60804e-05	2.82906
ACSL5	-1.16639	3.51184	-4.75033	1.76741e-05	9.80085e-05	2.818
MIR100HG	4.02086	0.0396736	4.98376	7.95321e-06	4.81366e-05	2.80166
LINGO1	-1.51485	0.987	-4.741	1.82433e-05	0.00010075	2.80086
SKA1	-2.16356	0.500512	-4.79188	1.53448e-05	8.63974e-05	2.79938
AFTPH-DT	-1.01719	3.19635	-4.79058	1.54128e-05	8.674e-05	2.79709
ENSG00000289194	-1.08412	2.90921	-4.75283	1.75245e-05	9.73039e-05	2.7924
CPEB1	-2.91135	-0.0402344	-4.85543	1.23534e-05	7.1442e-05	2.78494
RIPK2-DT	1.28567	3.4745	4.74107	1.82387e-05	0.00010075	2.76627
PXMP2	-1.22487	2.13044	-4.72598	1.91967e-05	0.000105438	2.74852
VGLL3	4.10728	0.893835	4.90823	1.03103e-05	6.08576e-05	2.74851
NOS1AP	-1.676	1.71031	-4.72193	1.94625e-05	0.000106608	2.74108
CD37	1.32596	4.63585	4.76713	1.66934e-05	9.32105e-05	2.73824
ADAM19	1.71332	3.37932	4.72554	1.92257e-05	0.00010555	2.71291
MOCOS	3.01774	1.13796	4.933	9.47006e-06	5.62491e-05	2.70988
ENSG00000261596	1.04676	4.18471	4.73789	1.8437e-05	0.000101634	2.70853
KSR1	1.84162	2.94528	4.70687	2.04815e-05	0.000111434	2.68935
RPL32P3	1.79096	1.77705	4.71986	1.95994e-05	0.00010716	2.68026
IPCEF1	-2.18824	2.72085	-4.70398	2.06828e-05	0.000112428	2.67638
MXRA8	3.86581	0.00714831	4.95926	8.65286e-06	5.19558e-05	2.66998
HOXB2	2.82834	0.809626	4.85808	1.2242e-05	7.09052e-05	2.66956
RAB37	3.36513	1.13276	4.93323	9.46265e-06	5.62398e-05	2.65849
KIRREL1	2.64559	0.865075	4.82863	1.35377e-05	7.72278e-05	2.65426
RAPGEF3	-1.26568	2.19413	-4.69646	2.12165e-05	0.000114968	2.654
HSBP1L1	2.19234	2.0862	4.74647	1.79073e-05	9.91201e-05	2.65119
GPX8	2.39258	2.285	4.69861	2.10627e-05	0.000114288	2.65075
MEIS2	3.45267	1.13849	4.84567	1.27726e-05	7.34863e-05	2.64453
SLC22A5	1.38112	2.98396	4.69024	2.16675e-05	0.000117254	2.63982
RFX3	1.00835	3.64407	4.72952	1.89677e-05	0.000104275	2.63676
TPM2	1.25579	5.01673	4.84461	1.28187e-05	7.36818e-05	2.62909
CREB3L1	3.32389	1.52143	4.75901	1.71605e-05	9.56424e-05	2.61731
PAWR	3.99759	1.24204	4.86202	1.20782e-05	7.01243e-05	2.61339
CENPH	-1.7889	1.74072	-4.69894	2.10389e-05	0.00011421	2.60559
CEACAM1	3.57245	-0.109365	4.94206	9.17977e-06	5.47396e-05	2.58653
SPAG5	-2.564	0.347592	-4.76658	1.67244e-05	9.33404e-05	2.58335
SNHG4	-1.44515	1.48294	-4.6662	2.35018e-05	0.000126166	2.56981
SNHG1	1.03953	3.09606	4.6908	2.16267e-05	0.000117086	2.56903
STIL	-1.43449	2.57042	-4.66504	2.35943e-05	0.000126606	2.55402
PLK2	2.17531	2.26827	4.67105	2.31204e-05	0.000124339	2.53611
BDKRB1	3.73292	0.11772	4.91912	9.93218e-06	5.88784e-05	2.5358
FAM118A	1.64096	2.25803	4.65588	2.43358e-05	0.000130239	2.53563
TM4SF1	4.64622	0.965437	4.86617	1.19079e-05	6.94043e-05	2.53004
ENSG00000271882	-1.90189	1.37314	-4.6481	2.4983e-05	0.00013329	2.47874
ITGA2	2.00413	2.21969	4.63934	2.5732e-05	0.000136505	2.47449
DNAAF1	3.46743	1.13311	4.88081	1.13257e-05	6.63599e-05	2.46424
ZNF449	1.68242	2.33565	4.64235	2.54725e-05	0.000135425	2.45925
WLS	1.53923	2.90383	4.63497	2.61145e-05	0.000138352	2.43676
BTG1-DT	1.69267	2.52418	4.62137	2.73384e-05	0.000144205	2.43126
PGAM1	-1.02778	3.86639	-4.65412	2.44809e-05	0.0001309	2.40462
NOG	3.44094	0.388303	4.86231	1.20662e-05	7.0088e-05	2.40308
G0S2	1.37624	5.91469	4.7439	1.80646e-05	9.98995e-05	2.40036
ARHGAP5-AS1	-1.20339	1.86096	-4.62032	2.74354e-05	0.000144654	2.39798
GLI3	3.57544	0.00920095	4.84883	1.26353e-05	7.2878e-05	2.38955
FBN1	3.70758	2.80581	4.61572	2.78635e-05	0.000146528	2.38946
CCDC146	1.19639	2.779	4.6162	2.78182e-05	0.000146369	2.38582
RASGRP4	2.32876	1.86085	4.72439	1.93007e-05	0.000105865	2.38135
PDCD1LG2	1.51357	4.4724	4.60613	2.87777e-05	0.000150616	2.36703
MARS2	-1.72411	1.64975	-4.60564	2.88254e-05	0.000150801	2.35222
MXRA5	1.80559	2.64825	4.59825	2.95508e-05	0.00015413	2.35109
VEGFA	2.01936	2.90377	4.59226	3.01509e-05	0.000156622	2.33727
CAP2	3.73652	-0.404276	4.83629	1.31881e-05	7.54114e-05	2.33619
AATK	3.20056	0.281354	4.74878	1.77676e-05	9.8437e-05	2.32768
TNRC6C	1.49131	2.68664	4.57685	3.17527e-05	0.000163433	2.29445
KIF14	-1.59163	1.58652	-4.57729	3.17062e-05	0.000163332	2.2849
SPIN4	-1.17113	2.38485	-4.5821	3.11986e-05	0.000161266	2.28466
PDLIM3	3.50747	0.0982507	4.78796	1.55512e-05	8.73565e-05	2.27866
TGFB2	3.0675	1.26549	4.59874	2.95017e-05	0.00015394	2.27622
ZNF577	2.03578	2.06182	4.58762	3.06248e-05	0.000158445	2.27113
ATAD3B	-1.22231	2.67438	-4.57926	3.14967e-05	0.000162391	2.26815
DDR2	2.95118	2.16267	4.58845	3.05401e-05	0.0001582	2.26289
ZNF480	1.33018	3.13179	4.56391	3.3162e-05	0.000169892	2.24782
COL12A1	3.40496	-0.329255	4.78844	1.55256e-05	8.72936e-05	2.2428
E2F2	-2.6702	0.039065	-4.66915	2.32692e-05	0.000125028	2.23895
HAGHL	-1.2605	2.73842	-4.57936	3.14864e-05	0.000162391	2.23786
MYG1-AS1	-1.14877	2.43319	-4.56967	3.25276e-05	0.000166854	2.21858
FOSB	2.80869	0.646507	4.67195	2.30502e-05	0.00012405	2.1979
SPRY1	2.45389	1.04913	4.6133	2.80911e-05	0.000147533	2.18004
ENSG00000272405	-2.68525	0.153794	-4.65506	2.4403e-05	0.000130541	2.17904
NCKAP5	1.17111	3.28472	4.5602	3.35769e-05	0.000171365	2.17889
TCN2	1.8505	3.23662	4.54903	3.4858e-05	0.000176712	2.17402
RFC3	-1.17064	2.96205	-4.55785	3.38423e-05	0.000172502	2.16933
BNC2	1.28787	2.85422	4.56286	3.32792e-05	0.00017042	2.16034
TMEM52B	-1.12323	3.31251	-4.55411	3.42699e-05	0.000174444	2.14501
VLDLR	2.25863	0.520273	4.59719	2.96555e-05	0.000154512	2.14287
SPRED2	-1.06607	3.0566	-4.54742	3.50471e-05	0.000177596	2.10663
ZNF367	-1.75282	1.39227	-4.51704	3.87957e-05	0.000194557	2.10401
LAMC2	3.59494	0.310364	4.75783	1.72293e-05	9.59814e-05	2.10049
TMEM71	2.56661	0.733645	4.61854	2.76004e-05	0.000145334	2.09554
CAV2	3.38895	0.583938	4.66978	2.32198e-05	0.000124818	2.07657
C19orf48	-1.944	1.71179	-4.54175	3.57181e-05	0.000180694	2.07182
RALGPS2	1.35315	3.27767	4.5322	3.6878e-05	0.000185786	2.07073
PFAS	-1.31113	2.00731	-4.50613	4.02358e-05	0.000200533	2.06701
HCG18	1.03763	3.9382	4.57343	3.212e-05	0.000165101	2.06166
PKIG	1.83997	2.72588	4.4998	4.10952e-05	0.000204396	2.04696
EPHB3	1.43131	2.45429	4.49901	4.12038e-05	0.000204852	2.04677
SARM1	2.53308	1.18101	4.60934	2.84683e-05	0.000149255	2.04599
TRIM59	-1.1686	2.25296	-4.49622	4.15892e-05	0.000206514	2.03425
TXLNB	-1.48387	2.53112	-4.48995	4.24695e-05	0.000210196	2.0271
DIRAS2	-1.33143	1.53448	-4.49463	4.18112e-05	0.000207531	2.02131
NFKBIZ	1.39104	3.82357	4.51281	3.93487e-05	0.00019676	2.01856
ADGRA2	3.47958	0.296387	4.65682	2.42584e-05	0.00012994	2.01424
VCAM1	-1.07166	4.04888	-4.51243	3.93988e-05	0.000196929	2.00898
GPER1	-1.48197	0.963994	-4.48255	4.35304e-05	0.000214744	2.00562
SLC22A3	3.25194	0.180695	4.66241	2.38048e-05	0.000127623	1.98729
FGF5	3.57131	-0.219368	4.68645	2.19469e-05	0.00011866	1.98723
PIGR	-2.1775	0.855419	-4.49222	4.21478e-05	0.000208947	1.98117
CHMP4A	1.37684	2.67557	4.47464	4.46919e-05	0.000220026	1.98003
GZF1	1.08303	3.56612	4.48705	4.28811e-05	0.000211973	1.94163
GPR157	1.50374	4.60784	4.52246	3.81001e-05	0.000191306	1.92698
C15orf39	1.35139	3.52274	4.46239	4.65524e-05	0.000228257	1.923
DCBLD1	1.38124	3.67665	4.46797	4.56963e-05	0.000224514	1.88308
NSG1	3.41268	-0.528121	4.64309	2.54086e-05	0.000135144	1.85999
GPRC5A	3.20655	1.04413	4.58069	3.13468e-05	0.000161825	1.85543
ITGA1	3.72456	1.3685	4.5522	3.44897e-05	0.000175212	1.83252
DLG5	2.44304	1.06477	4.5356	3.64618e-05	0.000183842	1.83062
TOX2	3.10964	1.24531	4.5876	3.06268e-05	0.000158445	1.8266
MYBL1	1.53488	1.25918	4.42247	5.31576e-05	0.000257826	1.82448
PLEKHA5	2.6069	0.91094	4.51333	3.92799e-05	0.00019666	1.81913
GFPT2	3.34633	1.70457	4.49187	4.21983e-05	0.000209	1.81789
JCAD	2.97008	0.25812	4.60308	2.90746e-05	0.000151777	1.81229
RFPL1S	1.30136	2.83383	4.4186	5.38442e-05	0.000260738	1.81166
KIAA1217	3.35715	0.190512	4.60652	2.87399e-05	0.000150484	1.78628
RASAL3	1.00276	4.05953	4.45325	4.79898e-05	0.00023483	1.78577
LINC00632	3.568	-0.181315	4.60672	2.87206e-05	0.000150448	1.76094
HES1	3.00828	1.10542	4.49883	4.12284e-05	0.00020489	1.75547
C12orf75	2.02935	2.54938	4.39928	5.74045e-05	0.000275337	1.7537
ITGA9	1.26363	2.57615	4.40347	5.66132e-05	0.000272296	1.746
PALM	3.4805	-0.548007	4.61873	2.75827e-05	0.000145304	1.73638
FXYD6	1.76394	2.81338	4.39733	5.77758e-05	0.000276899	1.7356
EFEMP2	1.73113	2.57325	4.39649	5.79367e-05	0.00027756	1.73503
DNASE1	2.15042	1.06665	4.4254	5.26425e-05	0.000255698	1.72503
MYL9	1.16257	4.44595	4.51002	3.97164e-05	0.000198271	1.71719
ENSG00000226281	1.01149	3.05954	4.43176	5.15423e-05	0.000250896	1.71341
DHRS11	-1.27263	2.09154	-4.41562	5.43777e-05	0.000262901	1.70885
PARPBP	-1.34222	2.17142	-4.38807	5.95743e-05	0.00028428	1.70695
SORCS1	1.03745	1.60171	4.40545	5.62431e-05	0.000270947	1.70074
CD226	1.36472	3.43732	4.39848	5.75558e-05	0.000275954	1.69171
RAB3B	3.46355	1.05326	4.50765	4.00324e-05	0.000199766	1.69116
DDR1	1.19936	3.25697	4.39168	5.88657e-05	0.000281386	1.69006
ENSG00000279814	2.56948	1.31497	4.43818	5.04562e-05	0.000245905	1.68915
TMEM121B	-1.50869	1.75685	-4.37521	6.21621e-05	0.000295233	1.68322
FAM131B-AS1	-1.6152	-0.436028	-4.37464	6.2278e-05	0.000295436	1.63891
PAFAH1B3	-1.77346	1.82654	-4.36855	6.35448e-05	0.000300974	1.61924
MFAP5	1.48684	0.850732	4.35113	6.73053e-05	0.000316926	1.60547
ARSI	3.5508	0.502524	4.46457	4.62167e-05	0.000226795	1.58898
TEC	1.39753	2.35343	4.3431	6.91118e-05	0.000324675	1.58659
SSX2IP	-1.18353	2.58193	-4.3519	6.71353e-05	0.000316284	1.56855
P2RX1	1.98576	1.42061	4.34159	6.94569e-05	0.000325898	1.56463
EGR3	-1.40656	1.74807	-4.33514	7.09483e-05	0.000331375	1.55895
CENPX	-1.09315	3.2719	-4.35568	6.63026e-05	0.000312813	1.55707
F2RL2	3.31718	-0.488865	4.55672	3.39714e-05	0.000173014	1.5556
TRAIP	-2.52123	0.443903	-4.4049	5.63443e-05	0.000271218	1.55333
DCLK2	-1.72179	0.934375	-4.33334	7.13709e-05	0.000333092	1.54644
RPGRIP1	3.15344	0.0867964	4.49219	4.21532e-05	0.000208947	1.54462
RNU6-611P	2.92892	0.610463	4.5118	3.94813e-05	0.00019726	1.54066
SENCR	2.56322	1.22279	4.35921	6.55356e-05	0.000309435	1.5133
CDC45	-2.24755	-0.0779609	-4.4105	5.53089e-05	0.000266977	1.50901
RCAN3	-1.00937	3.40132	-4.37475	6.22569e-05	0.000295436	1.50007
CLEC10A	1.24461	3.95163	4.34264	6.92151e-05	0.000325034	1.47435
MMP2	1.149	2.95276	4.31585	7.55992e-05	0.000350619	1.47407
NUPR1	2.21991	2.06569	4.35219	6.70714e-05	0.000316194	1.45628
CDCA3	-2.63024	0.879752	-4.34959	6.76484e-05	0.000318294	1.43238
LINC02035	1.03639	3.31978	4.33774	7.03429e-05	0.00032928	1.42784
SHROOM1	1.08985	2.53957	4.30034	7.95503e-05	0.000367162	1.4278
TRAF5	1.40152	2.59146	4.28537	8.35567e-05	0.000383461	1.4018
ENSG00000271533	2.21845	2.58305	4.2836	8.40436e-05	0.000385112	1.40118
PTGER2	1.33849	4.28562	4.3121	7.65351e-05	0.000354733	1.38177
TREM1	2.99557	2.3648	4.39367	5.84806e-05	0.000279723	1.3816
MCM8	-1.50864	1.8965	-4.2725	8.71584e-05	0.00039773	1.37475
TXNRD3	-1.18657	1.58472	-4.2813	8.46805e-05	0.000387713	1.37311
KCNJ1	-1.93743	-0.400459	-4.28374	8.40045e-05	0.000385079	1.36426
TFB2M	-1.56845	1.78406	-4.26628	8.89503e-05	0.000404687	1.35966
TSPAN9	3.00325	1.27314	4.41627	5.42605e-05	0.000262439	1.35832
ENSG00000287778	1.46401	2.50561	4.2633	8.98242e-05	0.000407897	1.35041
AQP1	3.13937	1.537	4.26949	8.80202e-05	0.000400756	1.34566
F2RL1	3.16051	-0.118623	4.44252	4.9733e-05	0.000242772	1.34547
EEFSEC	-1.26046	2.24875	-4.26066	9.0602e-05	0.000410659	1.33618
STC2	3.57907	2.15137	4.32342	7.374e-05	0.000343222	1.33428
NEXMIF	1.39422	1.50263	4.25056	9.36451e-05	0.00042287	1.31278
FGF2	3.83718	1.17053	4.40521	5.62866e-05	0.000271049	1.31149
FRMD6	2.35985	1.89482	4.25292	9.29269e-05	0.00041994	1.2988
ALDH1A3	4.48188	1.06486	4.38899	5.93926e-05	0.000283637	1.28891
PDPN	3.3069	1.36678	4.40296	5.67093e-05	0.00027265	1.28228
ZNF785	1.52536	2.32044	4.23679	9.79577e-05	0.00043972	1.27123
RADX	-1.81116	-0.628469	-4.25911	9.10639e-05	0.000412444	1.25112
ZNF780B	1.05612	3.02879	4.24633	9.49518e-05	0.000427495	1.23966
AHSA2P	1.60115	2.12105	4.21557	0.000104979	0.000466569	1.21009
ENSG00000259760	-1.82736	0.112826	-4.21917	0.000103753	0.000462137	1.2046
PEG10	3.4334	0.695906	4.31705	7.52995e-05	0.000349643	1.19956
TPRG1-AS1	-2.62207	0.393872	-4.38505	6.01721e-05	0.000286681	1.19873
IFFO2	1.40795	2.87785	4.21415	0.000105463	0.000468378	1.17729
PITX2	3.23372	0.315002	4.31196	7.65714e-05	0.000354765	1.09723
TGIF1	1.12451	3.9913	4.23375	9.89338e-05	0.000443609	1.0953
CDH11	4.58464	2.32723	4.21023	0.000106821	0.000473367	1.09274
CACNA2D1	3.62627	0.963374	4.30248	7.89952e-05	0.000364878	1.08796
IL10	1.50809	3.08074	4.17721	0.000118931	0.000520384	1.08411
TMEM97	-1.05433	2.588	-4.2103	0.000106797	0.000473367	1.07973
CLSTN2	2.99203	-0.237443	4.31155	7.66738e-05	0.000355104	1.07765
LRRC4	1.62128	4.34884	4.21816	0.000104094	0.000463488	1.07714
GPC6	3.5614	0.750275	4.22902	0.000100474	0.000449185	1.05365
NSUN7	2.13875	1.40935	4.19327	0.000112886	0.000496426	1.0476
DMD	2.90395	0.865189	4.23477	9.86036e-05	0.000442292	1.02936
DIRAS3	4.61582	0.458272	4.27069	8.76774e-05	0.000399647	1.01753
ENSG00000261799	1.3787	2.20279	4.14914	0.000130271	0.000564476	1.0148
CD109	-1.21936	1.38741	-4.16595	0.000123361	0.000538192	1.00427
HES4	2.38176	1.35364	4.23986	9.69791e-05	0.000435974	1.00001
STYXL2	2.48364	0.0067153	4.1968	0.000111596	0.000491649	0.994221
STRADA	1.81773	1.32533	4.15132	0.000129353	0.000560898	0.984748
CHN2	2.12805	1.89022	4.13854	0.000134819	0.000582307	0.980937
C17orf67	2.79201	0.912975	4.2885	8.27037e-05	0.000379835	0.973711
PCDH1	-1.80115	0.809047	-4.14147	0.000133546	0.00057722	0.964051
PI4K2B	-1.29364	3.10617	-4.15353	0.000128428	0.000557686	0.954859
LOXL2	3.26542	0.678116	4.25749	9.15477e-05	0.000414325	0.954487
RAB30	2.86257	2.5447	4.15701	0.000126988	0.000552225	0.946947
TNS1	-1.07695	2.98967	-4.17964	0.000117996	0.000517024	0.942352
CD6	-1.60836	1.01415	-4.12831	0.000139351	0.00059912	0.938172
ADA	1.0722	4.20142	4.17433	0.00012005	0.000524505	0.925262
CASP10	1.32722	3.63854	4.13319	0.00013717	0.000591409	0.921245
ANKRD63	-1.61916	0.523849	-4.11464	0.000145645	0.00062219	0.913593
THBS2	3.36248	0.652625	4.19384	0.000112674	0.00049576	0.912095
MMRN2	2.63602	0.441836	4.24924	9.40521e-05	0.000424075	0.906707
CHTF18	-2.1086	0.392565	-4.14191	0.000133354	0.000576598	0.901282
CCDC149	2.23868	0.702912	4.17554	0.000119581	0.000522832	0.884506
PPP1R16B	2.93164	-0.350759	4.29012	8.22662e-05	0.000378112	0.883725
ARL17A	1.78066	1.16464	4.12973	0.000138712	0.000596996	0.876988
PPP1R3G	1.64459	2.15296	4.09916	0.000153104	0.000650154	0.871225
ENSG00000274422	1.36674	2.46079	4.11612	0.00014495	0.000619877	0.87108
MEGF6	-1.84892	0.0738102	-4.1071	0.000149231	0.000635268	0.869572
FBN2	3.50401	0.217477	4.2009	0.000110116	0.000485658	0.856868
RGS20	-1.47254	1.67374	-4.08347	0.000161037	0.000679316	0.821979
DIPK1A	3.09677	0.612214	4.20972	0.000106998	0.000473977	0.819377
RAB27B	3.21558	-0.225011	4.2647	8.94132e-05	0.000406183	0.816786
SP140	-1.00547	3.60174	-4.11467	0.000145631	0.00062219	0.807717
ORC1	-1.66856	1.25211	-4.08007	0.000162811	0.000686322	0.802084
ANXA3	3.16381	0.231652	4.26129	9.04151e-05	0.000409965	0.79501
CXCL12	1.59032	4.78825	4.12426	0.00014119	0.000605938	0.793611
PFN2	2.34044	2.57514	4.07162	0.000167295	0.000702537	0.788681
PLAT	2.35358	1.03007	4.08718	0.000159128	0.000672668	0.770298
KCNE4	3.82145	0.660493	4.1772	0.000118935	0.000520384	0.769731
CCL4	-2.42782	4.46349	-4.12579	0.000140491	0.000603152	0.75765
CDKN2C	-1.26463	1.90535	-4.06546	0.000170643	0.00071461	0.747713
ALPK2	3.13036	-0.00262105	4.1946	0.000112398	0.000494819	0.744154
OAF	-1.09756	2.90127	-4.09789	0.000153732	0.000652365	0.74389
TIMM8A	-1.26633	1.8531	-4.05556	0.00017615	0.000736402	0.735162
CLEC19A	-2.74381	0.112666	-4.13862	0.000134783	0.000582307	0.731004
RAB3D	1.57273	1.87672	4.05406	0.000177004	0.000739462	0.729213
NPM2	2.60606	0.780137	4.15597	0.000127416	0.000553763	0.728044
GPR132	1.71075	2.57622	4.04954	0.000179588	0.000749481	0.723809
F2R	1.38459	1.7722	4.05217	0.000178079	0.000743693	0.722494
PA2G4P4	1.79701	1.28615	4.06636	0.000170149	0.00071279	0.720548
PLEKHF1	-1.37031	2.12882	-4.04892	0.000179944	0.000750706	0.714476
HAND2	3.48112	-0.141069	4.18959	0.000114244	0.000501669	0.703758
ASGR2	2.77966	1.4489	4.18455	0.000116132	0.000509777	0.691854
OSMR	3.54137	0.211674	4.17849	0.000118441	0.000518597	0.687177
ST6GALNAC5	3.05133	-0.454028	4.14354	0.000132654	0.000573776	0.645732
PDZRN3	3.30866	-0.134812	4.19379	0.000112693	0.00049576	0.645013
PRUNE2	2.51431	0.941764	4.12595	0.000140418	0.000603051	0.641945
ZNF608	1.85348	1.20281	4.02668	0.000193234	0.000800088	0.640687
GNG11	2.91224	1.13237	4.08512	0.000160187	0.000676457	0.638765
MXRA7	1.29501	2.24731	4.01826	0.000198512	0.000819701	0.630027
CCR7	4.69712	2.7855	4.1141	0.000145899	0.000622833	0.629384
TRAF1	-1.43911	3.30744	-4.07512	0.000165425	0.00069613	0.626246
FRMD3-AS1	1.0102	3.2567	4.07181	0.000167194	0.000702355	0.623518
ENHO	-1.69268	0.479631	-4.01367	0.000201442	0.000829819	0.62022
TSPYL2	2.59334	0.574865	4.1065	0.000149521	0.000636205	0.613328
PBLD	1.18767	2.42468	4.02764	0.00019264	0.000798569	0.610926
RECK	1.33953	2.81767	4.02061	0.000197023	0.000814896	0.602906
MYC	-1.3506	2.25149	-4.01046	0.000203523	0.000836968	0.59554
TARS3	1.30422	2.96544	4.03154	0.000190249	0.000790159	0.593858
SNORD13	-1.3346	7.22376	-4.3382	7.02375e-05	0.000329197	0.58386
ENSG00000240695	2.01292	1.24093	4.01682	0.000199424	0.000822905	0.566785
ZNF821	1.5057	2.03659	3.99259	0.000215467	0.000880109	0.565671
NAV3	3.31201	-0.644448	4.12206	0.000142197	0.000609608	0.548386
CENPN	-1.77534	1.44569	-3.98614	0.000219945	0.000895078	0.534742
POLD2	-1.11044	3.01471	-4.02052	0.00019708	0.000814896	0.51936
MYO19	-1.23776	2.51955	-3.98896	0.000217973	0.000888246	0.502314
HFE	1.13762	4.1277	4.05138	0.000178528	0.000745314	0.496798
BAMBI	2.9932	1.57473	4.00403	0.000207745	0.000852403	0.494618
DGKE	1.15682	3.07654	3.98788	0.000218727	0.000890421	0.474352
TENM3	3.10848	-0.330184	4.07429	0.000165863	0.00069749	0.473604
IRF1-AS1	1.19069	3.6493	3.96676	0.000233942	0.000948852	0.463319
ID4	-1.84032	0.0156059	-3.95876	0.000239962	0.000971315	0.460084
NUDT17	-1.17103	1.53768	-3.94977	0.000246916	0.000996798	0.445828
RGS5	1.73964	1.85615	3.94153	0.000253453	0.00102081	0.423091
NEB	2.33165	1.43172	3.95684	0.000241429	0.000976602	0.413583
CLDN11	4.39695	0.113928	4.04234	0.000183784	0.00076567	0.411317
E2F1	-1.42314	1.53629	-3.93782	0.000256453	0.00103084	0.409275
RBPMS	3.09657	-0.299897	4.07884	0.000163456	0.000688802	0.395758
ENSG00000267317	1.54028	2.43529	3.93023	0.000262693	0.00105347	0.39165
NT5E	3.1169	1.39834	3.99098	0.000216578	0.000883454	0.380958
MS4A14	2.05518	1.61688	3.94495	0.000250719	0.00101114	0.361495
ITGBL1	-2.31722	-0.0794646	-3.96497	0.000235272	0.000953606	0.350311
MIF	-1.11177	2.46224	-3.92538	0.000266761	0.0010666	0.332841
CDC42	1.28527	2.85591	3.9272	0.000265228	0.00106223	0.307607
MT-TS1	-1.41664	1.68331	-3.9048	0.000284704	0.00113125	0.290519
LINC01303	2.97547	0.668176	4.0156	0.000200205	0.000825285	0.278314
DSP	1.16255	3.60657	4.01402	0.000201219	0.000829181	0.277381
ENSG00000261888	2.44339	0.355795	3.95423	0.000243444	0.000984094	0.270055
PALM2AKAP2	1.07696	6.34714	4.05972	0.000173817	0.000727148	0.266948
PIGW	-1.0393	3.10967	-3.93132	0.000261787	0.00105053	0.264356
MIR193BHG	2.49783	0.273517	4.00179	0.000209232	0.000857242	0.257249
CD163L1	1.36847	1.36374	3.90325	0.000286096	0.00113641	0.251522
CPA4	3.9166	1.18236	3.91046	0.000279653	0.00111374	0.234777
SMPD3	2.88562	2.081	3.99123	0.000216401	0.000883029	0.229661
MARCHF3	1.46139	2.52717	3.87154	0.000316182	0.00124126	0.228117
PODXL	-1.02502	1.74865	-3.92283	0.000268923	0.00107454	0.226803
C17orf114	1.41603	1.88062	3.87172	0.000315999	0.00124094	0.222867
P3H3	1.72558	2.0584	3.86969	0.000318025	0.00124768	0.222678
ENSG00000286171	1.51918	0.952334	3.86726	0.000320468	0.00125645	0.211689
LIPG	-1.44022	0.438927	-3.86147	0.000326355	0.00127664	0.20017
SLIT2	2.08744	0.729838	3.87838	0.000309442	0.00121954	0.192186
ZNF224	1.2995	3.20799	3.89209	0.000296356	0.00117178	0.173425
P2RY12	-1.91004	1.44463	-3.86529	0.000322458	0.00126344	0.160178
TSPAN5	2.05839	1.33485	3.83995	0.000349163	0.00135492	0.124315
CIT	-1.20604	1.67672	-3.8394	0.000349773	0.00135642	0.114014
AVPI1	1.07965	3.08761	3.88398	0.000304028	0.00120016	0.0997301
NALF1	2.90771	-0.503902	3.93679	0.000257291	0.00103351	0.0979292
BNC1	2.85221	0.123547	3.95347	0.000244028	0.000985797	0.0968674
SNORA79B	-1.50487	0.631337	-3.83408	0.000355649	0.00137656	0.0886837
PLS1	-1.10465	1.81424	-3.86072	0.000327121	0.00127881	0.0729964
TUSC3	2.97015	0.376917	3.88069	0.000307203	0.0012115	0.068261
LZTR1	-1.06745	2.27264	-3.81773	0.000374327	0.00144103	0.0679354
ENSG00000287463	2.45992	0.361333	3.92201	0.000269625	0.00107699	0.0676656
PCCA-DT	-1.30391	1.81491	-3.82286	0.000368364	0.00142	0.0544163
FFAR4	-1.01667	2.92726	-3.87311	0.000314621	0.00123765	0.053915
CENPI	-1.52224	1.35697	-3.80478	0.000389795	0.00149109	0.0429694
ATF6B	1.36518	2.05145	3.8046	0.000390013	0.00149146	0.038818
CLMN	1.25697	2.96691	3.82031	0.00037132	0.00143082	0.0355445
ZNF248	1.35695	2.21438	3.80524	0.000389233	0.00148988	0.0326614
ADCY8	-2.03283	0.250961	-3.81061	0.000382759	0.00147022	0.0119853
ENSG00000231811	-1.74219	-0.0936718	-3.79114	0.000406741	0.00154712	0.00551918
FKBP14	1.05397	3.77853	3.89215	0.000296304	0.00117178	-0.00339389
EHD3	1.1193	1.60881	3.80526	0.00038921	0.00148988	-0.0133982
CACNB4	3.13785	0.169791	3.88785	0.000300347	0.00118679	-0.0155074
GPBAR1	2.98297	1.8353	3.88099	0.000306907	0.00121113	-0.0253193
ID1	3.49927	-0.272439	3.87191	0.000315811	0.00124086	-0.0314852
LILRA2	-1.44389	1.26964	-3.77591	0.000426496	0.00161219	-0.0355475
WWC1	-1.59414	0.669248	-3.77647	0.000425756	0.00161035	-0.0360669
FMNL1-DT	1.45816	2.41251	3.79242	0.000405122	0.0015429	-0.0401787
GJA1	3.81938	1.31392	3.85742	0.000330531	0.00129048	-0.041674
KRIT1	1.00502	3.38913	3.83458	0.000355098	0.00137531	-0.0544154
CALCR	2.25835	0.61935	3.80965	0.00038391	0.00147417	-0.0687529
IFI30	1.34989	3.71571	3.79842	0.000397607	0.00151762	-0.10639
ACACB	2.16426	0.753492	3.76245	0.000444739	0.00167378	-0.122122
TMEM14A	-1.39497	2.44	-3.76657	0.000439077	0.00165505	-0.123606
CXCL6	3.77101	2.17068	3.82571	0.000365096	0.00140863	-0.125254
MYOM1	2.32079	0.315554	3.78796	0.000410791	0.00156106	-0.137294
ZFHX2	1.61713	1.92155	3.73786	0.00047999	0.00179142	-0.141753
ENSG00000289272	2.26257	0.285775	3.80526	0.000389209	0.00148988	-0.153715
MARCKSL1	1.17008	3.06233	3.76901	0.000435754	0.00164303	-0.156843
PRAF2	1.05626	3.67038	3.80682	0.000387309	0.00148581	-0.164332
RSPO3	3.51608	1.61086	3.80633	0.000387906	0.00148762	-0.168096
LEPR	1.02167	2.55547	3.77084	0.000433276	0.00163498	-0.16848
CCDC30	2.14694	1.01778	3.73464	0.000484805	0.00180772	-0.179678
SGMS2	2.13985	1.19082	3.72369	0.000501515	0.00186314	-0.182758
RRP12	-1.04057	2.76825	-3.76607	0.000439764	0.00165712	-0.18581
SNAI1	2.42921	0.533473	3.84085	0.00034818	0.00135197	-0.187773
CD80	1.77334	3.01332	3.71401	0.000516749	0.00191036	-0.208802
ENSG00000289017	2.05179	1.05511	3.738	0.000479783	0.0017912	-0.221076
TAS2R4	1.96309	0.926437	3.72772	0.000495296	0.00184135	-0.230305
CCDC86	-1.10507	2.31707	-3.71406	0.000516674	0.00191036	-0.239194
BEX1	2.80549	-0.141129	3.81614	0.000376196	0.00144684	-0.24195
MAGI2-AS3	1.8949	2.03339	3.7297	0.000492276	0.00183217	-0.256317
ENSG00000289581	2.57217	0.583976	3.78576	0.000413614	0.00157031	-0.258817
CENATAC	1.08182	2.68605	3.70895	0.000524889	0.00193514	-0.268377
CCNE2	-1.23084	1.19534	-3.69958	0.000540279	0.00198583	-0.278256
ABCC6	2.11835	0.752777	3.71611	0.000513407	0.00190091	-0.278436
GPRC5C	1.27672	2.57503	3.68107	0.000571978	0.00208087	-0.305907
EPHA2	2.15306	0.478173	3.75282	0.000458232	0.00171975	-0.315825
POLQ	-1.31856	1.10822	-3.68676	0.000562059	0.0020528	-0.325086
SPINT1-AS1	-1.42935	1.62594	-3.67579	0.000581339	0.00211176	-0.325138
DUSP5-DT	-1.8523	0.287276	-3.68286	0.000568834	0.00207255	-0.326538
TMEM154	1.90854	1.37619	3.67806	0.000577305	0.00209836	-0.330888
EP400P1	1.27788	1.6948	3.66832	0.000594843	0.00215628	-0.340531
NUP35	-1.16952	2.25473	-3.6745	0.00058365	0.00211888	-0.350795
NOD2	2.0267	2.69046	3.6682	0.000595057	0.00215642	-0.353822
CSRP2	2.87297	0.240396	3.7381	0.000479636	0.0017912	-0.354478
ENSG00000261114	1.96413	1.23041	3.68704	0.000561574	0.00205165	-0.362654
MTMR9LP	1.8872	0.847907	3.692	0.000553047	0.00202416	-0.369192
SNCAIP	2.0169	0.375219	3.65341	0.000622698	0.00224382	-0.385767
FDXACB1	-1.54176	1.34845	-3.64494	0.000639063	0.00229665	-0.391563
CEACAM4	2.74486	0.806488	3.75262	0.000458526	0.00172033	-0.391687
PRDX6-AS1	1.54014	1.13168	3.64663	0.000635768	0.00228578	-0.393755
CCDC102B	-1.14452	1.81596	-3.67133	0.000589368	0.00213772	-0.397677
P3H4	1.75994	1.78475	3.63772	0.000653348	0.00234381	-0.40716
KCNMB4	2.04373	1.13473	3.64659	0.00063585	0.00228578	-0.408721
TUBD1	1.08775	3.01098	3.66637	0.000598407	0.00216726	-0.413471
PCGF3-AS1	2.6078	0.735946	3.6612	0.000607988	0.00219629	-0.430329
S100A8	3.64292	6.20571	3.63164	0.000665608	0.00237863	-0.436079
TMEM26	1.78265	2.56916	3.62487	0.000679522	0.0024205	-0.442775
LIMK2	1.22928	5.07324	3.67891	0.000575789	0.00209348	-0.443433
TNFSF9	1.01541	3.58371	3.68495	0.000565193	0.00206238	-0.451849
TIAM2	1.41448	1.42738	3.62038	0.000688903	0.00244743	-0.453664
FST	2.90882	0.528927	3.71045	0.000522469	0.0019268	-0.45667
CHMP4C	-2.05199	0.712166	-3.6434	0.000642075	0.0023061	-0.462215
PTRH1	-1.10081	2.30684	-3.63489	0.000659027	0.0023579	-0.465149
POLE2	-1.71953	0.00182915	-3.62966	0.000669637	0.00239162	-0.469646
ENSG00000287263	1.17288	3.11353	3.63846	0.000651864	0.00233987	-0.472548
STEAP4	-1.2451	4.80313	-3.69238	0.000552414	0.00202246	-0.482928
EHD2	2.39511	0.816334	3.62172	0.000686095	0.0024396	-0.488936
CNNM2	1.46472	1.78053	3.60433	0.000723447	0.00255806	-0.495921
ANAPC1	-1.29684	1.29619	-3.59775	0.000738097	0.00260236	-0.513475
LSR	-1.02892	3.00035	-3.67203	0.000588101	0.0021344	-0.515485
ATP6AP1L	2.13114	0.894835	3.61939	0.000690995	0.00245343	-0.517334
APBA1	1.35156	2.18307	3.59987	0.000733359	0.00258761	-0.531052
ENSG00000226149	1.8	1.03809	3.59402	0.00074653	0.00262903	-0.563562
HMGB1P21	1.4752	0.978296	3.57175	0.000798781	0.00279839	-0.581488
FAM83G	-1.79335	1.49392	-3.57109	0.000800382	0.00280238	-0.583741
PLGRKT	-1.2216	3.00557	-3.60179	0.000729084	0.00257583	-0.595223
DENND3-AS1	1.3965	2.38122	3.56154	0.000823872	0.00287797	-0.617774
PPP4R1L	1.56941	2.14573	3.55738	0.000834334	0.00290697	-0.622307
TRG-AS1	-1.09552	1.68575	-3.58057	0.000777676	0.0027328	-0.624612
TDRD9	-1.17495	-0.122339	-3.56213	0.000822404	0.00287367	-0.627353
PUS7	-1.52232	1.95214	-3.55891	0.000830466	0.00289432	-0.628989
ENSG00000261324	1.56429	2.64203	3.55948	0.000829023	0.00289096	-0.640138
PENK	2.87316	0.592246	3.66409	0.000602617	0.00218055	-0.641219
FAM241A	1.04377	4.23747	3.62932	0.00067034	0.00239342	-0.642785
CENPA	-1.85217	0.494838	-3.55618	0.000837363	0.002915	-0.643305
EDA	2.11574	0.965357	3.55217	0.000847572	0.00294462	-0.652516
LAMB2	1.09507	2.32052	3.56364	0.000818663	0.00286142	-0.653159
LRRC1	2.3756	-0.212757	3.61475	0.000700847	0.00248404	-0.658167
TANC1	1.01789	2.21916	3.57397	0.000793407	0.00278278	-0.663444
GATA3	2.75655	0.904904	3.61941	0.000690937	0.00245343	-0.685744
HPGD	-1.22502	0.583223	-3.54574	0.00086421	0.00299812	-0.688238
HSD11B1	-1.69229	4.24359	-3.54448	0.000867512	0.00300699	-0.688779
FAT1	1.3643	1.6064	3.56021	0.000827202	0.00288627	-0.693431
ELAVL4	-1.17816	2.80048	-3.5363	0.000889212	0.00307166	-0.695877
RGMA	3.04654	-0.615386	3.62898	0.000671042	0.00239452	-0.702888
HTRA3	-1.58219	-0.47967	-3.52668	0.000915404	0.00314599	-0.706718
STXBP6	2.19102	0.093416	3.5551	0.000840109	0.00292276	-0.709178
PDE2A	2.43317	0.774654	3.5427	0.000872207	0.00301895	-0.717166
ZHX2	1.31718	2.20692	3.53245	0.000899599	0.00310192	-0.724212
TSPAN32	-1.68554	1.18145	-3.50779	0.000968967	0.00330181	-0.747541
KRBA2	1.50328	1.49032	3.50229	0.000985136	0.00335046	-0.762752
SLC25A15	-1.53188	1.12948	-3.49496	0.00100706	0.00341066	-0.780711
ZNF711	-1.95533	-0.132379	-3.50771	0.000969196	0.00330181	-0.791671
SYNPO2	3.28634	0.741163	3.51831	0.000938788	0.00321358	-0.797355
ZNF33B	1.19414	2.98934	3.52886	0.000909411	0.00313072	-0.80172
SMARCD3	2.07627	2.19228	3.49003	0.00102207	0.00345665	-0.808479
TUBA4A	-1.32603	2.82951	-3.49762	0.000999037	0.00338822	-0.8089
CRISPLD2	3.06308	0.32111	3.56024	0.000827129	0.00288627	-0.815517
FGF7	3.18097	0.103745	3.54389	0.00086908	0.00300985	-0.839528
STEAP3	-1.62265	1.44276	-3.47384	0.00107284	0.00360222	-0.84314
HELB	1.41674	2.08182	3.47458	0.00107048	0.00359627	-0.844818
HOXB4	2.0646	0.971394	3.48925	0.00102444	0.00346274	-0.857456
ENSG00000272908	-1.18204	1.79088	-3.47175	0.0010796	0.00361789	-0.860682
XIST	1.18941	2.97997	3.52605	0.000917142	0.00315017	-0.86528
GPSM2	-1.31943	1.62617	-3.47778	0.00106026	0.00356888	-0.868632
CD1E	-1.1184	0.852676	-3.47681	0.00106335	0.00357728	-0.874609
CLSTN3	-1.43644	1.35564	-3.47708	0.00106252	0.00357547	-0.88284
XAF1	1.38882	3.8987	3.47937	0.00105525	0.00355496	-0.884443
DOCK3	-1.05594	1.37938	-3.52307	0.000925414	0.00317229	-0.88456
HDAC2-AS2	2.0755	0.444963	3.47356	0.00107374	0.00360373	-0.887258
CAVIN3	2.49621	0.38359	3.49204	0.0010159	0.00343783	-0.895151
HERC2P9	1.45281	1.71804	3.45111	0.00114825	0.00382152	-0.897388
IPO4	-1.40382	0.952579	-3.44725	0.00116155	0.0038594	-0.903209
ENSG00000262580	1.87864	0.994712	3.46738	0.00109379	0.00366036	-0.910458
PCYT2	-1.23667	1.684	-3.44515	0.00116884	0.00388149	-0.910791
RUVBL2	-1.06502	2.45488	-3.49203	0.00101594	0.00343783	-0.910882
EEF2KMT	-1.26149	2.41371	-3.46674	0.00109588	0.00366636	-0.915008
ADAMTS5	2.85417	0.384779	3.50345	0.000981693	0.00334063	-0.927514
TTLL3	2.00554	0.972597	3.44881	0.00115614	0.00384354	-0.928482
CXCR5	1.18312	0.17819	3.47343	0.00107418	0.00360373	-0.932215
IFIT1	1.74502	4.05394	3.46143	0.00111341	0.00371576	-0.945176
TMEM163	1.65909	1.46212	3.42986	0.00122328	0.00404124	-0.948467
CAMK2N1	2.75872	0.603959	3.47351	0.00107393	0.00360373	-0.954223
EIF1B-AS1	1.4895	1.80404	3.42735	0.00123244	0.00406622	-0.956309
FAM171B	1.1357	2.12473	3.43146	0.00121747	0.00402423	-0.971677
COL8A1	3.69362	0.0624286	3.46588	0.0010987	0.00367174	-0.98414
RN7SL138P	1.27254	2.39465	3.41635	0.00127339	0.0041919	-1.00522
HACD1	1.11672	1.96622	3.44278	0.00117712	0.00390792	-1.01098
MIR155HG	-1.57198	1.45648	-3.40432	0.00131963	0.00432413	-1.01221
ANK3	1.69024	0.289021	3.40402	0.0013208	0.00432564	-1.01419
TBC1D8B	1.1855	1.97927	3.41541	0.00127693	0.00420129	-1.03905
GAS1	2.837	0.806424	3.42838	0.00122867	0.00405681	-1.03986
DOK4	2.02264	1.21781	3.39722	0.00134767	0.00440529	-1.04045
C1S	2.02756	3.48935	3.38879	0.00138169	0.00449949	-1.05086
PDE9A	1.36692	2.8599	3.40406	0.00132063	0.00432564	-1.06825
PTPN13	-1.12309	1.97201	-3.46481	0.00110222	0.00368249	-1.07004
LINC01963	1.47983	0.490256	3.37885	0.00142284	0.00461862	-1.08069
ENSG00000268362	1.10417	2.06633	3.39401	0.00136053	0.00444254	-1.08196
FDCSP	2.62036	0.240836	3.47246	0.0010773	0.00361117	-1.08519
H2BC7	-1.18515	1.54639	-3.39175	0.00136965	0.0044711	-1.09256
PKIA	1.54182	2.20947	3.37262	0.00144926	0.00469431	-1.09316
KLF4	1.89412	1.56085	3.39874	0.0013416	0.00438665	-1.09425
CYP4X1	-1.52182	0.632868	-3.37157	0.00145373	0.00470374	-1.0945
FLRT3	2.57502	0.0236184	3.41349	0.00128422	0.00422411	-1.12067
SCFD2	-1.18409	1.67389	-3.37666	0.00143207	0.00464484	-1.13604
BRIP1	-1.03979	2.30605	-3.37639	0.00143322	0.00464731	-1.15127
HOXC6	2.63193	-0.344416	3.40563	0.0013145	0.0043085	-1.16386
ZNF584	-1.31787	1.92756	-3.3618	0.00149621	0.00482187	-1.16496
ENSG00000232611	2.59658	0.647904	3.39007	0.00137645	0.00448606	-1.17369
ZSCAN30	1.15209	1.95848	3.35269	0.00153682	0.00492654	-1.17422
GPC1	2.11945	0.161554	3.35713	0.00151692	0.00487693	-1.17919
ZNF555	1.29925	2.00502	3.34158	0.00158785	0.00507266	-1.18011
USP18	-1.46414	1.78816	-3.34072	0.00159186	0.00508413	-1.1804
ENSG00000258810	2.17316	0.467405	3.36518	0.00148138	0.00478045	-1.18165
HEATR6-DT	2.10386	0.537484	3.37265	0.00144912	0.00469431	-1.18216
UHRF1	-1.66243	-0.0573703	-3.34027	0.00159393	0.00508941	-1.18853
PRSS12	3.12889	-0.338455	3.39039	0.00137518	0.00448433	-1.19311
CCNJ	-1.75964	1.89026	-3.33161	0.00163495	0.00520802	-1.19789
DZIP1	1.79978	0.740042	3.33712	0.00160875	0.0051313	-1.2033
ENSG00000287494	-1.14491	1.53575	-3.33937	0.00159815	0.00510153	-1.21407
ENSG00000200170	1.78798	1.38493	3.31807	0.00170107	0.00539538	-1.22779
CCL1	-2.36473	1.05554	-3.3344	0.00162161	0.00516823	-1.22895
ZDHHC19	2.36157	0.206969	3.39707	0.00134826	0.00440604	-1.23398
TMTC1	2.36537	1.28245	3.35328	0.00153419	0.00492332	-1.23489
ANKEF1	2.27523	1.53584	3.35285	0.0015361	0.00492551	-1.23663
BEND3	-1.67733	0.669699	-3.31438	0.00171953	0.00544023	-1.24723
ENSG00000235609	1.32907	1.20995	3.3175	0.00170389	0.00539923	-1.25036
SIGLEC17P	-1.41487	0.840447	-3.3219	0.0016821	0.00534134	-1.25902
ENSG00000263731	-1.03837	1.71058	-3.33462	0.00162058	0.00516631	-1.28674
RNU6-1016P	1.60394	1.18596	3.29192	0.00183599	0.00575457	-1.29244
CTH	2.04729	1.29238	3.30925	0.00174548	0.00550794	-1.2925
ECE1	1.07313	2.65753	3.36161	0.00149704	0.00482325	-1.29353
ANKRD37	1.38319	1.82654	3.28465	0.00187524	0.00586546	-1.30919
AMZ2P1	1.37604	1.7904	3.28679	0.0018636	0.00583205	-1.31004
ENSG00000288827	1.81295	1.56246	3.2791	0.00190575	0.00594861	-1.32712
LINC02611	1.61639	1.18571	3.27625	0.00192159	0.00598879	-1.33127
CCNE1	-1.23686	1.75757	-3.29378	0.00182604	0.00572782	-1.33366
TMEM45A	1.83846	1.16864	3.27439	0.00193204	0.0060198	-1.3343
TMEM266	1.37295	1.27207	3.29433	0.00182315	0.00572173	-1.34164
PKMYT1	-2.45487	0.0177442	-3.30187	0.00178348	0.00561615	-1.34578
SMIM10	-1.15524	2.59044	-3.32365	0.00167352	0.00531689	-1.35361
P2RY8	2.46302	0.610189	3.31085	0.00173735	0.00548802	-1.36494
CDCA7	-1.63173	-0.0300415	-3.26611	0.00197906	0.00614416	-1.36604
ENSG00000287265	2.26453	0.598889	3.29873	0.00179988	0.00566044	-1.36618
ARL4A	-1.06702	2.31813	-3.29224	0.00183429	0.00575223	-1.41628
ENSG00000288819	1.92449	0.800502	3.26853	0.00196516	0.00610884	-1.42067
ROR2	1.57306	0.848431	3.23589	0.00215993	0.00665282	-1.43395
PEX11G	1.01826	2.42374	3.26883	0.00196348	0.00610677	-1.43977
ZFYVE28	1.34274	2.30971	3.23463	0.00216779	0.00667363	-1.4488
ENSG00000274029	-2.17307	0.545185	-3.26517	0.00198443	0.00615767	-1.46043
SNHG3	-1.63058	0.267335	-3.21479	0.00229534	0.00701285	-1.48327
PPP1R14A	2.74867	0.875452	3.23083	0.00219172	0.00673874	-1.48603
ENSG00000268729	2.17383	2.39912	3.21007	0.00232674	0.00709623	-1.49149
COL9A2	-1.89269	0.74798	-3.21155	0.00231688	0.00707327	-1.50017
PLCB1	1.55708	1.57193	3.20563	0.00235662	0.00717324	-1.50348
CD209	1.38757	1.59981	3.20319	0.0023732	0.00721793	-1.50712
ENSG00000226471	1.57016	1.22242	3.20561	0.00235673	0.00717324	-1.51125
MIR222HG	-1.75695	1.15333	-3.19219	0.00244929	0.00742126	-1.53323
PLEKHH3	1.6245	1.23439	3.19344	0.00244055	0.00740048	-1.53565
GRB10	2.1307	0.990149	3.2193	0.00226574	0.00693581	-1.53832
PLA2G2D	-1.78253	0.812727	-3.18978	0.00246626	0.0074635	-1.54284
FBXL2	1.44314	0.397433	3.18562	0.00249586	0.00754067	-1.54861
ENSG00000279476	1.21968	1.49886	3.19285	0.00244468	0.00741115	-1.55152
TIFA	-1.07686	4.59934	-3.28526	0.00187194	0.00585664	-1.55201
IL3RA	1.12971	3.76249	3.23709	0.00215247	0.00663491	-1.55697
GINS3	-1.11155	1.99712	-3.2196	0.00226377	0.00693211	-1.56497
JAM3	2.58161	0.0537403	3.20644	0.00235115	0.00716167	-1.56569
ENSG00000254536	1.61118	1.91583	3.18295	0.00251496	0.00759567	-1.56813
LMO7	1.06695	2.105	3.24736	0.00208952	0.00645565	-1.57189
RIMKLB	1.02842	2.61189	3.2129	0.00230785	0.0070475	-1.57611
FLNC	1.94134	0.576456	3.18691	0.00248661	0.00751756	-1.57638
LYVE1	1.67268	-0.0371443	3.17377	0.00258191	0.00775725	-1.57735
ENSG00000280128	1.09093	2.12392	3.21669	0.00228284	0.00697817	-1.57881
ENSG00000242588	1.02584	2.88281	3.2656	0.00198197	0.00615164	-1.58085
EXO1	-1.57683	0.450557	-3.17019	0.00260846	0.00781956	-1.58535
SLC6A7	-1.32406	-0.382295	-3.1712	0.00260092	0.00780084	-1.58602
ENSG00000289164	-1.14928	1.98069	-3.1752	0.00257137	0.00773712	-1.59394
SECTM1	3.13349	3.2481	3.20393	0.00236811	0.00720428	-1.59787
LIPH	2.08858	0.742656	3.19157	0.00245361	0.00742891	-1.61295
CROCCP2	1.28472	2.15046	3.1945	0.00243312	0.00737978	-1.62453
TPBGL	1.9809	0.329012	3.16552	0.00264345	0.0079049	-1.63362
ENSG00000289013	1.80174	1.25721	3.15924	0.0026912	0.00801603	-1.63442
BRD3OS	1.10133	1.6907	3.16119	0.00267629	0.00798338	-1.63446
SPATA2L	-1.16483	1.56921	-3.16533	0.00264485	0.00790518	-1.6594
COPZ2	1.71163	0.928025	3.13774	0.00286108	0.00845959	-1.66218
LIPT1	1.39708	1.86937	3.13993	0.00284332	0.00841531	-1.6626
IGIP	1.14749	2.17784	3.1663	0.00263753	0.007895	-1.66431
PRDM8	1.86447	0.519817	3.16604	0.00263951	0.00789826	-1.66547
MAPK12	1.02434	2.30052	3.17322	0.00258599	0.00776758	-1.66715
CDC7	-1.52579	0.935749	-3.13034	0.00292177	0.0086222	-1.68149
RBFA	-1.0572	2.29518	-3.1599	0.00268618	0.00800895	-1.7111
ENSG00000274712	1.46119	0.53589	3.11817	0.00302433	0.00889453	-1.71181
SCN1B	2.15054	1.03702	3.13213	0.00290696	0.0085806	-1.72857
RBP1	1.15801	1.76057	3.15113	0.00275417	0.00817558	-1.72906
FSTL3	1.83371	0.739726	3.11505	0.00305114	0.00896033	-1.73059
FZD3	1.05373	2.89924	3.17252	0.0025911	0.00777716	-1.75675
FAM161B	1.4311	1.13647	3.09112	0.00326445	0.00951713	-1.77932
RMI2	-1.27675	3.15372	-3.11337	0.00306571	0.00899657	-1.78053
YBX1P2	-1.20966	1.59955	-3.09431	0.00323525	0.0094483	-1.79736
ADAMTS1	2.21821	0.131971	3.07942	0.00337378	0.00979853	-1.82065
EIF5A2	1.03035	2.16244	3.09759	0.0032055	0.00937047	-1.84072
RHEBL1	-2.07266	1.12526	-3.10076	0.00317693	0.00929366	-1.84115
RSKR	1.17556	1.77136	3.08826	0.00329094	0.0095832	-1.85481
ADSS1	2.07579	-0.0343236	3.06436	0.00351962	0.0101563	-1.865
PLCD3	1.45579	1.44592	3.05907	0.00357218	0.0102859	-1.87767
ENSG00000289085	1.44396	2.37514	3.08444	0.00332646	0.00967503	-1.8816
GDF11	1.70215	0.96161	3.04243	0.00374249	0.0107127	-1.88492
SNORD17	-1.59604	1.41069	-3.06682	0.00349539	0.0100939	-1.88788
ASMTL	1.041	2.90364	3.11673	0.00303669	0.00892653	-1.88834
SLC16A6	1.41234	1.67483	3.06681	0.00349549	0.0100939	-1.89
ENSG00000269918	1.43436	1.70294	3.04748	0.00368994	0.0105798	-1.89223
GDPD1	1.48453	2.34766	3.05276	0.0036359	0.0104446	-1.89739
MEIS3	2.15176	-0.231253	3.04705	0.00369447	0.0105877	-1.90385
PRTFDC1	1.86122	-0.085802	3.03472	0.00382384	0.0109094	-1.90429
H3C10	1.53513	1.46459	3.03375	0.00383428	0.0109366	-1.90786
UNC119B	1.18821	1.13028	3.03527	0.003818	0.0108953	-1.92653
SYNGR1	-1.01661	1.07216	-3.06051	0.00355775	0.0102493	-1.92771
TNFSF4	1.49408	0.512953	3.02211	0.00396072	0.0112628	-1.93726
NINJ2-AS1	1.01376	2.7645	3.07892	0.00337859	0.00981014	-1.94288
MYRF	1.74035	0.563439	3.01628	0.00402551	0.0114095	-1.94295
WDR83	-1.00251	1.49388	-3.04157	0.00375143	0.0107281	-1.95258
POPDC3	-1.40482	0.707161	-3.02594	0.00391867	0.0111563	-1.95749
DDAH1	2.36271	-0.272977	3.03873	0.0037813	0.0107982	-1.95885
PANK2-AS1	1.52621	0.867638	3.00221	0.00418587	0.0118005	-1.97585
H2AC21	-1.56833	1.18545	-3.01779	0.00400854	0.0113694	-1.97933
ACOX2	-1.33669	1.47324	-3.01582	0.00403064	0.0114214	-1.9951
FANCA	-1.28577	1.37611	-3.01914	0.00399353	0.0113348	-1.99565
FAM81A	-1.66229	0.320801	-2.99388	0.00428363	0.0120397	-2.00029
PPP1R12A-AS1	1.70909	1.38147	2.98773	0.00435729	0.0122127	-2.00754
PSMC3IP	-1.444	1.10887	-2.99419	0.00428004	0.0120324	-2.0134
C3orf14	-1.04305	2.52753	-3.04426	0.0037234	0.0106681	-2.01642
NCAM1	1.57267	0.446476	2.97755	0.00448158	0.0125234	-2.03011
WDFY3-AS2	1.58543	0.900296	2.97703	0.00448798	0.0125384	-2.0313
IL2RA	2.15371	0.320751	3.03595	0.00381081	0.0108774	-2.03759
IL33	2.95582	0.726253	2.99128	0.00431459	0.0121127	-2.04163
FKBP11	1.70424	0.95154	2.96416	0.00465025	0.012935	-2.06005
ENSG00000271204	1.70386	1.75065	2.96111	0.00468942	0.0130263	-2.0764
MICALL2	-1.24377	1.04265	-2.98047	0.00444556	0.01244	-2.08305
PTK7	1.79461	1.28487	2.95627	0.0047523	0.0131765	-2.08668
RNU4-62P	1.72802	0.720754	2.95225	0.00480519	0.013308	-2.09997
NAIP	1.46642	1.79938	2.94713	0.00487323	0.0134717	-2.1056
PLEK2	-1.05984	1.66593	-2.99921	0.00422089	0.0118854	-2.11457
REEP1	-1.54492	0.221336	-2.94269	0.00493297	0.0136058	-2.12083
F2RL3	1.76991	-0.20353	2.93649	0.00501751	0.0137981	-2.13171
SIDT1	1.59171	0.283037	2.9312	0.00509074	0.013952	-2.13326
PPP1R3E	1.14474	2.20963	2.96662	0.00461882	0.0128611	-2.13594
CXCL8	1.29747	7.09049	3.30296	0.00177784	0.00560117	-2.13936
NUMBL	-1.01746	2.22225	-2.99715	0.00424505	0.0119423	-2.16253
LINC00342	1.0938	1.70221	2.96699	0.0046141	0.0128552	-2.16353
PARD3	1.24349	1.44644	2.94105	0.00495519	0.0136516	-2.16428
ZNF333	1.27958	1.77676	2.92403	0.00519168	0.0141805	-2.1697
ENSG00000225889	1.57681	1.1107	2.91512	0.0053196	0.0144842	-2.17451
ROR1	1.6303	-0.363185	2.91243	0.00535875	0.0145777	-2.18042
PRICKLE2	2.50094	0.570657	2.92453	0.00518456	0.0141643	-2.1813
TRAM2-AS1	1.00709	2.76012	2.99001	0.00432978	0.0121412	-2.19338
ENSG00000287562	1.95433	0.0660608	2.90485	0.00547061	0.014842	-2.19788
ERCC6L2-AS1	1.46211	0.971344	2.90125	0.0055245	0.0149681	-2.19904
SEMA4C	1.09864	2.58998	2.94244	0.00493632	0.013612	-2.22508
BORA	-1.07632	2.3889	-2.94941	0.00484275	0.0134058	-2.22912
IGSF3	1.42583	1.15592	2.9134	0.00534464	0.0145491	-2.2438
ADRB2	-1.03008	2.97807	-2.99193	0.0043069	0.0120967	-2.24732
RAB33B-AS1	1.05989	2.07367	2.93063	0.0050987	0.0139643	-2.25258
GPC3	-1.24578	0.941927	-2.91521	0.00531823	0.0144837	-2.25687
RAB39A	-1.14147	2.70046	-2.9075	0.00543122	0.0147549	-2.27182
MAST3	1.02151	2.63247	2.93086	0.00509549	0.0139587	-2.27808
EFHC1	1.95657	-0.124289	2.86934	0.00602429	0.0161368	-2.28178
PRH1	1.32524	1.23016	2.87831	0.0058797	0.0157961	-2.28191
COQ10A	1.47476	1.54742	2.86631	0.00607391	0.0162566	-2.28651
ENSG00000267904	1.38375	1.46382	2.87315	0.00596247	0.0159972	-2.29059
H1-3	-1.08673	1.96626	-2.93049	0.00510073	0.0139667	-2.30907
C21orf62-AS1	1.43032	0.861388	2.84564	0.00642234	0.017061	-2.32809
ENSG00000289023	1.53446	0.609812	2.84402	0.0064504	0.017113	-2.3289
ENSG00000289380	1.26383	0.802381	2.84432	0.00644522	0.017103	-2.33769
MIPOL1	1.52817	0.766308	2.83374	0.00663123	0.0175236	-2.34499
SUGCT-AS1	-1.09474	1.61689	-2.85928	0.00619043	0.0165087	-2.36108
ENSG00000286314	1.50391	1.48275	2.83654	0.00658147	0.0174244	-2.38254
ENSG00000277499	1.34755	1.00073	2.82682	0.00675565	0.0178174	-2.39112
TEDC1	-1.18455	1.99701	-2.87949	0.005861	0.0157599	-2.39112
HIC1	1.88347	-0.317549	2.81116	0.00704504	0.0184841	-2.397
SUV39H1	-1.59924	0.580753	-2.80753	0.00711368	0.0186278	-2.40179
MAP9	1.93456	0.61952	2.80983	0.00707012	0.0185378	-2.40249
C3orf70	1.55173	1.70866	2.82274	0.00683001	0.0179852	-2.40894
GRK5	1.32073	1.68804	2.81065	0.00705468	0.0185053	-2.40953
CLECL1	-1.28248	0.736533	-2.82832	0.00672854	0.0177568	-2.42651
LRRC37A3	1.1702	1.20201	2.80016	0.0072551	0.0189327	-2.43591
ITGA9-AS1	1.74583	0.137211	2.78684	0.00751733	0.0195119	-2.44536
RNU6-942P	1.91503	0.587867	2.78619	0.00753041	0.0195333	-2.45209
ZFHX2-AS1	1.83018	0.516642	2.78223	0.00761019	0.0197233	-2.45396
OLIG2	-1.29164	0.358556	-2.80534	0.00715544	0.0187129	-2.4556
GKAP1	1.29559	1.42099	2.79065	0.00744151	0.0193358	-2.45831
GRIP2	2.20266	1.14681	2.79408	0.00737388	0.0191848	-2.46265
MME	1.65471	2.16089	2.82825	0.00672973	0.0177568	-2.46349
BATF2	1.84515	3.06592	2.77679	0.00772096	0.0199683	-2.46544
NFIA	1.02653	1.83036	2.85852	0.0062031	0.0165293	-2.46871
POLR3G	-1.27444	1.29483	-2.78652	0.00752386	0.0195204	-2.47194
GATA6	2.10715	0.137649	2.77888	0.00767831	0.0198828	-2.47504
BST1	1.16304	2.52632	2.80636	0.007136	0.0186742	-2.49247
NEIL1	1.77714	0.503672	2.76497	0.00796684	0.0205029	-2.49328
HMGN2P46	-1.81764	0.803058	-2.75769	0.00812191	0.0208443	-2.51045
FZD6	1.82823	0.76662	2.75352	0.00821211	0.021058	-2.5144
GXYLT2	1.75685	1.06966	2.76434	0.00798034	0.0205332	-2.53298
ACTR5	-1.125	1.29954	-2.76985	0.00786461	0.020279	-2.53335
PIPOX	1.4035	3.43329	2.7736	0.00778659	0.0201039	-2.53361
MEX3A	1.27442	1.43333	2.80371	0.00718683	0.0187747	-2.54368
KCNAB1	1.5987	-0.858443	2.74237	0.00845754	0.0215822	-2.5477
ETNK2	-1.6216	-0.303363	-2.73904	0.00853195	0.0217309	-2.55636
ARHGAP24	1.34704	1.95064	2.73792	0.00855716	0.021773	-2.56351
ENSG00000271971	1.42933	0.188755	2.72877	0.00876588	0.0222239	-2.56532
NTNG2	1.95846	0.0133161	2.74443	0.00841167	0.0214917	-2.56749
IL32	1.96039	1.70153	2.72577	0.0088353	0.0223718	-2.61208
TEAD2	2.30522	-0.113147	2.71283	0.00914048	0.023077	-2.61935
ENSG00000288872	1.23262	1.92803	2.75218	0.00824125	0.0211104	-2.6269
ENSG00000241886	2.08168	1.10306	2.68859	0.00973853	0.0243886	-2.64701
CLN3	1.1833	1.91376	2.72289	0.00890241	0.0225323	-2.65027
ENSG00000200834	1.58118	0.92616	2.69802	0.00950185	0.0238898	-2.6504
FFAR2	-1.86804	-0.426941	-2.70819	0.00925224	0.0233203	-2.6542
OASL	1.97125	1.09704	2.68409	0.00985341	0.0246254	-2.65944
H2BC20P	1.1033	1.87958	2.73877	0.00853817	0.0217387	-2.66338
SPNS1	1.60832	0.936996	2.68627	0.00979758	0.0245061	-2.66437
RBM48	1.0121	2.46283	2.77359	0.00778691	0.0201039	-2.66903
TIGD1	1.68609	0.720989	2.67553	0.0100755	0.0251233	-2.67346
DCAF4	-1.11291	1.51833	-2.71852	0.00900508	0.0227636	-2.68926
EGLN3	1.99268	0.340766	2.67687	0.0100403	0.0250461	-2.69309
CDCA4	-1.07652	1.54634	-2.70963	0.00921741	0.0232422	-2.69456
C1orf226	-1.00045	1.24419	-2.74698	0.00835527	0.0213753	-2.69886
ZNF483	1.80748	0.395566	2.66397	0.0103825	0.0257828	-2.70092
FOXP4	1.83633	0.341617	2.66564	0.0103378	0.0256929	-2.70173
ITPKC	-1.08317	1.7846	-2.70467	0.00933798	0.0235168	-2.70351
SCD5	1.60617	-0.0121818	2.65801	0.0105443	0.0261541	-2.71488
ENSG00000279901	1.43057	0.930995	2.65967	0.010499	0.0260561	-2.71531
PHKA1	1.4078	0.461123	2.65463	0.0106368	0.0263225	-2.72267
MUC20-OT1	1.03875	2.50227	2.72777	0.00878902	0.0222733	-2.72375
ENSG00000279277	2.05327	0.693987	2.65572	0.010607	0.0262648	-2.72399
FAM161A	1.13704	1.63111	2.6644	0.0103711	0.0257651	-2.73609
DNAJC5B	1.58906	0.573914	2.64436	0.0109231	0.0269046	-2.73619
CBLL1-AS1	-1.05869	1.26469	-2.67294	0.0101436	0.0252724	-2.73623
ENSG00000273437	1.46451	1.02979	2.65737	0.0105617	0.0261795	-2.73643
GNAI1	1.16192	1.96007	2.6828	0.00988673	0.0246985	-2.74653
NXPH3	-1.35513	-0.887499	-2.63952	0.0110605	0.0271988	-2.7489
PRSS35	1.94275	0.784736	2.64116	0.0110139	0.0271061	-2.74917
VPS9D1	1.12756	2.55786	2.68979	0.00970814	0.0243226	-2.75439
SOCS3	1.05667	3.54515	2.74626	0.00837111	0.0214068	-2.75462
DEPDC7	-1.24371	0.373213	-2.63988	0.0110502	0.0271789	-2.77472
KPTN	-1.30908	0.773546	-2.65323	0.0106757	0.0263971	-2.7761
NR6A1	1.43128	1.4645	2.62941	0.0113525	0.0277927	-2.77767
REXO5	-1.23542	0.733744	-2.63292	0.0112505	0.0275876	-2.78449
ANKAR	1.15243	1.04751	2.64373	0.010941	0.0269377	-2.79192
CASTOR1	1.44071	0.719754	2.61449	0.0117964	0.0287515	-2.79837
DDX10P1	1.63331	0.569699	2.60691	0.0120279	0.0292392	-2.81419
ENSG00000244459	1.03868	1.9993	2.64772	0.0108288	0.0267157	-2.81841
ENSG00000252759	1.09536	1.83026	2.65484	0.0106311	0.0263167	-2.81872
ASPHD2	1.61426	2.31876	2.60923	0.0119566	0.0291036	-2.81941
ERV3-1	1.06844	1.65805	2.64912	0.0107898	0.0266358	-2.83854
ATP6V1E2	1.28685	1.45613	2.5975	0.0123211	0.0298801	-2.86134
WASF1	1.27362	1.43393	2.61302	0.011841	0.0288427	-2.86173
NEURL3	-2.03053	1.06213	-2.58717	0.0126504	0.0305471	-2.86359
HOPX	-1.66821	-0.946283	-2.57731	0.0129722	0.0312181	-2.86704
FTH1P16	1.01463	1.93948	2.61419	0.0118054	0.0287677	-2.88091
LINC01645	1.41351	0.174955	2.58717	0.0126504	0.0305471	-2.88267
HTR7	1.42035	1.42508	2.58991	0.0125622	0.0303857	-2.88599
ENSG00000272578	1.26813	1.3178	2.60067	0.0122217	0.0296627	-2.90415
PRANCR	1.06662	2.11414	2.63677	0.0111394	0.0273538	-2.90465
ENSG00000230732	1.42627	0.641615	2.5575	0.0136413	0.0325794	-2.91104
SDCBP2-AS1	1.39185	0.631149	2.56101	0.0135207	0.0323614	-2.91357
TENT5C	1.92562	-0.119114	2.56683	0.0133225	0.0319541	-2.9184
NR4A1	1.72886	0.0955774	2.54547	0.014063	0.0334809	-2.92897
MT1H	-1.43016	6.95481	-2.75262	0.00823158	0.0210945	-2.93222
LINC00472	1.78089	0.458088	2.54198	0.0141875	0.0337374	-2.93735
ENSG00000277246	1.88395	0.210654	2.53881	0.0143014	0.0339483	-2.94162
HRK	-1.07523	1.00066	-2.58517	0.0127152	0.030676	-2.96717
ALKBH2	-1.13791	0.941226	-2.54023	0.0142502	0.0338598	-2.9692
LRIG3	1.6283	1.11615	2.52219	0.0149125	0.0352032	-2.97998
PTMAP5	-1.13189	1.24984	-2.54707	0.0140062	0.0333719	-2.98104
IGFBP3	2.00122	2.6611	2.64845	0.0108083	0.0266759	-2.98372
NPHP4	-1.20335	1.2444	-2.56019	0.0135486	0.0324022	-2.98756
ENSG00000270504	1.1092	1.60852	2.55613	0.013689	0.0326804	-2.99
KREMEN1	-1.19875	3.03117	-2.55582	0.0136995	0.032699	-2.99007
SERPINB9P1	1.78972	0.327178	2.51279	0.0152686	0.0358993	-2.99269
NME8	1.64682	1.01487	2.52133	0.0149449	0.0352617	-2.99831
ZFAND4	1.01755	2.46586	2.57661	0.0129955	0.0312651	-3.00884
ENSG00000240207	1.08742	1.04802	2.53245	0.0145326	0.034427	-3.01191
CYSLTR2	2.14168	-0.18725	2.51382	0.0152293	0.035828	-3.01209
SLC2A10	1.78438	0.0129524	2.49602	0.0159232	0.0372362	-3.02165
WAKMAR2	1.8037	-0.0708745	2.49615	0.0159181	0.0372343	-3.02321
SH2D3C	-1.48661	0.464337	-2.49346	0.0160252	0.0374241	-3.03071
USP34-DT	1.37052	0.511385	2.50233	0.015674	0.0367309	-3.03809
ENSG00000268518	1.08232	2.91028	2.56319	0.0134461	0.0322212	-3.05604
PDSS1	-1.03356	1.87595	-2.58807	0.0126213	0.0305042	-3.05929
KCNMB1	-1.61556	0.426808	-2.47405	0.0168188	0.0389321	-3.06179
SPAG1	-1.18351	1.43715	-2.50961	0.0153909	0.0361658	-3.07205
RPLP0P2	-1.12869	1.91221	-2.5211	0.0149537	0.0352754	-3.07669
DPF3	1.25009	0.24376	2.49128	0.0161127	0.0375921	-3.07871
TTLL1	1.37137	0.669241	2.46372	0.0172556	0.0397759	-3.08707
CD72	1.27234	2.48866	2.48173	0.0165008	0.0383426	-3.11351
GREM1	1.27083	0.441102	2.46853	0.0170511	0.0393645	-3.12352
MTSS2	1.62125	-0.414244	2.43192	0.018665	0.042483	-3.13893
HOXB7	1.09136	1.70955	2.49418	0.0159966	0.0373741	-3.14134
TBC1D8-AS1	1.31392	0.483399	2.44389	0.018123	0.0414362	-3.14199
MIB2	1.05215	1.83876	2.48403	0.0164066	0.038153	-3.14793
KLHDC1	1.14547	1.29329	2.48	0.0165718	0.0384707	-3.15046
PLEKHM1P1	1.20879	1.19581	2.46022	0.0174058	0.0400687	-3.15265
RAD51-AS1	1.22223	1.05179	2.44334	0.0181475	0.0414531	-3.15522
LAMP5	-1.15916	1.44748	-2.43816	0.0183806	0.0419065	-3.15805
MIRLET7IHG	1.20712	1.78284	2.47657	0.0167138	0.038726	-3.16673
ADGRV1	1.0155	1.92166	2.49407	0.0160007	0.0373741	-3.16791
GMPR	-1.28225	1.25875	-2.45289	0.0177247	0.0406945	-3.1682
EBLN2	1.22991	0.723147	2.43073	0.0187198	0.0425837	-3.17172
LNCATV	1.29052	1.19401	2.43332	0.0186008	0.0423528	-3.17713
CLEC4A	1.44003	0.970898	2.42147	0.0191506	0.0433845	-3.17776
GREB1	-1.29513	1.29819	-2.43885	0.0183493	0.0418431	-3.18176
SCARNA7	1.09564	1.35359	2.4569	0.0175498	0.0403466	-3.18368
BCYRN1	1.59058	-0.106585	2.42498	0.0189862	0.0430763	-3.18664
ENSG00000274561	1.20467	0.998912	2.42738	0.0188746	0.0428793	-3.1885
ZNF490	1.21397	1.30206	2.43522	0.0185144	0.042172	-3.19173
EEF1B2P6	-1.18191	0.451772	-2.41224	0.0195887	0.0441951	-3.2056
RPL11P3	1.40656	0.782367	2.40314	0.0200296	0.0450304	-3.20995
DRAXIN	-1.13315	1.15892	-2.48438	0.0163922	0.0381293	-3.21015
MLYCD	1.13106	0.8184	2.42774	0.0188578	0.0428493	-3.21932
LHX2	-1.16033	1.25359	-2.44729	0.0179713	0.0411748	-3.22115
BTBD19	1.07211	1.50161	2.45225	0.0177528	0.0407513	-3.22182
MCAM	1.98158	0.0599651	2.38682	0.0208425	0.0465811	-3.22286
BICRA	1.26446	0.865393	2.40204	0.0200834	0.0451346	-3.22793
FOXN3-AS1	-1.35159	0.549101	-2.39099	0.0206317	0.0461698	-3.23674
ETV1	-1.30094	0.644935	-2.4073	0.019827	0.0446681	-3.25351
SLFN12L	1.04224	2.19813	2.4468	0.0179933	0.0412176	-3.26168
COX20P1	-1.02223	1.84366	-2.44322	0.0181528	0.0414573	-3.27677
OSBPL5	1.15788	1.23579	2.39412	0.020475	0.0458615	-3.2832
CCDC183	1.242	0.598755	2.36615	0.0219144	0.0485824	-3.29833
GBA	1.09511	1.91705	2.40442	0.0199667	0.044914	-3.30214
ADAT2	-1.11348	1.28598	-2.37711	0.02134	0.0474827	-3.30426
HAAO	-1.06961	1.16362	-2.40134	0.0201176	0.0451945	-3.30951
CXCL1	3.09428	4.58247	2.3752	0.0214392	0.0476393	-3.31223
SGMS1-AS1	1.19416	1.32168	2.35385	0.0225755	0.049829	-3.32044
ENSG00000279789	1.0186	1.58693	2.38553	0.0209076	0.0467095	-3.41286
RNU4ATAC	-1.01567	6.79218	-2.40192	0.0200892	0.0451393	-4.66291

## Sheet: Resting PGE2 vs veh - unique
	logFC	adj.P.Val
KCNE3	1.65959	8.7874e-22
TFPI	2.24159	1.23207e-21
CPVL	2.05096	1.8891e-21
ALDH2	2.22157	7.29959e-21
PECAM1	1.66668	2.09885e-20
LYZ	2.34854	7.33662e-19
TGM2	1.53517	1.99891e-18
CREBRF	1.93331	3.47875e-18
CTNNAL1	1.66381	4.0159e-18
MANBA	1.30924	4.47481e-18
SELENOP	1.70821	1.55104e-17
C5AR1	1.14523	3.72604e-17
CTSC	1.48043	1.63625e-16
BTG1	1.76859	2.26938e-16
PICALM	1.20361	2.41878e-16
CD14	1.68811	3.27428e-16
SAMHD1	1.25875	3.03983e-16
TSPAN4	1.51126	1.5469e-15
PYGL	1.33241	1.75418e-15
EVI2A	1.31932	5.60068e-15
FNDC3A	1.17583	7.27139e-15
SH3KBP1	1.16372	8.85532e-15
N4BP2L2	1.23405	3.35168e-14
FCGR3A	2.34178	5.14938e-14
HERPUD1	1.06994	5.26383e-14
PLIN2	1.24378	5.07856e-14
HLA-DRA	1.2045	5.34351e-14
SOD2	1.28186	7.58554e-14
MARCHF8	1.31092	1.11257e-13
KRT18	3.3513	1.09452e-13
NEAT1	2.46071	1.34732e-13
JAML	2.94579	1.64253e-13
GALC	1.42933	2.94743e-13
OTUD1	1.91654	3.24222e-13
EPAS1	1.19543	4.16588e-13
CREG1	1.1526	4.14858e-13
ZNF704	2.01333	6.47773e-13
SLC7A2	1.944	6.93607e-13
OGFRL1	1.18511	6.51048e-13
SYTL3	2.23368	8.30605e-13
RDH10	1.76784	1.05445e-12
LINC01094	1.64805	1.24705e-12
TBC1D4	1.1078	1.49916e-12
ATP2B1	1.04109	1.56537e-12
RNF149	1.04998	2.03679e-12
LMBRD1	1.14563	2.08697e-12
DUSP22	1.07233	2.80755e-12
ST8SIA4	1.23181	3.19522e-12
FGL1	1.69509	3.33871e-12
HLA-DMB	1.15528	3.43199e-12
ABHD5	1.2357	4.94316e-12
GAB2	1.32713	9.53339e-12
ENSG00000232884	1.33044	9.49375e-12
HEIH	1.1052	1.03748e-11
GPRC5B	2.13358	1.3221e-11
PREX1	1.06707	1.33376e-11
STAB1	1.61165	2.15786e-11
HLA-DPB1	1.36094	2.30942e-11
FAM110B	2.40514	2.27867e-11
ALDH6A1	1.3112	3.83041e-11
ZNF358	1.22691	3.94087e-11
WAS	1.17228	4.88159e-11
CHD3	1.5209	5.92742e-11
FLI1	1.25938	5.85614e-11
CYTIP	1.92818	6.54154e-11
PAM	1.74372	8.02766e-11
BMF	1.46448	8.94585e-11
ITSN1	1.04331	1.1219e-10
REV3L	1.4093	1.80127e-10
DENND11	1.40065	1.94271e-10
ARHGAP21	1.05504	1.70422e-10
TRPS1	1.07932	1.78365e-10
MT-TL1	1.09988	1.63963e-10
PALLD	1.31903	2.99212e-10
MYO10	1.22439	5.96617e-10
TMEM170B	1.68031	6.5029e-10
CRIM1	1.41838	7.34879e-10
CDKN1B	1.11466	9.73853e-10
PLEKHG5	1.76393	1.09953e-09
THBD	3.07713	8.00343e-10
CD28	2.00905	1.62492e-09
PRDM1	1.16244	1.74613e-09
PKIB	1.40913	1.86183e-09
WBP1L	1.02466	1.82642e-09
STON2	1.49338	2.28821e-09
NR1D2	1.14827	3.25724e-09
ADA2	1.17144	3.31235e-09
MCOLN1	1.30633	3.72243e-09
MAGI1	1.00364	3.86934e-09
BRWD3	1.16028	3.91148e-09
PHF1	1.43242	4.09542e-09
GGTA1	1.02543	3.90104e-09
SLC18B1	1.32403	5.39958e-09
ARHGAP6	1.20332	6.22238e-09
SH3PXD2A	1.15313	6.90142e-09
FTX	1.17912	1.1836e-08
CCPG1	1.26182	1.44301e-08
AHR	1.04943	1.34921e-08
SNHG14	1.04265	1.56544e-08
DYSF	1.39844	1.94919e-08
WIPI1	1.26425	2.11596e-08
CD163	1.11874	1.78692e-08
MBNL2	1.27243	2.63603e-08
MGARP	4.87467	4.39885e-09
ANKRD50	1.0198	6.87984e-08
NKTR	1.00828	7.43757e-08
NSMF	1.28852	8.96238e-08
SSBP2	1.22799	9.42118e-08
ARMC9	1.14454	8.39639e-08
PAQR7	1.42215	1.1461e-07
NISCH	1.14217	1.38792e-07
CD1C	1.46269	1.71853e-07
WNT5B	5.1212	2.23087e-08
CTDSPL	1.63009	1.77283e-07
CD300LF	1.50134	2.09691e-07
ZNF467	1.86545	2.2506e-07
HLA-DQA1	1.08588	1.97581e-07
DNASE1L3	4.06573	2.72565e-08
ANKRD1	3.46001	1.89497e-07
ID3	1.43631	2.18209e-07
CPED1	1.12061	2.53081e-07
SOCS2	1.72181	3.00822e-07
HIVEP1	1.13956	2.97191e-07
TMCC1	1.16085	3.34031e-07
MAN2A2	1.24976	3.52082e-07
ZMYND15	1.10263	3.44908e-07
SLC46A3	1.15572	3.42175e-07
IL1RAP	1.42863	4.00159e-07
F13A1	1.32296	3.2844e-07
KCNQ1	1.69554	4.55688e-07
S1PR1	2.01449	5.6898e-07
FIG4	1.09673	7.02278e-07
ZDBF2	1.46498	9.05359e-07
CR1	1.27257	9.04042e-07
STAT5B	1.05557	8.66482e-07
SERINC2	1.57954	9.85192e-07
LINC02397	3.28453	5.63653e-07
LRRC28	1.25674	1.05478e-06
TTBK2	1.15888	1.11932e-06
SIK3	1.1715	1.10313e-06
SLC46A1	1.42678	1.0852e-06
LOXL1	4.22543	3.29841e-07
GADD45A	1.53288	1.30686e-06
TMC8	1.33023	1.60821e-06
SDS	1.63556	1.62734e-06
MIR99AHG	2.89837	6.901e-07
TLR5	1.09104	1.67882e-06
SCAPER	1.07963	1.63545e-06
PER3	1.31725	1.75602e-06
ARRDC3	1.09252	1.44618e-06
SPATA7	1.84718	1.96454e-06
SEMA5A	2.00099	2.21132e-06
DUSP1	1.22948	3.18915e-06
ATP10A	3.63767	1.86999e-06
KRT8	2.23942	3.59331e-06
PBX1	4.34477	9.16649e-07
TSC22D3	1.02607	3.09361e-06
PPP1R12B	1.28355	3.79049e-06
TMEM273	1.42287	3.95639e-06
ENSG00000234147	1.26171	4.07563e-06
CLEC5A	2.51109	3.7779e-06
DDIT4	2.3763	4.02234e-06
ACE	1.25942	4.074e-06
ENSG00000267632	1.99648	4.12569e-06
MYLIP	1.57852	4.6129e-06
LRATD2	1.8395	4.51824e-06
ZBTB40	1.07638	4.75142e-06
KITLG	1.37778	5.93726e-06
NR4A3	1.0282	4.67515e-06
TMEM255A	1.49846	6.73664e-06
CD244	3.8382	2.20759e-06
CREB5	1.49274	7.98317e-06
PLCG2	1.30755	9.62163e-06
SYT1	3.65957	3.16167e-06
SLAMF9	2.35822	8.72243e-06
HACD4	1.33394	1.18263e-05
ODF3B	1.92216	1.08332e-05
PKP2	3.41909	3.84418e-06
SBF2	1.06577	1.16752e-05
TMEM86A	1.0874	1.19258e-05
PCDH19	4.64521	6.02976e-06
SNAPC1	1.10931	1.37202e-05
TMEM88	3.82221	4.99063e-06
ZFHX4	3.61966	4.51824e-06
ODF2L	1.08779	1.45216e-05
PCDH10	4.99603	8.11732e-06
GABRB3	3.32265	4.94509e-06
GARS1-DT	1.17703	1.5008e-05
ZNF532	1.37118	1.75684e-05
NEXN	3.9519	1.31987e-05
DSC3	4.00665	9.91634e-06
CKAP4	1.11076	1.2064e-05
DYNC2H1	1.2748	2.10117e-05
TMEM47	3.80429	7.02564e-06
ZFP14	1.19993	2.48718e-05
LMCD1	4.31117	1.02352e-05
CEMIP	2.87034	2.05789e-05
CBX7	1.49372	2.83925e-05
EREG	3.79742	1.18603e-05
MMP16	4.4037	1.42866e-05
ENSG00000289691	3.46123	1.54099e-05
WNT2	4.1106	1.5608e-05
PARVA	3.29741	3.16725e-05
TWIST1	4.07136	1.5972e-05
TMEM39B	1.05226	4.1274e-05
COL23A1	2.38969	2.89908e-05
CA8	1.97634	4.34187e-05
BEST1	1.13886	4.69713e-05
GFRA1	3.83679	2.06023e-05
PELI2	2.68519	4.12902e-05
ZNF37BP	1.86347	5.51167e-05
ZNF615	1.50412	5.95093e-05
PTCHD4	2.70724	2.93771e-05
MX1	1.03981	4.64043e-05
SLC22A23	1.50507	7.09391e-05
YPEL3	1.17924	6.54547e-05
GLCE	1.12314	6.85945e-05
RNASE2	3.05543	2.98928e-05
IGFBP5	4.57241	7.64104e-05
CLHC1	1.52287	8.0081e-05
CCDC142	1.02619	7.66912e-05
PHGDH	3.58726	3.31106e-05
PRRT3	1.54022	9.00561e-05
SLIT3	3.57055	4.63056e-05
SCG2	5.18634	5.16959e-05
KCNQ1OT1	1.69973	9.68639e-05
EDNRB	1.02837	8.88878e-05
RIPK2-DT	1.28567	0.00010075
VGLL3	4.10728	6.08576e-05
CD37	1.32596	9.32105e-05
ENSG00000261596	1.04676	0.000101634
RPL32P3	1.79096	0.00010716
GPX8	2.39258	0.000114288
MEIS2	3.45267	7.34863e-05
RFX3	1.00835	0.000104275
TPM2	1.25579	7.36818e-05
SNHG1	1.03953	0.000117086
PLK2	2.17531	0.000124339
DNAAF1	3.46743	6.63599e-05
WLS	1.53923	0.000138352
BTG1-DT	1.69267	0.000144205
G0S2	1.37624	9.98995e-05
CCDC146	1.19639	0.000146369
MXRA5	1.80559	0.00015413
AATK	3.20056	9.8437e-05
TNRC6C	1.49131	0.000163433
PDLIM3	3.50747	8.73565e-05
ZNF577	2.03578	0.000158445
ZNF480	1.33018	0.000169892
COL12A1	3.40496	8.72936e-05
NCKAP5	1.17111	0.000171365
BNC2	1.28787	0.00017042
VLDLR	2.25863	0.000154512
TMEM71	2.56661	0.000145334
RALGPS2	1.35315	0.000185786
HCG18	1.03763	0.000165101
PKIG	1.83997	0.000204396
SARM1	2.53308	0.000149255
ADGRA2	3.47958	0.00012994
CHMP4A	1.37684	0.000220026
GZF1	1.08303	0.000211973
NSG1	3.41268	0.000135144
DLG5	2.44304	0.000183842
TOX2	3.10964	0.000158445
MYBL1	1.53488	0.000257826
PLEKHA5	2.6069	0.00019666
RFPL1S	1.30136	0.000260738
KIAA1217	3.35715	0.000150484
RASAL3	1.00276	0.00023483
HES1	3.00828	0.00020489
PALM	3.4805	0.000145304
FXYD6	1.76394	0.000276899
DNASE1	2.15042	0.000255698
MYL9	1.16257	0.000198271
ENSG00000226281	1.01149	0.000250896
SORCS1	1.03745	0.000270947
ENSG00000279814	2.56948	0.000245905
MFAP5	1.48684	0.000316926
ARSI	3.5508	0.000226795
RPGRIP1	3.15344	0.000208947
SENCR	2.56322	0.000309435
CLEC10A	1.24461	0.000325034
MMP2	1.149	0.000350619
NUPR1	2.21991	0.000316194
LINC02035	1.03639	0.00032928
SHROOM1	1.08985	0.000367162
ENSG00000287778	1.46401	0.000407897
STC2	3.57907	0.000343222
FRMD6	2.35985	0.00041994
ZNF785	1.52536	0.00043972
ZNF780B	1.05612	0.000427495
AHSA2P	1.60115	0.000466569
PEG10	3.4334	0.000349643
IFFO2	1.40795	0.000468378
TGIF1	1.12451	0.000443609
GPC6	3.5614	0.000449185
ENSG00000261799	1.3787	0.000564476
HES4	2.38176	0.000435974
STYXL2	2.48364	0.000491649
STRADA	1.81773	0.000560898
CHN2	2.12805	0.000582307
C17orf67	2.79201	0.000379835
ADA	1.0722	0.000524505
ENSG00000274422	1.36674	0.000619877
FBN2	3.50401	0.000485658
PFN2	2.34044	0.000702537
ALPK2	3.13036	0.000494819
NPM2	2.60606	0.000553763
PA2G4P4	1.79701	0.00071279
HAND2	3.48112	0.000501669
ZNF608	1.85348	0.000800088
MXRA7	1.29501	0.000819701
FRMD3-AS1	1.0102	0.000702355
TSPYL2	2.59334	0.000636205
PBLD	1.18767	0.000798569
TARS3	1.30422	0.000790159
ENSG00000240695	2.01292	0.000822905
ZNF821	1.5057	0.000880109
NAV3	3.31201	0.000609608
HFE	1.13762	0.000745314
DGKE	1.15682	0.000890421
TENM3	3.10848	0.00069749
RGS5	1.73964	0.00102081
NEB	2.33165	0.000976602
CLDN11	4.39695	0.00076567
ENSG00000267317	1.54028	0.00105347
DSP	1.16255	0.000829181
ENSG00000261888	2.44339	0.000984094
CD163L1	1.36847	0.00113641
CPA4	3.9166	0.00111374
MARCHF3	1.46139	0.00124126
ENSG00000286171	1.51918	0.00125645
SLIT2	2.08744	0.00121954
ZNF224	1.2995	0.00117178
TSPAN5	2.05839	0.00135492
AVPI1	1.07965	0.00120016
ATF6B	1.36518	0.00149146
CLMN	1.25697	0.00143082
ZNF248	1.35695	0.00148988
FKBP14	1.05397	0.00117178
EHD3	1.1193	0.00148988
CACNB4	3.13785	0.00118679
ID1	3.49927	0.00124086
FMNL1-DT	1.45816	0.0015429
KRIT1	1.00502	0.00137531
CALCR	2.25835	0.00147417
ACACB	2.16426	0.00167378
ZFHX2	1.61713	0.00179142
ENSG00000289272	2.26257	0.00148988
MARCKSL1	1.17008	0.00164303
PRAF2	1.05626	0.00148581
LEPR	1.02167	0.00163498
CCDC30	2.14694	0.00180772
SGMS2	2.13985	0.00186314
ENSG00000289017	2.05179	0.0017912
TAS2R4	1.96309	0.00184135
MAGI2-AS3	1.8949	0.00183217
CENATAC	1.08182	0.00193514
GPRC5C	1.27672	0.00208087
TMEM154	1.90854	0.00209836
EP400P1	1.27788	0.00215628
CSRP2	2.87297	0.0017912
MTMR9LP	1.8872	0.00202416
PRDX6-AS1	1.54014	0.00228578
P3H4	1.75994	0.00234381
KCNMB4	2.04373	0.00228578
TUBD1	1.08775	0.00216726
PCGF3-AS1	2.6078	0.00219629
TIAM2	1.41448	0.00244743
FST	2.90882	0.0019268
EHD2	2.39511	0.0024396
CNNM2	1.46472	0.00255806
ATP6AP1L	2.13114	0.00245343
APBA1	1.35156	0.00258761
HMGB1P21	1.4752	0.00279839
DENND3-AS1	1.3965	0.00287797
EDA	2.11574	0.00294462
LAMB2	1.09507	0.00286142
LRRC1	2.3756	0.00248404
TANC1	1.01789	0.00278278
GATA3	2.75655	0.00245343
FAT1	1.3643	0.00288627
STXBP6	2.19102	0.00292276
PDE2A	2.43317	0.00301895
ZHX2	1.31718	0.00310192
KRBA2	1.50328	0.00335046
ZNF33B	1.19414	0.00313072
SMARCD3	2.07627	0.00345665
HELB	1.41674	0.00359627
XIST	1.18941	0.00315017
HDAC2-AS2	2.0755	0.00360373
CAVIN3	2.49621	0.00343783
ENSG00000262580	1.87864	0.00366036
TTLL3	2.00554	0.00384354
CXCR5	1.18312	0.00360373
IFIT1	1.74502	0.00371576
TMEM163	1.65909	0.00404124
EIF1B-AS1	1.4895	0.00406622
FAM171B	1.1357	0.00402423
COL8A1	3.69362	0.00367174
RN7SL138P	1.27254	0.0041919
HACD1	1.11672	0.00390792
TBC1D8B	1.1855	0.00420129
DOK4	2.02264	0.00440529
LINC01963	1.47983	0.00461862
FLRT3	2.57502	0.00422411
HOXC6	2.63193	0.0043085
ENSG00000232611	2.59658	0.00448606
ZSCAN30	1.15209	0.00492654
ZNF555	1.29925	0.00507266
HEATR6-DT	2.10386	0.00469431
PRSS12	3.12889	0.00448433
ENSG00000200170	1.78798	0.00539538
RNU6-1016P	1.60394	0.00575457
CTH	2.04729	0.00550794
ECE1	1.07313	0.00482325
ANKRD37	1.38319	0.00586546
AMZ2P1	1.37604	0.00583205
ENSG00000288827	1.81295	0.00594861
LINC02611	1.61639	0.00598879
TMEM266	1.37295	0.00572173
ROR2	1.57306	0.00665282
PEX11G	1.01826	0.00610677
ZFYVE28	1.34274	0.00667363
ENSG00000226471	1.57016	0.00717324
GRB10	2.1307	0.00693581
FBXL2	1.44314	0.00754067
ENSG00000279476	1.21968	0.00741115
JAM3	2.58161	0.00716167
ENSG00000254536	1.61118	0.00759567
RIMKLB	1.02842	0.0070475
FLNC	1.94134	0.00751756
ENSG00000280128	1.09093	0.00697817
ENSG00000242588	1.02584	0.00615164
CROCCP2	1.28472	0.00737978
TPBGL	1.9809	0.0079049
COPZ2	1.71163	0.00845959
IGIP	1.14749	0.007895
MAPK12	1.02434	0.00776758
ENSG00000274712	1.46119	0.00889453
FSTL3	1.83371	0.00896033
FZD3	1.05373	0.00777716
FAM161B	1.4311	0.00951713
ADAMTS1	2.21821	0.00979853
ADSS1	2.07579	0.0101563
PLCD3	1.45579	0.0102859
ENSG00000289085	1.44396	0.00967503
GDF11	1.70215	0.0107127
ASMTL	1.041	0.00892653
SLC16A6	1.41234	0.0100939
ENSG00000269918	1.43436	0.0105798
MEIS3	2.15176	0.0105877
PRTFDC1	1.86122	0.0109094
UNC119B	1.18821	0.0108953
TNFSF4	1.49408	0.0112628
MYRF	1.74035	0.0114095
DDAH1	2.36271	0.0107982
PANK2-AS1	1.52621	0.0118005
PPP1R12A-AS1	1.70909	0.0122127
NCAM1	1.57267	0.0125234
WDFY3-AS2	1.58543	0.0125384
FKBP11	1.70424	0.012935
ENSG00000271204	1.70386	0.0130263
PTK7	1.79461	0.0131765
RNU4-62P	1.72802	0.013308
SIDT1	1.59171	0.013952
PPP1R3E	1.14474	0.0128611
LINC00342	1.0938	0.0128552
PARD3	1.24349	0.0136516
ZNF333	1.27958	0.0141805
ENSG00000225889	1.57681	0.0144842
ROR1	1.6303	0.0145777
TRAM2-AS1	1.00709	0.0121412
ENSG00000287562	1.95433	0.014842
ERCC6L2-AS1	1.46211	0.0149681
IGSF3	1.42583	0.0145491
RAB33B-AS1	1.05989	0.0139643
MAST3	1.02151	0.0139587
EFHC1	1.95657	0.0161368
PRH1	1.32524	0.0157961
COQ10A	1.47476	0.0162566
ENSG00000267904	1.38375	0.0159972
C21orf62-AS1	1.43032	0.017061
ENSG00000289023	1.53446	0.017113
ENSG00000289380	1.26383	0.017103
MIPOL1	1.52817	0.0175236
ENSG00000286314	1.50391	0.0174244
ENSG00000277499	1.34755	0.0178174
MAP9	1.93456	0.0185378
C3orf70	1.55173	0.0179852
LRRC37A3	1.1702	0.0189327
ITGA9-AS1	1.74583	0.0195119
RNU6-942P	1.91503	0.0195333
ZFHX2-AS1	1.83018	0.0197233
GKAP1	1.29559	0.0193358
MME	1.65471	0.0177568
NFIA	1.02653	0.0165293
GATA6	2.10715	0.0198828
BST1	1.16304	0.0186742
NEIL1	1.77714	0.0205029
FZD6	1.82823	0.021058
PIPOX	1.4035	0.0201039
MEX3A	1.27442	0.0187747
KCNAB1	1.5987	0.0215822
ARHGAP24	1.34704	0.021773
ENSG00000271971	1.42933	0.0222239
TEAD2	2.30522	0.023077
ENSG00000288872	1.23262	0.0211104
ENSG00000200834	1.58118	0.0238898
H2BC20P	1.1033	0.0217387
SPNS1	1.60832	0.0245061
RBM48	1.0121	0.0201039
TIGD1	1.68609	0.0251233
EGLN3	1.99268	0.0250461
ZNF483	1.80748	0.0257828
FOXP4	1.83633	0.0256929
SCD5	1.60617	0.0261541
PHKA1	1.4078	0.0263225
MUC20-OT1	1.03875	0.0222733
ENSG00000279277	2.05327	0.0262648
DNAJC5B	1.58906	0.0269046
ENSG00000273437	1.46451	0.0261795
PRSS35	1.94275	0.0271061
ANKAR	1.15243	0.0269377
CASTOR1	1.44071	0.0287515
DDX10P1	1.63331	0.0292392
ENSG00000244459	1.03868	0.0267157
ENSG00000252759	1.09536	0.0263167
ERV3-1	1.06844	0.0266358
ATP6V1E2	1.28685	0.0298801
WASF1	1.27362	0.0288427
FTH1P16	1.01463	0.0287677
LINC01645	1.41351	0.0305471
HTR7	1.42035	0.0303857
ENSG00000272578	1.26813	0.0296627
PRANCR	1.06662	0.0273538
ENSG00000230732	1.42627	0.0325794
SDCBP2-AS1	1.39185	0.0323614
NR4A1	1.72886	0.0334809
LINC00472	1.78089	0.0337374
ENSG00000277246	1.88395	0.0339483
LRIG3	1.6283	0.0352032
IGFBP3	2.00122	0.0266759
ENSG00000270504	1.1092	0.0326804
NME8	1.64682	0.0352617
ZFAND4	1.01755	0.0312651
ENSG00000240207	1.08742	0.034427
SLC2A10	1.78438	0.0372362
USP34-DT	1.37052	0.0367309
DPF3	1.25009	0.0375921
TTLL1	1.37137	0.0397759
MTSS2	1.62125	0.042483
HOXB7	1.09136	0.0373741
TBC1D8-AS1	1.31392	0.0414362
MIB2	1.05215	0.038153
KLHDC1	1.14547	0.0384707
PLEKHM1P1	1.20879	0.0400687
RAD51-AS1	1.22223	0.0414531
ADGRV1	1.0155	0.0373741
LNCATV	1.29052	0.0423528
SCARNA7	1.09564	0.0403466
BCYRN1	1.59058	0.0430763
ENSG00000274561	1.20467	0.0428793
ZNF490	1.21397	0.042172
RPL11P3	1.40656	0.0450304
MLYCD	1.13106	0.0428493
BTBD19	1.07211	0.0407513
MCAM	1.98158	0.0465811
BICRA	1.26446	0.0451346
OSBPL5	1.15788	0.0458615
CCDC183	1.242	0.0485824
GBA	1.09511	0.044914
SGMS1-AS1	1.19416	0.049829
ENO1	-1.04576	5.37284e-17
FERMT3	-1.27293	6.40588e-17
ATP5MC3	-1.04969	2.16228e-16
UBE2J1	-1.26807	2.98579e-16
RAN	-1.0227	3.08066e-16
GSN	-1.27119	5.56073e-16
PLEK	-1.17555	8.49862e-16
ALAS1	-1.72863	1.99835e-15
MMP9	-1.97666	2.36398e-15
COX5B	-1.0337	5.20792e-15
CD276	-1.2655	1.01283e-14
IL1RN	-2.1234	1.10848e-14
TUBA1B	-1.14174	1.12689e-14
TNS3	-1.24298	2.10027e-14
SQOR	-1.11534	5.66362e-14
C15orf48	-1.81509	6.43377e-14
SLC20A1	-1.095	6.46248e-14
LRRC8B	-1.34672	1.38995e-13
COX20	-1.14769	1.82835e-13
MYO1E	-1.13615	3.12089e-13
ELOC	-1.08967	3.24222e-13
SHTN1	-1.27771	4.30336e-13
AGPAT5	-1.23983	4.53893e-13
NDUFB6	-1.30406	4.91448e-13
SH3BGRL3	-1.04155	4.16588e-13
NFATC1	-1.71369	5.03611e-13
MYOF	-1.29835	5.05833e-13
ID2	-1.13883	7.07684e-13
SEMA7A	-1.74922	8.98077e-13
UBTD1	-1.32822	1.30654e-12
MTHFD1	-1.59787	1.42301e-12
ADO	-1.23053	1.49916e-12
LMNA	-1.27299	2.06349e-12
MRPL15	-1.02835	2.9051e-12
SNX10	-1.29874	2.92139e-12
LMNB1	-1.86348	4.15192e-12
KPNA2	-1.12111	4.50744e-12
SLC27A3	-1.26779	4.55737e-12
TRPV2	-1.04853	5.2226e-12
SRSF6	-1.26561	1.15389e-11
CYCS	-1.05137	1.06182e-11
RBM38	-1.42223	1.4301e-11
SLC49A3	-1.32844	1.59956e-11
TSPAN17	-1.36995	1.98399e-11
MMP12	-1.75084	1.97484e-11
H4C3	-1.32419	2.18245e-11
RASGEF1B	-1.46722	4.64547e-11
IL4I1	-1.36108	4.93427e-11
ABCE1	-1.15868	4.98589e-11
SLC43A3	-1.12869	5.92742e-11
ADCK2	-1.1209	8.32489e-11
AURKA	-1.42515	9.90341e-11
SUN2	-1.15024	9.14172e-11
SRSF2	-1.13294	9.14197e-11
RFLNB	-1.02495	9.88281e-11
NFKBIE	-1.11424	1.3552e-10
BCL2A1	-1.45238	1.61847e-10
CYC1	-1.10488	1.83259e-10
TUBB4B	-1.13924	6.01151e-10
NEDD9	-1.10214	6.92685e-10
ITPA	-1.17175	7.52235e-10
TFEB	-1.51767	9.98994e-10
NOP16	-1.26889	1.0985e-09
LILRB4	-1.95982	1.40989e-09
KCNJ2	-1.96001	1.68107e-09
GPATCH4	-1.26025	1.6667e-09
PLXNC1	-1.04966	1.86183e-09
SLAMF7	-1.07905	2.45448e-09
FGL2	-1.60479	2.72907e-09
SFXN3	-1.03143	3.31235e-09
MAFF	-1.34201	3.3064e-09
CCND1	-1.14338	3.26376e-09
PNP	-1.58998	4.97366e-09
PPARGC1B	-1.46674	6.16226e-09
TGIF2	-1.11482	1.28721e-08
LIMD2	-1.27103	1.3087e-08
KLF10	-1.23106	1.37918e-08
HIVEP3	-1.79993	2.07463e-08
IKBKE	-1.05079	2.84112e-08
GMNN	-1.21985	3.62679e-08
ARHGAP31	-1.14417	5.09497e-08
PTTG1	-1.59973	7.78158e-08
GIT1	-1.04994	6.84515e-08
H2AX	-1.04617	7.37551e-08
RANBP1	-1.10631	8.43598e-08
ZWILCH	-1.30364	9.77831e-08
TTLL12	-1.12122	1.06746e-07
ISOC2	-1.26913	1.04698e-07
PLEC	-1.21205	9.75759e-08
P2RX7	-1.01941	9.61004e-08
AIMP2	-1.038	1.76696e-07
CCL5	-2.90469	2.16253e-07
CKS2	-1.24413	2.77804e-07
PARM1	-1.51813	3.31854e-07
TIMM21	-1.04516	3.08891e-07
SPRYD7	-1.08471	3.69616e-07
MYO1B	-1.36862	3.72497e-07
CENPW	-1.24348	5.69829e-07
DNAJB5	-1.14291	6.36478e-07
TCIRG1	-1.08299	6.89836e-07
CCL3	-2.15717	5.26687e-07
LTV1	-1.31586	7.7583e-07
GPR68	-2.50068	1.0303e-06
CXADR	-1.3393	1.75802e-06
RUVBL1	-1.15216	1.68848e-06
ZNF366	-1.05839	1.51182e-06
THOP1	-1.1598	1.90586e-06
RASGRF1	-1.86926	2.20676e-06
2001-05-01	-1.68358	2.79365e-06
ADAMTS8	-2.59325	5.7916e-06
F3	-1.46796	7.98317e-06
RACGAP1	-1.5088	1.13242e-05
PPAT	-1.05285	1.08382e-05
NBEAL2	-1.49364	1.20601e-05
SAPCD2	-2.99348	6.64448e-06
DARS2	-1.01334	1.32106e-05
HVCN1	-1.08911	1.21948e-05
DEPDC1	-3.08154	1.12024e-05
ENSG00000267458	-1.1361	1.32106e-05
SPTBN2	-2.7511	1.20282e-05
HMGA2	-1.13621	1.88365e-05
RNF126	-1.27473	2.27031e-05
MIX23	-1.11126	2.89481e-05
PAQR4	-1.16883	3.14377e-05
COL6A3	-2.45707	2.99602e-05
WDR4	-1.1343	3.76601e-05
SLCO4A1	-1.33191	3.81375e-05
BARD1	-1.0492	4.19526e-05
SIGLEC10	-1.05658	4.33246e-05
MYLK	-1.35606	5.37588e-05
IL21R	-1.14659	5.43667e-05
IL2RG	-1.0723	6.9759e-05
POLA2	-1.48348	8.5998e-05
ITGA5	-1.147	9.31665e-05
ACSL5	-1.16639	9.80085e-05
ENSG00000289194	-1.08412	9.73039e-05
CPEB1	-2.91135	7.1442e-05
PXMP2	-1.22487	0.000105438
IPCEF1	-2.18824	0.000112428
SNHG4	-1.44515	0.000126166
PGAM1	-1.02778	0.0001309
MARS2	-1.72411	0.000150801
ATAD3B	-1.22231	0.000162391
TMEM52B	-1.12323	0.000174444
SPRED2	-1.06607	0.000177596
TRIM59	-1.1686	0.000206514
TXLNB	-1.48387	0.000210196
VCAM1	-1.07166	0.000196929
TMEM121B	-1.50869	0.000295233
EGR3	-1.40656	0.000331375
CENPX	-1.09315	0.000312813
DCLK2	-1.72179	0.000333092
EEFSEC	-1.26046	0.000410659
TPRG1-AS1	-2.62207	0.000286681
PCDH1	-1.80115	0.00057722
PI4K2B	-1.29364	0.000557686
TNS1	-1.07695	0.000517024
MEGF6	-1.84892	0.000635268
SP140	-1.00547	0.00062219
CCL4	-2.42782	0.000603152
OAF	-1.09756	0.000652365
TIMM8A	-1.26633	0.000736402
MYC	-1.3506	0.000836968
MYO19	-1.23776	0.000888246
NUDT17	-1.17103	0.000996798
MIF	-1.11177	0.0010666
MT-TS1	-1.41664	0.00113125
PIGW	-1.0393	0.00105053
PODXL	-1.02502	0.00107454
P2RY12	-1.91004	0.00126344
SNORA79B	-1.50487	0.00137656
LZTR1	-1.06745	0.00144103
PCCA-DT	-1.30391	0.00142
ADCY8	-2.03283	0.00147022
ENSG00000231811	-1.74219	0.00154712
LILRA2	-1.44389	0.00161219
WWC1	-1.59414	0.00161035
CCDC86	-1.10507	0.00191036
SPINT1-AS1	-1.42935	0.00211176
NUP35	-1.16952	0.00211888
FDXACB1	-1.54176	0.00229665
CCDC102B	-1.14452	0.00213772
PTRH1	-1.10081	0.0023579
STEAP4	-1.2451	0.00202246
PLGRKT	-1.2216	0.00257583
HSD11B1	-1.69229	0.00300699
ELAVL4	-1.17816	0.00307166
HTRA3	-1.58219	0.00314599
TSPAN32	-1.68554	0.00330181
SLC25A15	-1.53188	0.00341066
ZNF711	-1.95533	0.00330181
TUBA4A	-1.32603	0.00338822
ENSG00000272908	-1.18204	0.00361789
GPSM2	-1.31943	0.00356888
CLSTN3	-1.43644	0.00357547
PCYT2	-1.23667	0.00388149
RUVBL2	-1.06502	0.00343783
EEF2KMT	-1.26149	0.00366636
MIR155HG	-1.57198	0.00432413
BRIP1	-1.03979	0.00464731
ZNF584	-1.31787	0.00482187
USP18	-1.46414	0.00508413
CCNJ	-1.75964	0.00520802
ENSG00000287494	-1.14491	0.00510153
SIGLEC17P	-1.41487	0.00534134
ARL4A	-1.06702	0.00575223
ENSG00000274029	-2.17307	0.00615767
SNHG3	-1.63058	0.00701285
COL9A2	-1.89269	0.00707327
MIR222HG	-1.75695	0.00742126
PLA2G2D	-1.78253	0.0074635
TIFA	-1.07686	0.00585664
ENSG00000289164	-1.14928	0.00773712
SPATA2L	-1.16483	0.00790518
RMI2	-1.27675	0.00899657
YBX1P2	-1.20966	0.0094483
RHEBL1	-2.07266	0.00929366
SNORD17	-1.59604	0.0100939
WDR83	-1.00251	0.0107281
PSMC3IP	-1.444	0.0120324
C3orf14	-1.04305	0.0106681
PLEK2	-1.05984	0.0118854
REEP1	-1.54492	0.0136058
BORA	-1.07632	0.0134058
ADRB2	-1.03008	0.0120967
RAB39A	-1.14147	0.0147549
H1-3	-1.08673	0.0139667
TEDC1	-1.18455	0.0157599
SUV39H1	-1.59924	0.0186278
CLECL1	-1.28248	0.0177568
POLR3G	-1.27444	0.0195204
HMGN2P46	-1.81764	0.0208443
ACTR5	-1.125	0.020279
CDCA4	-1.07652	0.0232422
ITPKC	-1.08317	0.0235168
CBLL1-AS1	-1.05869	0.0252724
DEPDC7	-1.24371	0.0271789
KPTN	-1.30908	0.0263971
NEURL3	-2.03053	0.0305471
MT1H	-1.43016	0.0210945
ALKBH2	-1.13791	0.0338598
PTMAP5	-1.13189	0.0333719
NPHP4	-1.20335	0.0324022
KREMEN1	-1.19875	0.032699
SH2D3C	-1.48661	0.0374241
PDSS1	-1.03356	0.0305042
KCNMB1	-1.61556	0.0389321
SPAG1	-1.18351	0.0361658
RPLP0P2	-1.12869	0.0352754
LAMP5	-1.15916	0.0419065
GMPR	-1.28225	0.0406945
GREB1	-1.29513	0.0418431
EEF1B2P6	-1.18191	0.0441951
LHX2	-1.16033	0.0411748
FOXN3-AS1	-1.35159	0.0461698
ADAT2	-1.11348	0.0474827
RNU4ATAC	-1.01567	0.0451393

## Sheet: Pro-inflam PGE2 vs veh
	logFC	AveExpr	t	P.Value	adj.P.Val	B
IDO1	4.24139	3.82061	32.2662	5.31422e-35	6.43605e-31	68.9765
PDK4	5.69983	8.71522	29.9474	1.81133e-33	1.09685e-29	64.8238
SRGN	2.91708	10.9597	24.7919	1.21362e-29	4.8994e-26	57.4135
LILRA5	5.05502	6.94506	24.0512	4.89163e-29	1.48106e-25	55.5359
GBP1	2.83762	6.44096	23.3804	1.78396e-28	4.32111e-25	54.7417
GBP4	3.28894	3.46712	22.2462	1.70982e-27	3.45127e-24	52.3809
MS4A7	2.28009	10.3083	21.325	1.15064e-26	1.81546e-23	50.5673
GBP5	4.23244	3.20161	21.3054	1.19921e-26	1.81546e-23	50.303
TAP1	1.88331	6.66514	21.1258	1.75304e-26	2.359e-23	50.1647
LRRK2	2.5607	6.11624	20.9345	2.63447e-26	3.19061e-23	49.7007
MEGF9	2.70238	6.73887	20.4858	6.93091e-26	7.63093e-23	48.7387
MYL12A	1.12739	9.53305	19.8478	2.82382e-25	2.84995e-22	47.3771
ETS2	1.85987	7.77275	19.6582	4.31558e-25	4.02046e-22	46.9787
DAPP1	1.8288	6.63433	18.9746	2.04608e-24	1.77001e-21	45.4166
LILRB2	2.21489	6.68662	18.4136	7.57856e-24	5.50825e-21	44.1326
TIMP3	-3.09489	9.81319	-18.4189	7.48599e-24	5.50825e-21	44.1176
SAMSN1	1.95124	7.68058	18.4052	7.73184e-24	5.50825e-21	44.1129
MMP7	-4.40136	7.05242	-18.2647	1.07834e-23	7.25541e-21	43.7786
CD86	1.64294	8.56479	18.2377	1.14986e-23	7.32944e-21	43.7028
APOL6	1.25407	7.58234	17.7638	3.58793e-23	2.17267e-20	42.5699
MCL1	1.23695	8.54085	17.4295	8.1143e-23	4.67963e-20	41.7448
APOC1	-2.52594	8.11272	-17.3278	1.0426e-22	5.73954e-20	41.5272
GCH1	2.33617	4.8813	17.2883	1.14935e-22	6.05208e-20	41.4288
CD40	1.45707	7.24036	17.2028	1.42075e-22	7.16945e-20	41.2047
TGFBI	2.77131	8.96993	17.0626	2.0138e-22	9.75566e-20	40.8656
TXN	1.86971	9.04731	16.7344	4.59594e-22	2.14082e-19	39.9678
CXCL5	4.82684	6.15672	16.6704	5.40536e-22	2.4246e-19	39.7793
CREM	2.47631	6.68965	16.5372	7.58631e-22	3.28135e-19	39.5155
LPL	-3.34905	8.46482	-16.4628	9.17502e-22	3.83168e-19	39.3608
PADI2	2.7394	5.4786	16.3759	1.14658e-21	4.62874e-19	39.0654
SAT1	1.34349	10.0152	16.2924	1.42141e-21	5.55315e-19	38.8187
SECTM1	3.28149	3.2481	16.2674	1.51636e-21	5.73894e-19	38.7375
TLR8	1.54024	8.20843	16.2157	1.73329e-21	6.36117e-19	38.6628
SLC31A2	1.55537	7.15329	16.1757	1.92212e-21	6.84669e-19	38.6189
FPR1	2.50821	5.47313	16.0663	2.554e-21	8.59209e-19	38.3452
SIPA1L1	2.79663	5.66934	16.104	2.3155e-21	8.01229e-19	38.2295
MXD1	2.22312	6.38195	15.9685	3.29641e-21	1.07899e-18	38.0961
PARP14	1.27881	8.13396	15.7897	5.2705e-21	1.67977e-18	37.583
P2RY6	2.17582	5.85928	15.7323	6.132e-21	1.86346e-18	37.4693
APOL4	2.7358	5.58037	15.7309	6.1546e-21	1.86346e-18	37.4483
EPSTI1	1.62127	6.2476	15.6943	6.77958e-21	2.00262e-18	37.3609
CDCP1	1.7319	6.07537	15.6032	8.63132e-21	2.4889e-18	37.1423
ST6GAL1	-1.80786	6.8541	-15.5239	1.06599e-20	2.93412e-18	36.9316
RNASE1	4.19999	7.01652	15.5547	9.82106e-21	2.76611e-18	36.6487
CD38	1.87855	4.27601	15.3727	1.59685e-20	4.20422e-18	36.5319
FCGR2A	2.55265	5.2278	15.3954	1.50273e-20	4.04435e-18	36.4753
GBP2	1.88933	5.86196	15.2633	2.143e-20	5.40704e-18	36.1887
ARL4C	3.53405	7.00909	15.2851	2.02092e-20	5.20752e-18	36.1495
FBP1	-3.68635	6.16439	-15.1913	2.60295e-20	6.43353e-18	35.9847
APOL3	2.88355	3.79802	15.115	3.19999e-20	7.59903e-18	35.8434
BCAT1	-1.42536	7.46196	-15.0789	3.52975e-20	8.06581e-18	35.7236
SPP1	-1.99177	12.9453	-15.1759	2.71365e-20	6.57301e-18	35.6765
RAB31	1.26209	9.63474	15.0796	3.52253e-20	8.06581e-18	35.6037
PDE4B	2.64583	5.22992	14.9898	4.49794e-20	1.00879e-17	35.4097
TNFSF10	3.01733	4.12411	14.9566	4.92384e-20	1.06487e-17	35.4032
TMEM106A	1.42679	7.38354	14.962	4.85298e-20	1.06487e-17	35.394
MAP3K13	1.61127	5.90202	14.7963	7.63953e-20	1.58807e-17	34.972
IER3	2.76778	8.01536	14.7918	7.73643e-20	1.58807e-17	34.9474
HIF1A	1.58169	8.79309	14.8138	7.28073e-20	1.54696e-17	34.9396
TASL	2.1455	6.25598	14.6874	1.03143e-19	2.08195e-17	34.6768
TSC22D1	-2.81318	5.98687	-14.6779	1.059e-19	2.10254e-17	34.6369
SAMD9L	1.81416	5.06739	14.6039	1.29964e-19	2.5387e-17	34.4542
DHCR24	-2.14983	5.7928	-14.573	1.41592e-19	2.6794e-17	34.3684
BHLHE41	-1.37722	7.82374	-14.5811	1.38453e-19	2.66159e-17	34.3355
TNFSF13B	1.197	8.01087	14.5498	1.51046e-19	2.81434e-17	34.1947
PLSCR1	1.306	7.17383	14.5041	1.71479e-19	3.09968e-17	34.1398
MDH1	-1.09417	7.61264	-14.5042	1.71436e-19	3.09968e-17	34.1241
TAP2	1.05066	7.46	14.4277	2.12212e-19	3.72477e-17	33.8603
WSB1	1.50467	7.32851	14.3639	2.53689e-19	4.32736e-17	33.763
FNBP1	1.2878	6.96519	14.3555	2.59736e-19	4.36898e-17	33.7415
RUNX3	1.55496	6.42391	14.3443	2.6802e-19	4.39318e-17	33.7379
GPNMB	-1.4347	9.38563	-14.3367	2.73817e-19	4.42159e-17	33.629
ZFP36L1	1.48971	9.09948	14.3438	2.6843e-19	4.39318e-17	33.6182
ALCAM	-1.21671	8.79478	-14.3203	2.86663e-19	4.56813e-17	33.5267
PSTPIP2	1.30224	6.41982	14.2653	3.34639e-19	5.26339e-17	33.4825
ANKRD22	2.4101	3.73826	14.2534	3.45963e-19	5.37174e-17	33.4751
CD274	1.85223	5.44696	14.2082	3.93029e-19	6.02528e-17	33.3587
APOL1	1.91772	3.65646	14.1946	4.08347e-19	6.14861e-17	33.3196
XRN1	1.31701	6.87702	14.1921	4.11227e-19	6.14861e-17	33.2824
CALHM6	2.74052	3.89424	14.1682	4.4e-19	6.42029e-17	33.2372
DUT	-1.95275	5.95092	-14.1458	4.68768e-19	6.75863e-17	33.1734
S100A8	2.16361	6.20571	14.1692	4.3873e-19	6.42029e-17	33.0981
FPR3	2.09621	7.61993	14.1187	5.06157e-19	7.21185e-17	33.0706
PTPRE	1.45323	7.36257	14.0795	5.6557e-19	7.96467e-17	32.9371
PSMB9	1.24539	5.54693	14.0694	5.81944e-19	8.0095e-17	32.9182
QSOX1	1.15745	7.82098	14.0694	5.8198e-19	8.0095e-17	32.8612
PIM2	2.37674	6.16954	13.9835	7.42993e-19	9.88834e-17	32.7279
SYNGR2	1.07993	9.9159	14.0489	6.16799e-19	8.39331e-17	32.7104
PARP9	1.03188	6.92337	14.006	6.96869e-19	9.37753e-17	32.7101
LYSMD2	1.41331	5.58814	13.9437	8.32172e-19	1.0837e-16	32.613
DTX3L	1.08999	7.92677	13.9479	8.22274e-19	1.08245e-16	32.5016
FADS1	-1.86468	6.53141	-13.8371	1.12894e-18	1.42639e-16	32.301
FCER1G	1.13384	8.84122	13.8365	1.13066e-18	1.42639e-16	32.1377
IL10RA	1.34215	7.31888	13.7776	1.3391e-18	1.67195e-16	32.0786
CASP4	1.42219	5.82971	13.6985	1.6812e-18	2.05667e-16	31.9172
STAT1	1.00845	9.69563	13.7328	1.52299e-18	1.88213e-16	31.7147
FPR2	3.68633	2.50351	13.8695	1.02868e-18	1.32536e-16	31.6658
NEK6	-1.55231	6.82328	-13.5493	2.58835e-18	3.10371e-16	31.4563
GCNT1	2.75906	4.964	13.5583	2.52185e-18	3.05421e-16	31.4138
CCL2	2.25517	7.67749	13.4725	3.23592e-18	3.84218e-16	31.1101
CDC42SE2	1.06757	6.92551	13.3972	4.03056e-18	4.69367e-16	31.0004
CTSL	1.09259	10.4974	13.3976	4.02656e-18	4.69367e-16	30.813
GPC4	-3.41284	7.23372	-13.0549	1.10362e-17	1.21508e-15	30.0425
TOP2A	-3.30005	5.71132	-13.0396	1.15482e-17	1.26e-15	29.9055
TIMP1	1.91218	7.60796	13.0364	1.16576e-17	1.26059e-15	29.8962
LIPA	-1.30571	11.2307	-13.0866	1.00477e-17	1.12674e-15	29.8468
CYRIA	2.26841	5.54998	12.973	1.40753e-17	1.50855e-15	29.7897
IFITM3	1.44388	6.18018	12.9521	1.49754e-17	1.59093e-15	29.687
GIMAP4	1.38858	6.70141	12.9168	1.66394e-17	1.7224e-15	29.5718
IRF1	1.71255	6.8591	12.9256	1.62061e-17	1.692e-15	29.5308
NAP1L1	-1.10862	9.20201	-12.9302	1.59853e-17	1.68346e-15	29.5136
MT-TI	-1.93261	5.04679	-12.8758	1.88051e-17	1.93007e-15	29.5081
FGR	-2.52955	6.59022	-12.8683	1.92307e-17	1.95716e-15	29.4943
TDRD3	-1.96357	6.41502	-12.772	2.56562e-17	2.56112e-15	29.2222
LPAR6	2.01299	6.01599	12.7702	2.57994e-17	2.56112e-15	29.2088
FNIP2	-1.56724	7.60211	-12.7918	2.41811e-17	2.44048e-15	29.2007
CCL7	3.16464	4.52703	12.6953	3.23067e-17	3.13013e-15	28.9717
RESF1	1.7654	5.68546	12.6678	3.50987e-17	3.32094e-15	28.9137
DHRS9	-2.21307	5.70891	-12.681	3.37317e-17	3.21673e-15	28.9076
CCL8	3.02132	5.51502	12.686	3.32211e-17	3.19318e-15	28.8527
SIRPB1	1.56482	5.46483	12.6113	4.162e-17	3.87738e-15	28.7274
ACOT9	1.20987	6.55911	12.6041	4.25323e-17	3.93213e-15	28.683
RHOBTB3	1.39022	6.71867	12.5613	4.8408e-17	4.44144e-15	28.554
RGL1	1.50616	6.81494	12.5373	5.20664e-17	4.74117e-15	28.4749
RHBDD2	1.69669	5.80546	12.464	6.50436e-17	5.79223e-15	28.3049
ST3GAL1	1.49224	7.55982	12.4763	6.26456e-17	5.62001e-15	28.2461
APOL2	1.50833	5.81824	12.4282	7.25256e-17	6.31912e-15	28.1601
RHOU	2.40408	5.63574	12.419	7.45846e-17	6.4521e-15	28.1555
GCLC	-1.73515	6.97199	-12.4299	7.21369e-17	6.31912e-15	28.1266
TAGAP	1.9438	4.7556	12.3773	8.46826e-17	7.27369e-15	28.0437
RHOBTB2	-1.6956	5.34651	-12.3593	8.94805e-17	7.63168e-15	27.9904
NCAPH	-4.34586	4.47558	-12.5103	5.65045e-17	5.10691e-15	27.8962
CXCL16	1.10367	7.58473	12.3136	1.02883e-16	8.71337e-15	27.723
JAK2	1.46966	6.11892	12.2672	1.1859e-16	9.97387e-15	27.6606
CD300A	1.82159	6.08338	12.2393	1.29202e-16	1.05728e-14	27.623
CASP1	1.29241	5.99702	12.2462	1.26489e-16	1.04925e-14	27.614
GK	1.35419	6.68514	12.2478	1.25861e-16	1.04925e-14	27.5651
TYMS	-4.06648	4.50593	-12.4545	6.69523e-17	5.91868e-15	27.4996
BATF2	2.66612	3.06592	12.2316	1.32288e-16	1.06809e-14	27.4715
CTNNB1	1.18132	8.72016	12.2398	1.28987e-16	1.05728e-14	27.4441
CKS1B	-1.67891	5.67149	-12.1201	1.86408e-16	1.45651e-14	27.2665
SLC15A3	-1.11099	8.27167	-12.177	1.56438e-16	1.23831e-14	27.2544
CCL13	2.02669	10.4726	12.2365	1.30308e-16	1.05917e-14	27.2451
CTLA4	4.85997	2.88161	12.6305	3.928e-17	3.68776e-15	27.1365
CSF2RB	1.75114	5.05717	12.0745	2.14588e-16	1.66595e-14	27.1266
S100A9	1.65411	8.02318	12.1622	1.63748e-16	1.28776e-14	27.1057
NUMB	-1.27766	6.53825	-12.0544	2.28326e-16	1.76131e-14	26.9926
PMP22	1.64815	7.38711	12.0223	2.52157e-16	1.90867e-14	26.9053
JPT1	1.514	6.5129	12.0034	2.67379e-16	1.99891e-14	26.866
SPON2	-3.15412	4.7707	-12.0245	2.50457e-16	1.90772e-14	26.8578
ATP1A1	-1.03202	8.45273	-12.0362	2.41572e-16	1.85169e-14	26.801
ENSG00000290032	1.02729	8.43493	12.0202	2.53841e-16	1.90948e-14	26.743
HIP1	2.26692	5.50133	11.9513	3.14262e-16	2.33499e-14	26.7424
TIFA	2.01004	4.59934	11.9141	3.52875e-16	2.5745e-14	26.6348
TOR4A	1.08752	6.93468	11.9332	3.32448e-16	2.45505e-14	26.6074
PALM2AKAP2	2.13285	6.34714	11.9216	3.44651e-16	2.52974e-14	26.579
CD9	-2.07803	7.73737	-11.8988	3.70042e-16	2.68358e-14	26.5172
RPL10A	-1.30977	8.28933	-11.8944	3.75184e-16	2.68867e-14	26.4195
FCMR	-3.14206	5.14231	-11.8945	3.75067e-16	2.68867e-14	26.3991
C5orf15	1.14332	6.34024	11.8541	4.25353e-16	2.96324e-14	26.3856
EMILIN2	1.18794	7.58234	11.8616	4.15468e-16	2.92543e-14	26.3228
DUSP4	2.78781	4.44275	11.8696	4.05197e-16	2.88534e-14	26.2957
HDAC9	-2.74598	4.10078	-11.8679	4.07392e-16	2.88534e-14	26.2208
RNF213	1.33136	8.53696	11.852	4.28178e-16	2.96324e-14	26.2147
DBI	-1.25243	9.29605	-11.8528	4.27043e-16	2.96324e-14	26.1734
IFNAR2	1.30875	6.60844	11.7221	6.42608e-16	4.32368e-14	25.9754
LILRB3	1.01203	6.93026	11.7297	6.2761e-16	4.24636e-14	25.9488
TEX2	-1.4662	6.05019	-11.6889	7.13209e-16	4.75739e-14	25.9261
HMGA1	-1.24654	8.44264	-11.7366	6.14087e-16	4.21226e-14	25.8717
TSEN34	1.20492	6.54113	11.6881	7.14925e-16	4.75739e-14	25.8637
MAFB	1.69413	9.14504	11.7358	6.15615e-16	4.21226e-14	25.8268
HELLS	-2.67623	4.1808	-11.6279	8.64024e-16	5.68715e-14	25.587
NCF4	1.29637	7.14218	11.6112	9.10714e-16	5.92992e-14	25.5845
RGS2	2.47802	6.27418	11.5721	1.02998e-15	6.67061e-14	25.5808
CD84	-1.27394	9.31795	-11.6279	8.64037e-16	5.68715e-14	25.476
CMIP	1.08628	7.86495	11.5699	1.03711e-15	6.68108e-14	25.3767
EPB41L3	1.38224	6.36234	11.5113	1.24797e-15	7.9132e-14	25.322
STIP1	-1.33723	7.00898	-11.512	1.24517e-15	7.9132e-14	25.2541
C3AR1	1.21302	7.48667	11.513	1.24136e-15	7.9132e-14	25.215
PFKFB3	1.67284	6.091	11.4315	1.60686e-15	1.00313e-13	25.1247
SQLE	-1.87602	4.79842	-11.4144	1.69666e-15	1.04306e-13	25.0882
CD52	-2.49956	8.61036	-11.4769	1.39161e-15	8.77801e-14	25.0757
SASH1	1.40649	6.33473	11.4293	1.61816e-15	1.005e-13	25.0712
RUBCN	1.74876	5.1401	11.3998	1.77736e-15	1.08715e-13	25.0429
TMEM176A	1.21424	7.10319	11.4251	1.64025e-15	1.01352e-13	24.9575
IL7R	1.55875	7.84283	11.3954	1.80241e-15	1.09693e-13	24.8311
GBP3	2.11705	3.30183	11.3195	2.29494e-15	1.3897e-13	24.7585
ZFP36	3.07213	5.61729	11.2815	2.59001e-15	1.56058e-13	24.6097
SMC4	-1.42878	5.95104	-11.2276	3.07687e-15	1.82124e-13	24.4861
AGPAT3	1.00021	7.01142	11.2543	2.82501e-15	1.69375e-13	24.4229
CHCHD10	-1.186	6.82861	-11.227	3.08278e-15	1.82124e-13	24.397
WNT5A	1.68052	5.13923	11.1887	3.48541e-15	2.03922e-13	24.3359
GPR141	1.84834	5.65998	11.1837	3.54151e-15	2.06208e-13	24.3243
KCNN4	-2.82418	3.76199	-11.1909	3.46068e-15	2.03458e-13	24.2892
NINJ1	1.37036	6.47756	11.17	3.70053e-15	2.14436e-13	24.2597
NIBAN2	-1.0989	6.3267	-11.1583	3.84193e-15	2.2157e-13	24.1788
ASCL2	1.41871	4.77701	11.1069	4.531e-15	2.60071e-13	24.1008
SDC3	1.68167	5.44905	11.0921	4.75198e-15	2.71468e-13	24.0457
CD70	2.7515	4.284	11.0892	4.79707e-15	2.72757e-13	24.0353
NDUFS3	-1.05037	6.55003	-11.0595	5.27789e-15	2.97305e-13	23.8671
ANTXR2	1.22406	6.39535	11.0367	5.67967e-15	3.18456e-13	23.822
PIK3R5	1.24391	6.40068	11.0294	5.81634e-15	3.23127e-13	23.8117
EBP	-1.50986	5.22492	-11.011	6.17203e-15	3.41322e-13	23.8061
CASP7	1.34412	4.79962	10.9953	6.49179e-15	3.55756e-13	23.767
VAMP5	2.13719	2.8251	10.9998	6.39908e-15	3.52269e-13	23.7542
ACP5	-1.4754	8.04237	-11.0348	5.71553e-15	3.1899e-13	23.7528
EEF1B2	-1.0803	8.77801	-11.0601	5.26767e-15	2.97305e-13	23.7378
FDPS	-1.3357	5.63701	-10.9503	7.50935e-15	4.02415e-13	23.5933
LPIN2	1.17539	6.56453	10.9664	7.12636e-15	3.85301e-13	23.5535
NDUFB9	-1.0297	7.96049	-10.9678	7.09477e-15	3.85301e-13	23.4618
CXCL12	2.77986	4.78825	10.8976	8.90532e-15	4.66893e-13	23.4559
HS3ST1	1.66352	6.11891	10.8928	9.04413e-15	4.72127e-13	23.4001
TNFAIP2	1.3692	6.86556	10.9153	8.40878e-15	4.4471e-13	23.352
GLIPR2	1.14746	6.40061	10.8813	9.38759e-15	4.87953e-13	23.2782
SCD	-1.86469	7.89059	-10.8747	9.59002e-15	4.96345e-13	23.2126
ONECUT2	1.49581	3.95148	10.8177	1.15414e-14	5.87304e-13	23.2006
MATK	-2.63656	4.78332	-10.8302	1.10813e-14	5.66267e-13	23.1755
HSPA1B	1.57031	5.07214	10.8063	1.19792e-14	6.07031e-13	23.161
NAMPT	1.58383	7.41032	10.8426	1.06465e-14	5.46353e-13	23.1101
GIMAP8	1.60374	5.37094	10.7977	1.23161e-14	6.18924e-13	23.1028
EMP1	-2.33205	6.89888	-10.7997	1.22377e-14	6.17543e-13	23.0868
CISH	1.55688	5.82736	10.7824	1.29483e-14	6.48003e-13	23.062
ITGA6	-2.9236	4.99475	-10.701	1.6883e-14	8.27815e-13	22.7596
TK1	-3.16585	3.47727	-10.9353	7.88041e-15	4.18595e-13	22.7378
CA2	-2.27226	4.30697	-10.6756	1.8344e-14	8.95825e-13	22.729
H1-0	1.19109	6.97329	10.7162	1.60624e-14	7.9078e-13	22.727
TMEM131	1.28094	5.61102	10.6469	2.01502e-14	9.72267e-13	22.6175
GNA15	1.18128	6.04535	10.609	2.28073e-14	1.08682e-12	22.4414
CXCL11	1.64981	2.5314	10.608	2.28833e-14	1.08682e-12	22.4222
CDK1	-3.48429	3.87807	-10.7682	1.35573e-14	6.72921e-13	22.3366
TOMM40	-1.40861	5.36434	-10.5525	2.74567e-14	1.26621e-12	22.3286
ACADM	-1.09645	6.53995	-10.5606	2.67372e-14	1.24929e-12	22.2508
MS4A6A	1.6385	7.69344	10.5572	2.70342e-14	1.25445e-12	22.1528
TRIM21	1.25569	5.02785	10.4908	3.36321e-14	1.52554e-12	22.1374
IFI35	1.3061	4.88973	10.5011	3.2511e-14	1.48987e-12	22.1275
ACAT2	-2.46926	5.21976	-10.4805	3.47902e-14	1.56517e-12	22.1171
TMPO	-1.09091	5.98827	-10.5003	3.25998e-14	1.48987e-12	22.0898
LGALS3	-1.49399	8.69268	-10.552	2.74968e-14	1.26621e-12	22.0738
GAS6	1.66109	5.83292	10.4643	3.6702e-14	1.63419e-12	22.0495
PRRG4	1.69717	4.57586	10.4527	3.81352e-14	1.6856e-12	22.0257
ITGB1BP1	-1.79008	5.04877	-10.4319	4.08426e-14	1.7793e-12	21.9563
SGK1	-1.30783	6.76325	-10.4579	3.74869e-14	1.66302e-12	21.9183
SLC1A4	-1.41027	5.48611	-10.4166	4.29553e-14	1.86463e-12	21.8405
CMKLR1	1.75038	7.9794	10.4695	3.60727e-14	1.61209e-12	21.8148
SLC43A2	1.4524	7.10102	10.4335	4.0615e-14	1.77577e-12	21.8026
ATP5MC1	-1.47813	5.99758	-10.3966	4.58816e-14	1.97047e-12	21.78
TESC	1.91723	5.74785	10.3788	4.86594e-14	2.08238e-12	21.7665
TLR2	1.31069	7.06532	10.445	3.91112e-14	1.71622e-12	21.7512
PILRA	1.19701	7.02198	10.4095	4.39728e-14	1.89719e-12	21.6919
ATXN7	1.31623	5.32014	10.3379	5.57126e-14	2.33472e-12	21.6416
CISD2	1.02904	6.72647	10.3531	5.29733e-14	2.24322e-12	21.5553
SPINT2	1.42965	6.90009	10.3591	5.1948e-14	2.20752e-12	21.5532
VSIR	1.31863	6.53016	10.3638	5.11375e-14	2.18073e-12	21.5445
MSMO1	-1.88396	4.45203	-10.3031	6.25208e-14	2.58426e-12	21.5398
TIAM1	-1.61814	4.60418	-10.2975	6.37035e-14	2.6242e-12	21.5142
GRIN3A	3.0057	2.58549	10.2879	6.57463e-14	2.69004e-12	21.4192
OCSTAMP	-3.60612	2.89044	-10.3203	5.9064e-14	2.46663e-12	21.3926
TRAFD1	1.40759	4.6153	10.2458	7.56117e-14	3.07293e-12	21.3442
NPM3	-1.45645	5.10811	-10.2379	7.76291e-14	3.14437e-12	21.3289
STK17B	1.52785	5.18088	10.2265	8.06256e-14	3.22263e-12	21.2818
MRC1	1.30683	9.46465	10.2889	6.55348e-14	2.69004e-12	21.1789
MPEG1	1.59423	6.23025	10.2288	8.00074e-14	3.20851e-12	21.1702
IFI27	1.22612	5.57031	10.2355	7.82559e-14	3.15774e-12	21.0787
ITGB7	1.39411	4.29997	10.1749	9.57154e-14	3.78826e-12	21.0498
CCL1	-3.15068	1.05554	-10.2346	7.84806e-14	3.15774e-12	21.0445
GIMAP6	1.65377	4.22272	10.1319	1.10463e-13	4.31832e-12	20.9729
MMP25	2.09156	3.57928	10.1318	1.10534e-13	4.31832e-12	20.9678
SOCS1	3.22289	4.23345	10.1213	1.14473e-13	4.44197e-12	20.9346
GPR155	1.48124	5.67126	10.0979	1.23756e-13	4.72809e-12	20.8377
DOCK4	1.03024	6.75111	10.1205	1.14779e-13	4.44197e-12	20.7771
LTA4H	-1.16067	6.74754	-10.1136	1.17428e-13	4.52922e-12	20.7696
H2BC5	1.45649	4.88087	10.0644	1.38403e-13	5.23812e-12	20.7612
IGFBP4	1.84363	5.23256	10.0623	1.39415e-13	5.25812e-12	20.7457
LILRB5	2.79308	5.39904	10.0586	1.41119e-13	5.29132e-12	20.7163
SREBF2	-1.2681	5.50466	-10.0296	1.55516e-13	5.81312e-12	20.6036
STX11	1.35674	5.57124	9.99775	1.73023e-13	6.44762e-12	20.4709
SLC16A10	2.18642	6.7382	9.98162	1.82639e-13	6.78511e-12	20.4377
GPR65	1.23672	6.64227	9.97921	1.84122e-13	6.81925e-12	20.3224
PIK3R3	2.64887	4.3359	9.95851	1.97364e-13	7.28743e-12	20.2889
BCL2L11	1.38506	5.69532	9.94699	2.05142e-13	7.55159e-12	20.2865
C1RL	1.51817	4.4676	9.91018	2.32151e-13	8.3678e-12	20.2537
CUL1	1.02838	5.72651	9.92499	2.2088e-13	8.05748e-12	20.2034
TLNRD1	1.30199	6.21767	9.92073	2.24063e-13	8.14904e-12	20.1854
DUSP5	1.01639	6.40107	9.94143	2.0901e-13	7.67066e-12	20.1544
CLUH	-1.27444	5.52413	-9.88607	2.5176e-13	9.04767e-12	20.1128
PCBP1-AS1	2.92516	4.24392	9.91828	2.25917e-13	8.19184e-12	19.9871
SEMA4D	1.43524	5.34497	9.8478	2.86391e-13	1.01122e-11	19.9858
ATF3	-1.59296	6.919	-9.87916	2.57685e-13	9.23322e-12	19.9557
FGD2	1.42047	5.27807	9.83843	2.95577e-13	1.03895e-11	19.948
AKNA	1.23164	5.48203	9.82032	3.14186e-13	1.09657e-11	19.9264
IL3RA	2.50834	3.76249	9.82609	3.08136e-13	1.07857e-11	19.865
RCSD1	1.10111	7.10277	9.85153	2.82811e-13	1.0015e-11	19.8576
LRPPRC	-1.11851	6.03035	-9.80629	3.29418e-13	1.14315e-11	19.8514
RNASE6	1.49346	7.43353	9.83804	2.95961e-13	1.03895e-11	19.8009
MCM6	-1.63898	4.42213	-9.77385	3.67539e-13	1.25297e-11	19.7987
FBXO6	1.40236	4.11696	9.77348	3.68e-13	1.25297e-11	19.784
POLB	1.72411	4.92097	9.7676	3.75387e-13	1.26581e-11	19.7722
SLC39A10	-1.38868	5.66059	-9.76887	3.73775e-13	1.26564e-11	19.7649
PLAAT4	2.1353	1.93519	9.76691	3.76263e-13	1.26581e-11	19.759
NR1H3	-1.51099	6.67965	-9.80902	3.26392e-13	1.1359e-11	19.7476
IL15RA	1.62156	2.70187	9.75551	3.91043e-13	1.30466e-11	19.7418
CYP27A1	-1.35454	7.22416	-9.80494	3.30925e-13	1.1451e-11	19.7174
RGCC	-3.98379	5.33979	-9.75137	3.96548e-13	1.31578e-11	19.7111
EPB41L2	-1.38148	6.99831	-9.79873	3.37927e-13	1.16278e-11	19.696
TRIB1	1.53549	5.57246	9.75281	3.94629e-13	1.31301e-11	19.6957
CSF1	-1.91319	5.24912	-9.74697	4.025e-13	1.33188e-11	19.6828
FZD2	1.68327	5.46669	9.74358	4.07144e-13	1.34358e-11	19.669
NES	-3.95337	3.74184	-9.85325	2.81175e-13	9.98626e-12	19.6612
MCM3	-1.44397	4.64082	-9.73054	4.25491e-13	1.39651e-11	19.6572
IFIT2	2.26228	4.58285	9.7264	4.31494e-13	1.41239e-11	19.6051
STEAP4	1.4825	4.80313	9.75956	3.85724e-13	1.29047e-11	19.5963
ATF4	-1.27072	7.65898	-9.7686	3.74123e-13	1.26564e-11	19.5396
CXCL10	1.67868	4.14855	9.79871	3.37956e-13	1.16278e-11	19.5018
CLSPN	-2.24951	3.86124	-9.66214	5.36429e-13	1.72872e-11	19.3924
DNPH1	-1.12271	5.90524	-9.67161	5.19469e-13	1.68216e-11	19.3765
MOB3B	1.78149	5.79505	9.64698	5.6473e-13	1.80938e-11	19.3409
RNF19B	1.23247	5.79236	9.65772	5.44536e-13	1.7493e-11	19.3191
WFDC21P	3.72614	4.38903	9.62714	6.0406e-13	1.90515e-11	19.2804
TBL1X	1.23209	6.12509	9.62774	6.02824e-13	1.90515e-11	19.2416
TLR4	1.08898	7.48897	9.66199	5.36701e-13	1.72872e-11	19.1715
PLAU	2.23041	4.73822	9.57749	7.15056e-13	2.22052e-11	19.1473
FAM241A	2.20952	4.23747	9.57315	7.25705e-13	2.24759e-11	19.1227
SLC44A1	1.30061	7.8192	9.64234	5.73686e-13	1.82572e-11	19.1181
LIMK2	1.34053	5.07324	9.60389	6.53688e-13	2.05099e-11	19.1006
SGMS1	1.28967	6.20091	9.59577	6.71983e-13	2.10294e-11	19.0699
PDCD1LG2	1.39033	4.4724	9.56383	7.49068e-13	2.30253e-11	19.0344
DOK2	1.76595	5.15075	9.53908	8.14901e-13	2.49224e-11	19.0004
KDM7A	1.2477	5.84529	9.55432	7.73695e-13	2.37221e-11	18.9923
RUNX1	1.08883	6.11801	9.565	7.46092e-13	2.29922e-11	18.9772
UGP2	1.17906	7.13802	9.58779	6.90461e-13	2.1552e-11	18.9218
ADAP1	1.30537	5.11567	9.51636	8.80478e-13	2.65922e-11	18.9164
CEMIP2	1.73322	5.65357	9.51921	8.71957e-13	2.64007e-11	18.9143
REEP4	1.32725	5.68919	9.53506	8.26144e-13	2.52026e-11	18.8948
FGFR1	-1.10669	6.41072	-9.52178	8.64353e-13	2.62675e-11	18.8471
MSRB1	1.24446	4.97346	9.49217	9.5616e-13	2.86635e-11	18.8269
ITGAX	-1.22214	6.60993	-9.48808	9.6958e-13	2.8994e-11	18.7077
CRABP2	-5.1026	4.18302	-9.642	5.74353e-13	1.82572e-11	18.6886
VNN2	1.45397	5.93151	9.48604	9.76349e-13	2.90678e-11	18.6875
PHLDA3	-1.87859	5.55083	-9.44417	1.12634e-12	3.31096e-11	18.6754
DUSP7	-1.61524	5.56161	-9.45937	1.06936e-12	3.15111e-11	18.6668
COLEC12	1.85873	5.54951	9.43545	1.1604e-12	3.4028e-11	18.6632
MS4A4A	1.15607	7.49822	9.47357	1.01876e-12	3.01669e-11	18.6288
DCSTAMP	-4.51092	4.1447	-9.57243	7.27483e-13	2.24759e-11	18.6256
IPO5	-1.16071	5.69325	-9.42929	1.18506e-12	3.46673e-11	18.6068
MOB3C	2.4122	4.04138	9.42084	1.21978e-12	3.5597e-11	18.5692
P3H2	2.04383	4.47646	9.40774	1.27565e-12	3.7138e-11	18.5642
LTB4R	2.06477	5.1735	9.374	1.43174e-12	4.13838e-11	18.467
MFSD12	-1.0553	8.35285	-9.4833	9.85519e-13	2.9254e-11	18.4668
BOLA3	-1.20402	5.08311	-9.35224	1.54251e-12	4.4164e-11	18.3659
RRM1	-1.00015	6.24683	-9.37618	1.42111e-12	4.11748e-11	18.3212
ANKRD12	1.24928	7.08122	9.38488	1.37941e-12	4.00625e-11	18.3086
CGAS	1.46281	4.39982	9.32092	1.71727e-12	4.88213e-11	18.2934
FADS2	-2.49793	3.54746	-9.32004	1.72244e-12	4.88536e-11	18.2035
BAZ1A	1.13624	6.78293	9.35849	1.50982e-12	4.34333e-11	18.1802
MRPS35	-1.02661	5.93428	-9.31023	1.78141e-12	5.01738e-11	18.151
CXCL1	3.51953	4.58247	9.27944	1.97989e-12	5.52499e-11	18.1177
GNG2	1.80233	4.98446	9.26838	2.05659e-12	5.7127e-11	18.1137
DTX4	-2.52608	3.59954	-9.30821	1.79378e-12	5.04048e-11	18.1137
ITGB5	-1.02247	7.71675	-9.35482	1.52891e-12	4.38784e-11	18.1063
TMOD2	1.81644	5.04202	9.25385	2.16184e-12	5.96403e-11	18.0553
TMEM43	-1.16992	5.69295	-9.26132	2.10706e-12	5.82617e-11	18.0098
RAC2	-1.04351	6.87302	-9.3107	1.77855e-12	5.01738e-11	17.9913
TNNT1	1.44705	4.50311	9.23857	2.27835e-12	6.27117e-11	17.9893
CARD16	1.71248	4.2878	9.22221	2.41018e-12	6.58909e-11	17.9568
MCM2	-2.00182	4.10153	-9.21286	2.48899e-12	6.77398e-11	17.9097
PSD3	-1.25075	5.28757	-9.20463	2.56045e-12	6.94194e-11	17.8541
DLX3	-5.55563	1.84408	-10.1204	1.148e-13	4.44197e-12	17.7681
ADCY3	-1.94055	4.56237	-9.16676	2.91712e-12	7.8162e-11	17.7558
HK3	-3.00969	3.94983	-9.17301	2.85501e-12	7.68377e-11	17.7549
STAMBPL1	2.38616	2.6772	9.20444	2.56217e-12	6.94194e-11	17.7275
LRRC8A	-1.48294	4.28027	-9.13714	3.23068e-12	8.58042e-11	17.6771
TMEM41A	1.19016	5.77789	9.16063	2.97932e-12	7.96524e-11	17.6617
PAICS	-1.90373	4.08458	-9.12499	3.36892e-12	8.9085e-11	17.6043
DOP1B	-1.4495	5.649	-9.12748	3.3401e-12	8.85163e-11	17.5869
TYMP	1.0702	5.83926	9.15772	3.00939e-12	8.02792e-11	17.5402
MCM7	-2.48425	2.96447	-9.17106	2.87423e-12	7.71837e-11	17.5282
LRRC8C	1.13486	5.4795	9.10286	3.63626e-12	9.57364e-11	17.4458
METRNL	1.047	6.35725	9.12182	3.40594e-12	8.98678e-11	17.4377
SLC30A3	-4.84926	3.2011	-9.26238	2.09941e-12	5.81831e-11	17.4003
PRPS1	-1.22695	5.169	-9.07445	4.01108e-12	1.04541e-10	17.3909
LARS1	-1.02485	6.28517	-9.09318	3.75984e-12	9.87752e-11	17.3659
RAB11FIP4	-2.84898	4.51436	-9.03171	4.64964e-12	1.18801e-10	17.3215
IGFBP6	-3.26071	3.71556	-9.07425	4.01382e-12	1.04541e-10	17.3174
MPHOSPH6	1.05159	6.90988	9.09173	3.77872e-12	9.90564e-11	17.2833
MFSD6	-2.35906	3.72944	-9.01579	4.91302e-12	1.25267e-10	17.1796
PCNX1	1.03328	6.12364	9.03337	4.62308e-12	1.18386e-10	17.1586
LTB	2.2482	3.55646	8.99052	5.36218e-12	1.36145e-10	17.1328
SMCO4	1.19525	6.15839	9.05111	4.34808e-12	1.12042e-10	17.1194
ISG20	3.27319	1.97798	9.08683	3.84318e-12	1.00529e-10	17.0301
DYRK2	-1.40142	5.96969	-8.9781	5.59793e-12	1.41834e-10	17.0264
LACC1	1.46926	7.11127	9.01517	4.92354e-12	1.25271e-10	16.9773
HBEGF	1.88381	5.7212	8.94441	6.29124e-12	1.56776e-10	16.9648
KLF3	1.10235	6.02017	8.9478	6.21775e-12	1.56231e-10	16.8814
CYP1B1	-1.2524	9.49176	-9.05207	4.33357e-12	1.11906e-10	16.8687
MGLL	-1.39928	6.63806	-8.94683	6.23867e-12	1.56432e-10	16.8063
FH	-1.11859	5.40009	-8.89047	7.58639e-12	1.86013e-10	16.7585
CD1D	2.23275	4.95409	8.86891	8.17646e-12	2.00051e-10	16.7559
INHBA	2.09244	7.54446	8.94539	6.26989e-12	1.56571e-10	16.6813
USP2	-3.88438	3.1859	-9.06325	4.16934e-12	1.08358e-10	16.6333
KREMEN1	1.71157	3.03117	8.80023	1.03832e-11	2.505e-10	16.5373
ASPHD1	-3.30871	3.67332	-8.90273	7.27024e-12	1.78963e-10	16.4856
LRG1	1.78196	3.59067	8.79671	1.05112e-11	2.53084e-10	16.4846
TMEM229B	2.52043	2.83571	8.79457	1.05898e-11	2.5447e-10	16.4783
DUSP13	-3.13171	3.77762	-8.82914	9.38932e-12	2.27884e-10	16.4316
CCNA2	-3.18153	2.88601	-8.92967	6.62144e-12	1.64666e-10	16.4047
CCDC170	1.28063	5.93238	8.77189	1.14606e-11	2.72155e-10	16.3519
PHF23	1.01173	6.16708	8.77904	1.11786e-11	2.65979e-10	16.3158
SLC7A8	-1.32641	6.16112	-8.74934	1.23978e-11	2.9269e-10	16.2399
IMPA2	1.90013	4.09625	8.71229	1.41083e-11	3.27666e-10	16.2319
IRF4	3.81299	2.98076	8.97114	5.73465e-12	1.44994e-10	16.1634
NDUFA10	-1.01134	5.74654	-8.71199	1.41229e-11	3.27666e-10	16.139
CYP27B1	-2.5804	2.23701	-8.69312	1.50844e-11	3.4864e-10	16.1165
PCLAF	-4.15099	3.54594	-8.9033	7.2558e-12	1.78963e-10	16.0962
RRM2	-4.92828	2.99597	-9.05989	4.21803e-12	1.09155e-10	16.0949
MPC1	-1.17179	6.72833	-8.74213	1.27132e-11	2.9839e-10	16.0901
SIDT2	1.34421	5.41859	8.68781	1.53668e-11	3.53816e-10	16.0611
NCAPG2	-1.85059	3.33388	-8.68559	1.54866e-11	3.55897e-10	16.0303
TGFA	2.65821	4.38413	8.67359	1.61493e-11	3.69027e-10	16.0185
TOR1B	1.3892	4.64867	8.65519	1.72222e-11	3.8928e-10	16.0036
PPFIBP2	1.55917	4.43563	8.64249	1.80039e-11	4.03787e-10	15.9997
EVA1B	1.39752	6.07081	8.67604	1.60121e-11	3.66584e-10	15.971
H2AC6	1.13304	5.41341	8.65539	1.72099e-11	3.8928e-10	15.9629
CCR1	1.19815	8.46384	8.75237	1.22673e-11	2.90174e-10	15.9078
TBX3	2.60534	5.11548	8.6098	2.01849e-11	4.48549e-10	15.8843
TREM1	2.89911	2.3648	8.68058	1.57598e-11	3.6149e-10	15.8652
IARS1	-1.85	4.75235	-8.59548	2.12227e-11	4.70747e-10	15.84
RGS14	1.50451	4.24669	8.59345	2.1374e-11	4.73237e-10	15.8213
TPX2	-2.49965	3.32446	-8.65012	1.75301e-11	3.95358e-10	15.8091
CD200R1	1.87897	3.93418	8.55956	2.40681e-11	5.28059e-10	15.7087
CHI3L1	-1.50877	9.93531	-8.7295	1.3286e-11	3.1063e-10	15.6474
ADAMDEC1	-1.31991	5.08058	-8.58007	2.23994e-11	4.94133e-10	15.6418
RSRP1	1.37482	6.22866	8.57244	2.30059e-11	5.0567e-10	15.6206
FGL2	1.31823	7.33221	8.66764	1.6489e-11	3.7608e-10	15.6098
TM4SF19	-3.81379	4.14897	-8.55292	2.46349e-11	5.39519e-10	15.6055
ANKRD28	-1.84336	4.24855	-8.51785	2.78582e-11	6.02483e-10	15.5683
CCDC112	1.26536	5.34773	8.53186	2.65221e-11	5.76677e-10	15.5409
TNFAIP8L1	-1.50117	5.49702	-8.5339	2.63335e-11	5.73607e-10	15.5065
CAD	-1.68886	4.06369	-8.49113	3.05964e-11	6.57008e-10	15.4544
XAF1	1.42633	3.8987	8.49815	2.98514e-11	6.42149e-10	15.4266
LINC01010	-5.45237	2.98442	-8.96111	5.93743e-12	1.49809e-10	15.3784
CFH	1.9733	3.20269	8.47395	3.24989e-11	6.95396e-10	15.3673
C19orf38	1.19742	4.49318	8.46929	3.30351e-11	7.0438e-10	15.3341
TMIGD3	1.39013	7.47367	8.54402	2.54154e-11	5.54604e-10	15.3179
CHIT1	-1.27648	9.68035	-8.58547	2.19798e-11	4.85762e-10	15.2836
DYNLT1	1.53481	4.70459	8.43388	3.74107e-11	7.89339e-10	15.2424
CDKN2A	-2.71456	3.52112	-8.46411	3.36414e-11	7.16047e-10	15.2105
C1GALT1	1.23658	5.08042	8.42275	3.89034e-11	8.17984e-10	15.18
HAS1	4.92926	0.713165	9.46973	1.03221e-12	3.04905e-11	15.1756
ISG15	1.33865	6.77359	8.50948	2.86879e-11	6.19321e-10	15.1691
ICAM1	1.12248	6.22013	8.48229	3.15604e-11	6.76511e-10	15.1654
TTC3	-1.01926	7.76326	-8.47011	3.29397e-11	7.03584e-10	15.1089
ADAM8	4.47774	2.36926	8.85162	8.68312e-12	2.11592e-10	15.104
ABCA1	1.31989	6.54118	8.41626	3.98026e-11	8.3544e-10	15.0887
PROCR	1.25431	4.49034	8.38881	4.38366e-11	9.12208e-10	15.0478
IFIT3	1.22574	5.59749	8.454	3.48569e-11	7.3932e-10	15.0412
METTL1	-1.8825	3.43997	-8.36688	4.73542e-11	9.7868e-10	15.0002
PXDC1	1.27361	4.85396	8.35082	5.01098e-11	1.02843e-09	14.9648
ATIC	-1.10287	5.07635	-8.35902	4.86829e-11	1.00272e-09	14.9594
NUFIP2	1.22512	6.69869	8.38408	4.45723e-11	9.25118e-10	14.9135
FGD5	-2.05697	3.12285	-8.34179	5.17298e-11	1.05649e-09	14.8713
TNFSF12	1.2441	5.42306	8.32797	5.43106e-11	1.10362e-09	14.8165
GALNT12	-2.16728	4.05127	-8.28126	6.40315e-11	1.27968e-09	14.7661
IRF7	1.42653	3.45971	8.27985	6.43512e-11	1.28395e-09	14.7545
ADORA3	2.54383	5.62246	8.28257	6.37371e-11	1.2759e-09	14.7359
LGALS2	-2.46539	1.99572	-8.31123	5.76113e-11	1.16677e-09	14.6653
TACC2	-2.91715	3.322	-8.36627	4.74563e-11	9.79119e-10	14.6635
FASN	-1.81072	3.77925	-8.2513	7.11728e-11	1.40387e-09	14.6458
RASAL2	-1.28981	5.86227	-8.27434	6.5614e-11	1.30485e-09	14.5824
RTN4R	-3.17756	4.45867	-8.26983	6.66668e-11	1.31928e-09	14.5659
NCAPG	-4.0503	2.61682	-8.52924	2.67668e-11	5.80956e-10	14.5584
ODC1	-1.54138	5.03863	-8.22199	7.89326e-11	1.54685e-09	14.5487
LRRC4	2.83805	4.34884	8.20662	8.33389e-11	1.63056e-09	14.5081
DEXI	-1.78024	4.63998	-8.19566	8.66293e-11	1.68136e-09	14.4491
AKR7A2	-1.01842	5.85666	-8.22631	7.77394e-11	1.52593e-09	14.4186
MSH2	-1.87925	3.9596	-8.19085	8.81149e-11	1.70473e-09	14.4166
HAPLN3	2.26715	1.2176	8.22861	7.71092e-11	1.51602e-09	14.4086
SMPD3	2.99722	2.081	8.27757	6.4871e-11	1.29219e-09	14.3845
RNF128	-4.47442	2.35286	-8.51992	2.76565e-11	5.99192e-10	14.3793
NAB1	1.07736	5.12355	8.19107	8.80448e-11	1.70473e-09	14.3723
VCPIP1	1.25074	5.59828	8.20032	8.52137e-11	1.65654e-09	14.3673
FAM13A	1.45851	5.47268	8.18401	9.02693e-11	1.74362e-09	14.3644
DCUN1D3	1.79198	4.34476	8.14936	1.02036e-10	1.94608e-09	14.2994
PIAS2	1.34338	5.13618	8.1552	9.99496e-11	1.90929e-09	14.297
CSPG4	-3.95968	2.71564	-8.35061	5.01476e-11	1.02843e-09	14.2791
SLC44A2	-1.63658	3.74868	-8.13722	1.06515e-10	2.02512e-09	14.2682
MRAS	-1.01807	6.22135	-8.20542	8.36905e-11	1.63217e-09	14.2589
CIITA	1.47194	5.55249	8.18056	9.13789e-11	1.76225e-09	14.1918
ST6GALNAC4	-1.25516	5.60899	-8.16181	9.76427e-11	1.87113e-09	14.1827
MRTO4	-1.4929	5.22091	-8.10298	1.20239e-10	2.2542e-09	14.0581
SCARF1	1.52097	3.78554	8.06887	1.35681e-10	2.52805e-09	14.0306
STAT4	3.81225	1.87751	8.3926	4.32568e-11	9.01692e-10	14.0069
ARID4B	1.01239	6.63755	8.13357	1.07899e-10	2.04822e-09	14.0057
AHNAK	-1.42191	6.80529	-8.12322	1.11927e-10	2.12136e-09	13.9941
IL2RA	3.50304	0.320751	8.36824	4.7129e-11	9.75691e-10	13.8983
FCGR1A	1.07039	5.17394	8.11025	1.17185e-10	2.20035e-09	13.8981
THEMIS2	1.15047	5.52902	8.08157	1.29711e-10	2.42428e-09	13.8979
CLCN4	1.67418	4.83807	8.02812	1.56768e-10	2.87669e-09	13.8762
ADRA2B	-5.35962	1.89827	-8.49992	2.96671e-11	6.39321e-10	13.8742
SLC11A1	1.15311	5.50751	8.07274	1.33836e-10	2.49751e-09	13.8438
ZBTB18	2.36783	4.19149	8.019	1.61924e-10	2.96232e-09	13.8278
RAB6B	-2.32319	4.33698	-8.0165	1.63362e-10	2.97964e-09	13.8113
SPTLC3	3.00866	3.47906	8.15876	9.87014e-11	1.88843e-09	13.7993
CMPK2	1.29684	4.45132	8.03019	1.55623e-10	2.86437e-09	13.7316
IL18BP	1.37407	4.91111	8.01847	1.62229e-10	2.96343e-09	13.657
CSF2RA	1.79006	4.39697	7.94615	2.09701e-10	3.74586e-09	13.6132
ANXA6	1.49331	5.19037	7.96227	1.98035e-10	3.55847e-09	13.6088
TRPV4	2.37743	2.79203	7.96555	1.95745e-10	3.53831e-09	13.5856
IL6	4.60173	1.79833	8.05171	1.4419e-10	2.66201e-09	13.5812
CCL4L2	-3.33332	2.04345	-7.99394	1.76981e-10	3.21351e-09	13.5416
SFXN4	-1.09556	4.94625	-7.94756	2.08658e-10	3.73825e-09	13.5339
GIMAP1	1.45428	5.2244	7.9633	1.97315e-10	3.55261e-09	13.5164
GOLM1	1.06609	5.0242	7.94632	2.09575e-10	3.74586e-09	13.4964
GBP1P1	3.02893	0.434414	8.02904	1.56259e-10	2.8717e-09	13.3994
GLRX	1.09395	6.25815	7.96506	1.96085e-10	3.53917e-09	13.3681
FLNA	-1.06749	8.88873	-8.00935	1.67562e-10	3.05164e-09	13.3088
ASPHD2	3.0106	2.31876	7.92564	2.25554e-10	4.01128e-09	13.2763
SLC7A1	-1.97836	4.07185	-7.84612	2.99259e-10	5.19244e-09	13.2664
CHEK1	-1.62796	3.83745	-7.84209	3.03579e-10	5.25235e-09	13.2519
SLFN12	1.59747	4.21332	7.82619	3.21254e-10	5.51874e-09	13.1939
IGF1	2.85067	5.48494	7.83956	3.06329e-10	5.29236e-09	13.176
C1orf162	2.17285	3.29503	7.83497	3.11377e-10	5.36428e-09	13.1707
SYT4	5.89752	2.01871	8.45885	3.42681e-11	7.28106e-10	13.1267
HLA-DQB1	1.12723	5.88363	7.87267	2.72293e-10	4.77241e-09	13.0452
GPX3	1.21287	5.21894	7.81812	3.30614e-10	5.64749e-09	13.0203
GPR84	1.86055	3.83654	7.78358	3.73896e-10	6.28924e-09	12.94
SRPRB	-1.07255	5.8961	-7.79801	3.55157e-10	6.0327e-09	12.9156
POLD1	-1.48292	3.72361	-7.73931	4.3778e-10	7.23323e-09	12.9004
OAS2	1.22388	4.23587	7.79272	3.61913e-10	6.13025e-09	12.8933
CD300E	3.58701	2.92798	7.78799	3.68059e-10	6.19967e-09	12.8755
PBXIP1	1.06574	5.70631	7.79005	3.65365e-10	6.16287e-09	12.8547
VMO1	2.53762	4.22735	7.72027	4.68521e-10	7.65757e-09	12.8301
DNTTIP1	-1.11014	5.54726	-7.76467	3.99941e-10	6.66257e-09	12.8053
ATP8B4	1.07852	5.59821	7.7431	4.31905e-10	7.1459e-09	12.7794
HMGB2	-1.76762	4.71946	-7.70438	4.95843e-10	8.0606e-09	12.7713
CCP110	1.36558	4.65354	7.69974	5.04114e-10	8.1622e-09	12.7392
XPO6	1.25257	4.56713	7.70516	4.94467e-10	8.04904e-09	12.7257
PCSK5	1.89649	4.57115	7.68423	5.32782e-10	8.51257e-09	12.7013
ETV7	2.8829	0.50453	7.79162	3.6333e-10	6.14566e-09	12.6756
CFD	1.87163	4.2444	7.67514	5.50357e-10	8.74722e-09	12.6728
LGALS9	-1.14164	5.94403	-7.74519	4.28702e-10	7.10262e-09	12.6654
NRIP3	-1.25618	6.64618	-7.75798	4.09592e-10	6.80463e-09	12.659
TBL2	-1.11845	4.90181	-7.69252	5.17267e-10	8.31954e-09	12.6586
FEN1	-1.56774	3.94382	-7.66644	5.67709e-10	8.9525e-09	12.6484
B3GNT5	1.22555	5.71674	7.69713	5.08827e-10	8.19562e-09	12.6241
NDRG2	-1.36458	5.32127	-7.73699	4.41413e-10	7.28331e-09	12.6214
SLC2A13	1.50855	4.56022	7.65607	5.891e-10	9.25368e-09	12.6092
CLCN5	1.38258	4.70184	7.66481	5.71009e-10	8.99283e-09	12.603
NRN1	1.27357	4.74123	7.68774	5.26153e-10	8.44006e-09	12.602
MRPL24	-1.13279	4.88506	-7.67016	5.60222e-10	8.8575e-09	12.5783
NDUFV1	-1.14881	5.45078	-7.67283	5.54904e-10	8.79639e-09	12.5326
OAS1	1.11353	5.51399	7.68657	5.28364e-10	8.46431e-09	12.4765
ACSL1	1.06636	7.28018	7.74948	4.22189e-10	7.00429e-09	12.4285
SLC1A3	-1.02772	5.86493	-7.67343	5.53721e-10	8.78914e-09	12.4251
C15orf39	1.82224	3.52274	7.58966	7.46769e-10	1.14773e-08	12.3808
IFIT5	1.41387	4.1276	7.59373	7.35977e-10	1.13402e-08	12.3294
ALDH5A1	-2.12733	4.14032	-7.58102	7.70162e-10	1.17919e-08	12.3251
IRF1-AS1	1.45956	3.6493	7.56543	8.14296e-10	1.23738e-08	12.2972
COL6A1	-1.7919	5.82543	-7.58142	7.69072e-10	1.17919e-08	12.272
CRLF3	1.21652	4.50271	7.56372	8.19275e-10	1.24183e-08	12.244
IL1B	3.32335	4.66187	7.57408	7.89502e-10	1.20576e-08	12.2301
TNFRSF21	-2.16205	4.34474	-7.53763	8.99349e-10	1.34969e-08	12.1949
ZNF503	1.39198	5.22121	7.55997	8.30332e-10	1.25702e-08	12.1797
CDK5R1	4.66578	2.68326	8.11677	1.1451e-10	2.16691e-09	12.1742
TRIM14	1.08623	4.75569	7.56405	8.18316e-10	1.24183e-08	12.1393
TNF	3.4674	2.55535	7.58137	7.69199e-10	1.17919e-08	12.1266
DOP1A	1.46935	4.10512	7.51499	9.7519e-10	1.45989e-08	12.1197
FUCA1	1.15965	8.60341	7.65011	6.01773e-10	9.4405e-09	12.1133
DTL	-3.24386	1.70787	-7.72204	4.65578e-10	7.61974e-09	12.0824
SPN	-1.24916	6.93148	-7.62793	6.51358e-10	1.01396e-08	12.08
MAP3K8	1.55775	4.35302	7.49928	1.03154e-09	1.53316e-08	12.0342
SPHK1	-1.67219	3.37253	-7.48802	1.07395e-09	1.59005e-08	12.0323
GP1BA	-3.63543	0.813639	-7.67599	5.48678e-10	8.73198e-09	12.0255
CEBPD	1.28307	6.49456	7.53702	9.01316e-10	1.35097e-08	11.9199
MYO6	-1.00701	5.72454	-7.49923	1.03173e-09	1.53316e-08	11.8476
IMPDH2	-1.18362	4.92683	-7.44761	1.241e-09	1.813e-08	11.8343
SLC25A20	1.09213	5.24274	7.47046	1.14358e-09	1.68285e-08	11.7929
CENPU	-2.78314	2.17173	-7.54221	8.84757e-10	1.33109e-08	11.7722
RARA	1.40775	4.28893	7.40969	1.42144e-09	2.05671e-08	11.7601
FABP3	-2.55482	4.17221	-7.41934	1.37317e-09	1.99168e-08	11.7414
PTCRA	-1.73179	2.68667	-7.40515	1.44474e-09	2.08549e-08	11.7298
S100A12	2.18881	0.555183	7.45856	1.19332e-09	1.74968e-08	11.7262
SMC2	-1.058	6.03058	-7.45212	1.22115e-09	1.78615e-08	11.6782
PRR5L	1.15771	4.49325	7.39178	1.51557e-09	2.18253e-08	11.6549
UPP1	-1.07585	5.02347	-7.40936	1.42311e-09	2.05671e-08	11.6218
AURKB	-3.43712	3.21005	-7.49209	1.05843e-09	1.57091e-08	11.5744
KCNJ5-AS1	-3.82158	2.40136	-7.64526	6.12291e-10	9.58069e-09	11.5572
BCL9L	1.26177	5.61905	7.4121	1.40921e-09	2.04151e-08	11.5552
DUSP2	-1.80451	4.32005	-7.34101	1.81792e-09	2.57808e-08	11.5139
TRAP1	-1.41973	4.10544	-7.334	1.86413e-09	2.63743e-08	11.4823
OR52K3P	1.69875	2.62473	7.32657	1.91442e-09	2.69287e-08	11.462
HMGCR	-1.07027	5.02105	-7.3539	1.73585e-09	2.46748e-08	11.4446
PLA2G4A	1.71635	2.80887	7.30266	2.08571e-09	2.91014e-08	11.3865
SLC1A5	-1.07641	6.43936	-7.38072	1.57685e-09	2.26807e-08	11.3267
FKBP5	-1.04921	5.53286	-7.36828	1.6487e-09	2.35465e-08	11.3235
GPR157	2.15401	4.60784	7.2897	2.18491e-09	3.03806e-08	11.2926
TGFBR2	1.05153	6.34794	7.3781	1.59168e-09	2.2867e-08	11.2919
GPD1	-5.37631	3.0172	-7.49165	1.0601e-09	1.57147e-08	11.259
SMPDL3A	1.95573	4.68401	7.25803	2.4476e-09	3.3685e-08	11.2381
SCAMP5	1.9646	3.32432	7.26419	2.39419e-09	3.31005e-08	11.223
MMAB	-1.86314	3.00339	-7.25191	2.50196e-09	3.42774e-08	11.1777
TRPM2	1.06014	5.45424	7.30527	2.06632e-09	2.88641e-08	11.1454
LINC03014	-2.19636	2.87492	-7.25544	2.47044e-09	3.39608e-08	11.1452
APAF1	1.00836	5.21975	7.27272	2.32205e-09	3.21766e-08	11.1333
IFI44L	1.26021	4.00997	7.32003	1.95981e-09	2.74395e-08	11.1216
PHACTR1	1.51011	4.85979	7.20477	2.96277e-09	4.01815e-08	11.0496
BRCA1	-1.5515	3.99003	-7.20371	2.97409e-09	4.029e-08	11.0382
CD80	1.67855	3.01332	7.19691	3.04756e-09	4.12391e-08	11.0258
FDFT1	-1.04256	5.18179	-7.24307	2.58247e-09	3.52608e-08	11.0212
PDLIM4	-1.59845	4.16288	-7.18517	3.17861e-09	4.2821e-08	10.9607
AFAP1L1	-2.39584	3.37292	-7.16502	3.41701e-09	4.55263e-08	10.8538
ENSG00000276758	1.85409	1.41664	7.14802	3.63191e-09	4.79673e-08	10.8473
BIRC5	-4.50977	1.96958	-7.51307	9.81914e-10	1.46814e-08	10.8197
ENPP2	1.39968	5.11632	7.16183	3.45629e-09	4.5999e-08	10.8055
PCK2	-1.01862	5.0988	-7.1918	3.10396e-09	4.19555e-08	10.7912
P2RY14	4.84263	0.342239	7.61046	6.93292e-10	1.07372e-08	10.7566
MAD2L1	-2.59661	2.93829	-7.15958	3.4843e-09	4.62701e-08	10.6967
CENPM	-4.03255	1.08408	-7.57889	7.7607e-10	1.18674e-08	10.6894
SPC25	-4.88514	-0.00575378	-7.71551	4.76544e-10	7.7782e-09	10.646
EGR2	-2.01226	4.86899	-7.11895	4.03144e-09	5.28979e-08	10.6357
SERPINE1	2.00826	6.02413	7.13371	3.82342e-09	5.03867e-08	10.5927
IL16	1.32744	4.27975	7.08381	4.57349e-09	5.92401e-08	10.5862
LINC01800	-4.13068	-0.111241	-7.68828	5.25143e-10	8.43503e-09	10.568
CCDC34	-1.84413	3.46909	-7.06342	4.92073e-09	6.34664e-08	10.5415
INSIG1	-1.26771	5.01171	-7.09572	4.38193e-09	5.70027e-08	10.5093
SLC40A1	2.00104	6.04006	7.07494	4.72135e-09	6.10249e-08	10.5024
IL12RB1	1.43245	2.63032	7.05375	5.09461e-09	6.54998e-08	10.4844
GUSB	-1.02067	6.44822	-7.10912	4.17614e-09	5.45482e-08	10.4717
TMEM50B	1.19558	4.93846	7.05669	5.04112e-09	6.48809e-08	10.4199
KIFC1	-4.68731	1.15677	-7.60775	7.00029e-10	1.08277e-08	10.4179
GGCT	-1.14911	4.95625	-7.052	5.12682e-09	6.57743e-08	10.3966
MB21D2	1.5001	4.02106	7.01484	5.85879e-09	7.37587e-08	10.3886
NDC1	-1.18095	4.59045	-7.03363	5.47641e-09	6.98156e-08	10.3749
MIR193BHG	4.58094	0.273517	7.642	6.19448e-10	9.6677e-09	10.3692
INSIG2	1.05578	5.07772	7.06513	4.89072e-09	6.31466e-08	10.3645
FN1	-1.69326	8.32835	-7.15254	3.57349e-09	4.72989e-08	10.351
P2RY1	1.66311	4.43442	6.99802	6.22357e-09	7.80265e-08	10.3395
SCG3	1.61037	2.59758	6.98822	6.44648e-09	8.06543e-08	10.2972
MOSPD1	-1.03995	5.04251	-7.01522	5.85067e-09	7.37587e-08	10.2931
CNIH3	-1.6793	4.12449	-6.98194	6.59352e-09	8.24087e-08	10.2838
TMEM140	1.18638	5.33879	7.01169	5.92534e-09	7.43645e-08	10.2219
TBC1D2	-1.35029	4.41416	-6.96611	6.97949e-09	8.6785e-08	10.2219
LINC02244	-4.16022	3.79096	-7.05057	5.15314e-09	6.60419e-08	10.2155
MEFV	4.19505	0.0690611	7.35644	1.72012e-09	2.44799e-08	10.2092
ARRDC3	-1.14359	6.0664	-7.05781	5.02097e-09	6.46903e-08	10.2078
FOSL2	1.03218	6.43582	7.0456	5.24595e-09	6.70894e-08	10.1866
FOXM1	-3.01417	1.52438	-7.14873	3.62272e-09	4.78982e-08	10.168
NHP2	-1.28154	4.52373	-6.9569	7.21409e-09	8.93352e-08	10.1472
TMEM26	2.89377	2.56916	7.0201	5.7491e-09	7.26041e-08	10.1428
CLEC4E	1.27984	3.52956	7.02231	5.70358e-09	7.21924e-08	10.1346
TCN2	1.72567	3.23662	6.93731	7.74031e-09	9.50739e-08	10.128
IFT122	-1.51434	3.56117	-6.92798	8.004e-09	9.80146e-08	10.0968
CDKN1C	3.88072	4.87791	6.94539	7.51872e-09	9.28228e-08	10.0791
STEAP1B	2.14406	1.80962	6.95961	7.14417e-09	8.86507e-08	10.0588
PPM1N	1.07761	3.73164	6.95144	7.35701e-09	9.09191e-08	10.0444
ST20	-1.58891	3.16621	-6.90851	8.58389e-09	1.04377e-07	10.0276
WWC3	1.06272	4.57898	6.93786	7.72489e-09	9.49808e-08	10.0148
RAP1GDS1	-1.02245	4.91832	-6.91766	8.30636e-09	1.01206e-07	9.93066
TIMM10	-1.77323	3.77142	-6.87798	9.57915e-09	1.15384e-07	9.92146
ENSG00000288924	1.25836	4.14062	6.88984	9.17943e-09	1.1095e-07	9.90519
LRCH1	-1.01924	5.00954	-6.92053	8.22104e-09	1.00463e-07	9.8883
ATAD2	-1.04686	4.86179	-6.90176	8.79455e-09	1.06724e-07	9.87366
CXCL3	2.53607	3.91679	6.85961	1.02329e-08	1.22582e-07	9.86177
ODAPH	6.86544	2.9365	7.3364	1.84814e-09	2.61787e-08	9.84732
SNX11	1.16596	5.01583	6.89806	8.91236e-09	1.07938e-07	9.79356
CXCR4	1.91463	6.2144	6.8724	9.77326e-09	1.17425e-07	9.77776
PAQR5	-1.90812	3.77499	-6.83265	1.12738e-08	1.34255e-07	9.76781
TPD52	1.02577	4.16094	6.87305	9.75036e-09	1.17266e-07	9.76489
RFC3	-2.06659	2.96205	-6.83127	1.13297e-08	1.34788e-07	9.72311
EPB41L1	-1.35268	5.26998	-6.85054	1.05718e-08	1.26392e-07	9.70312
CKAP2L	-3.69232	1.36271	-7.11153	4.14015e-09	5.41483e-08	9.6319
LONP1	-1.47503	4.88573	-6.80925	1.22628e-08	1.44189e-07	9.59516
BUB1	-2.63285	2.28457	-6.8644	1.00583e-08	1.2061e-07	9.55887
RHOB	1.61475	3.87461	6.76015	1.4629e-08	1.68575e-07	9.51721
SELENON	-1.14927	5.19563	-6.81167	1.21563e-08	1.43111e-07	9.49958
KIF11	-3.31058	2.7687	-6.86882	9.89978e-09	1.18827e-07	9.49101
NME1	-1.43319	4.60353	-6.77924	1.36588e-08	1.59212e-07	9.46945
HLA-DOA	1.001	5.29096	6.84154	1.09194e-08	1.30162e-07	9.46849
CST7	4.63438	0.147954	7.25426	2.48096e-09	3.40669e-08	9.46478
PHB1	-1.23313	4.3002	-6.75242	1.5041e-08	1.72993e-07	9.44152
ANPEP	1.22916	4.70152	6.79512	1.29014e-08	1.51111e-07	9.40044
GAL3ST4	-1.13867	4.47528	-6.78546	1.33572e-08	1.55997e-07	9.39922
DDHD1	1.07041	5.63935	6.77024	1.41078e-08	1.63658e-07	9.36498
MIR223HG	1.44314	4.09314	6.73103	1.62427e-08	1.85057e-07	9.36422
MSRB2	1.80074	3.38563	6.7091	1.7574e-08	1.98915e-07	9.33718
TCF19	-2.33268	2.11401	-6.7587	1.47052e-08	1.69292e-07	9.33276
CYB561	1.26747	4.32095	6.71549	1.71751e-08	1.94764e-07	9.28701
LINC01146	1.67114	3.7137	6.69256	1.86502e-08	2.09141e-07	9.27679
AIM2	3.58289	-0.229442	7.04788	5.20311e-09	6.66119e-08	9.25984
GFOD1	-1.77456	4.42757	-6.6833	1.92813e-08	2.1562e-07	9.24887
SERTAD2	-1.34904	5.09626	-6.71788	1.70285e-08	1.93646e-07	9.23058
PANX2	3.02287	1.54211	6.85078	1.05627e-08	1.26392e-07	9.19898
TMEM236	1.5485	4.9453	6.6736	1.99652e-08	2.22855e-07	9.17117
TMEM223	-1.68322	3.66037	-6.65464	2.13725e-08	2.37035e-07	9.15557
PRKDC	-1.03935	6.19277	-6.74288	1.55651e-08	1.78512e-07	9.15385
CAMK2B	-4.7482	1.52504	-7.11196	4.13374e-09	5.4123e-08	9.11482
EDN1	1.78504	1.92399	6.64172	2.23876e-08	2.46937e-07	9.10633
FCGR1BP	1.09743	3.31742	6.67103	2.015e-08	2.24298e-07	9.10265
TRIM54	-4.83842	0.201138	-7.07594	4.70445e-09	6.08714e-08	9.07679
APOBEC3G	1.3862	3.55259	6.62661	2.36367e-08	2.6024e-07	9.03074
ENSG00000285744	2.21535	0.553333	6.64985	2.17436e-08	2.4071e-07	9.02894
LSR	-2.17502	3.00035	-6.61964	2.42363e-08	2.65875e-07	9.01747
SEMA4A	1.15798	3.74718	6.62349	2.39033e-08	2.62698e-07	8.96417
AXL	1.1243	5.20453	6.6453	2.21018e-08	2.44451e-07	8.91581
OLFML2B	1.30826	5.02354	6.64271	2.23084e-08	2.46287e-07	8.91137
ENSG00000269952	2.85488	2.3636	6.71365	1.72892e-08	1.95875e-07	8.90238
FANCE	-1.77184	3.29627	-6.5804	2.79048e-08	3.02556e-07	8.89677
LRFN4	-1.72868	3.94007	-6.56374	2.96249e-08	3.19206e-07	8.842
DNAAF5	-1.30913	4.37623	-6.58127	2.78173e-08	3.02149e-07	8.83289
CXCL6	5.32256	2.17068	6.78414	1.34207e-08	1.56588e-07	8.78322
ATP6V0D2	-2.05564	4.82649	-6.54465	3.17275e-08	3.38548e-07	8.77796
CPT1A	1.23243	6.63285	6.66076	2.09079e-08	2.32308e-07	8.77563
GPR171	4.99661	0.360527	7.02226	5.70458e-09	7.21924e-08	8.77545
HCST	-1.00118	5.34947	-6.5945	2.65264e-08	2.89845e-07	8.76912
CH25H	1.75809	5.0249	6.58085	2.78591e-08	3.02332e-07	8.76765
NDC80	-3.11634	1.82491	-6.6932	1.86075e-08	2.08856e-07	8.75962
CDK4	-1.17121	5.33031	-6.58365	2.7581e-08	3.0012e-07	8.75613
ITPKB	-1.55543	3.80629	-6.53688	3.26255e-08	3.45392e-07	8.74819
FOXN2	1.14106	4.24807	6.56022	3.00021e-08	3.2241e-07	8.73976
SOCS3	1.62852	3.54515	6.54274	3.1946e-08	3.40279e-07	8.73388
IL31RA	2.80915	0.0378663	6.69008	1.88169e-08	2.10815e-07	8.73214
SHCBP1	-2.1919	2.85514	-6.53786	3.25104e-08	3.44603e-07	8.71389
CEP55	-3.74163	2.42243	-6.69934	1.82016e-08	2.04869e-07	8.70995
WDFY2	1.26846	4.03655	6.53208	3.31932e-08	3.49872e-07	8.70934
MCM5	-1.29314	4.11129	-6.53832	3.24573e-08	3.44603e-07	8.69441
BTN2A1	1.31604	4.3565	6.53492	3.2856e-08	3.46922e-07	8.69297
USP30-AS1	1.37694	2.22505	6.53214	3.31854e-08	3.49872e-07	8.68795
FOS	1.62653	4.47588	6.51878	3.48166e-08	3.65393e-07	8.66068
ICAM2	1.83876	2.17054	6.50979	3.59591e-08	3.7608e-07	8.65566
ESCO2	-2.30678	2.26319	-6.55918	3.01141e-08	3.23326e-07	8.65248
ANKS6	-2.48565	2.08715	-6.57242	2.87163e-08	3.10521e-07	8.64693
FEM1C	1.0569	4.84604	6.53782	3.25151e-08	3.44603e-07	8.6208
GDF15	-1.76342	7.16776	-6.57576	2.83733e-08	3.07361e-07	8.6094
PLPP1	1.35633	3.70543	6.49962	3.72956e-08	3.89722e-07	8.59437
SELPLG	1.10573	5.32773	6.56028	2.9996e-08	3.2241e-07	8.583
MYBL2	-4.17897	1.64747	-6.76263	1.44987e-08	1.67552e-07	8.54525
CEACAM3	3.47605	0.46105	6.55102	3.10103e-08	3.31772e-07	8.52113
APEX2	1.45083	4.05251	6.47966	4.00665e-08	4.14032e-07	8.51525
ABCG1	1.71776	5.01387	6.47684	4.04745e-08	4.17891e-07	8.50314
TMEM97	-2.36838	2.588	-6.49624	3.7751e-08	3.93462e-07	8.48269
DIRAS2	-3.39683	1.53448	-6.65637	2.12399e-08	2.35781e-07	8.47644
UBE2C	-4.13751	2.13999	-6.70571	1.77892e-08	2.00975e-07	8.45673
DNAJC9	-1.0267	4.73344	-6.4849	3.93197e-08	4.07358e-07	8.43116
MLXIPL	-4.16576	2.64079	-6.62577	2.37085e-08	2.60794e-07	8.41902
ATP13A2	1.71397	3.06344	6.43654	4.67724e-08	4.77623e-07	8.4065
TACSTD2	-4.94627	0.666068	-6.76512	1.43696e-08	1.66218e-07	8.34372
ADK	-1.48153	3.98439	-6.41907	4.97995e-08	5.0555e-07	8.33804
BIRC3	1.2083	6.30288	6.55573	3.04899e-08	3.27071e-07	8.33284
HEG1	1.31281	5.4841	6.49346	3.813e-08	3.96388e-07	8.30805
BASP1	1.45205	5.01612	6.45636	4.3561e-08	4.4785e-07	8.28666
GPBAR1	2.4138	1.8353	6.40847	5.17306e-08	5.23838e-07	8.25166
SLC25A30	1.18343	4.02085	6.3996	5.34027e-08	5.37176e-07	8.23381
CHST13	-2.13263	3.20508	-6.40493	5.2392e-08	5.29298e-07	8.22192
LGALS17A	3.45248	-1.06966	6.91507	8.38407e-09	1.0205e-07	8.16106
GAS5	-1.29627	4.80252	-6.37015	5.93536e-08	5.89206e-07	8.15713
CDT1	-3.23888	2.07451	-6.49697	3.7653e-08	3.93116e-07	8.09734
TBXA2R	-1.86695	2.27924	-6.34646	6.46161e-08	6.36232e-07	8.07133
NPPB	4.52469	0.481774	6.77537	1.38503e-08	1.61134e-07	7.99095
HIVEP2	1.32026	3.96363	6.33377	6.76233e-08	6.60473e-07	7.97791
IL32	1.52074	1.70153	6.30055	7.61766e-08	7.34708e-07	7.93957
TIE1	-3.26809	2.71074	-6.36147	6.12292e-08	6.05344e-07	7.93725
C21orf91	1.63697	4.35679	6.30048	7.61947e-08	7.34708e-07	7.90428
HMMR	-2.3278	2.86202	-6.30448	7.5111e-08	7.27154e-07	7.89657
ATOH8	2.54535	2.20773	6.33837	6.65187e-08	6.51787e-07	7.89126
SLC7A11	-1.56076	4.54519	-6.31238	7.30135e-08	7.09642e-07	7.88026
POLA1	-1.2224	4.55203	-6.31215	7.30736e-08	7.09642e-07	7.87398
AAMDC	1.14547	4.53707	6.30107	7.6036e-08	7.34708e-07	7.82811
FAR2	-1.8739	2.53715	-6.27171	8.44701e-08	8.0616e-07	7.79798
EZH2	-1.19064	3.78215	-6.25958	8.82227e-08	8.35391e-07	7.75954
ACOT7	-1.79415	2.71076	-6.24454	9.31054e-08	8.78877e-07	7.7163
RFC4	-1.45341	3.41621	-6.23395	9.67046e-08	9.08603e-07	7.70421
ABCB9	-2.87597	2.08298	-6.30636	7.46062e-08	7.22844e-07	7.69434
SAA1	2.16402	1.78706	6.24885	9.16793e-08	8.66767e-07	7.67795
LAMP3	1.68218	3.13967	6.24063	9.44195e-08	8.89894e-07	7.6596
RGS20	-3.80475	1.67374	-6.4966	3.77027e-08	3.93297e-07	7.65722
GAS2L3	-1.62912	3.94813	-6.2154	1.03347e-07	9.67257e-07	7.65086
DUSP16	1.24229	6.06179	6.2947	7.77914e-08	7.48912e-07	7.64876
SCN9A	1.3804	4.70545	6.23121	9.76611e-08	9.1546e-07	7.64393
ST3GAL6-AS1	-3.24549	2.26246	-6.33797	6.66143e-08	6.52195e-07	7.62353
ENSG00000268500	1.41278	2.31655	6.21098	1.04995e-07	9.81928e-07	7.61619
E2F1	-3.20881	1.53629	-6.39006	5.52625e-08	5.52214e-07	7.61448
MSANTD3	-1.00937	4.95703	-6.266	8.62176e-08	8.18966e-07	7.61327
SNAI3	-1.79761	3.25897	-6.19838	1.09843e-07	1.0194e-06	7.59073
MALT1	1.04166	5.17178	6.26104	8.77628e-08	8.31687e-07	7.5898
NFATC2	1.08067	4.9623	6.26748	8.57625e-08	8.15922e-07	7.57434
SOBP	-1.1207	4.16018	-6.21075	1.05084e-07	9.82002e-07	7.56989
GPR183	2.20652	4.91439	6.18815	1.13938e-07	1.05066e-06	7.54803
PRXL2B	-2.35489	3.80487	-6.19843	1.09822e-07	1.0194e-06	7.54501
TBCC	1.76721	4.4435	6.19075	1.12885e-07	1.04283e-06	7.54403
GINS2	-3.58378	0.848279	-6.39434	5.44204e-08	5.44249e-07	7.53178
JUP	-1.03095	5.00087	-6.24638	9.24956e-08	8.73802e-07	7.524
ERO1B	1.36934	4.13613	6.17855	1.1792e-07	1.08109e-06	7.49759
PAQR8	1.61326	3.89443	6.17616	1.18935e-07	1.08948e-06	7.47935
SRGAP2C	1.0693	4.74482	6.19857	1.09768e-07	1.0194e-06	7.47259
SEPTIN4	3.67351	-0.132555	6.49415	3.8036e-08	3.9575e-07	7.46624
ZBTB7B	1.2901	4.19916	6.18075	1.16996e-07	1.07569e-06	7.45559
RECQL4	-2.79555	1.6327	-6.34552	6.48344e-08	6.37345e-07	7.42145
RHOH	2.84495	0.928805	6.27584	8.32314e-08	7.96221e-07	7.3956
MYOZ1	-3.65731	1.13413	-6.36756	5.99064e-08	5.93235e-07	7.39336
HJURP	-4.50682	0.874809	-6.53588	3.27426e-08	3.46328e-07	7.38827
VTN	4.12829	1.4701	6.5216	3.44651e-08	3.62333e-07	7.37387
DIRAS1	-2.42469	2.21156	-6.20845	1.05953e-07	9.89353e-07	7.36031
CDC20	-3.72252	1.16692	-6.48136	3.9823e-08	4.11867e-07	7.34968
NRGN	-2.84198	2.19164	-6.16967	1.21727e-07	1.11012e-06	7.32709
ARID3B	1.14023	4.14761	6.12765	1.41475e-07	1.27485e-06	7.30977
CXCL8	1.84234	7.09049	6.29955	7.6449e-08	7.36574e-07	7.30366
CORO2A	1.05487	4.86254	6.14953	1.30825e-07	1.18684e-06	7.25457
KIF2C	-4.20365	0.898856	-6.4511	4.43923e-08	4.55623e-07	7.2542
TBC1D10C	-2.03731	3.01307	-6.08153	1.6683e-07	1.47912e-06	7.17165
SOWAHD	1.144	4.00178	6.098	1.57296e-07	1.40488e-06	7.15017
AFTPH-DT	-1.71304	3.19635	-6.06593	1.76393e-07	1.55029e-06	7.14239
TRIB2	2.89654	3.15259	6.09876	1.56869e-07	1.4021e-06	7.11874
BATF	1.34955	3.81567	6.08022	1.67614e-07	1.48499e-06	7.10861
FOCAD	-1.06513	4.19685	-6.07435	1.71166e-07	1.51203e-06	7.09353
TNFAIP8L3	-3.8453	1.04852	-6.40748	5.1914e-08	5.25255e-07	7.08466
IL1R1	2.75377	4.00072	6.0629	1.78314e-07	1.56377e-06	7.04518
KIF4A	-3.89864	1.19217	-6.40049	5.32322e-08	5.36353e-07	7.04046
MKI67	-4.36428	3.35072	-6.16489	1.2383e-07	1.12675e-06	7.03871
IGLON5	4.73274	2.53722	6.27046	8.485e-08	8.09148e-07	7.01283
PPARG	-1.382	3.67448	-6.03091	1.99895e-07	1.73917e-06	7.00853
SLC25A28	1.1407	3.42891	6.03218	1.9899e-07	1.73255e-06	6.98781
PDE1B	1.80689	2.87003	6.01974	2.08033e-07	1.80065e-06	6.97263
WDR76	-1.78276	2.51734	-6.00423	2.1987e-07	1.89527e-06	6.92494
DHRS11	-4.22165	2.09154	-6.24305	9.36055e-08	8.8291e-07	6.90763
PFKP	-1.50965	3.75601	-6.01958	2.0815e-07	1.80065e-06	6.89535
FCGR2C	3.39697	2.01174	6.16155	1.25318e-07	1.13858e-06	6.88436
FDCSP	3.9027	0.240836	6.30064	7.61517e-08	7.34708e-07	6.88095
HPSE	2.72231	2.46493	6.05905	1.80788e-07	1.58202e-06	6.87891
SULF2	2.58107	3.50351	6.00399	2.20058e-07	1.89553e-06	6.87594
FAM131B	-3.43553	1.18877	-6.26602	8.62102e-08	8.18966e-07	6.87306
FAM111B	-3.56346	1.46378	-6.13086	1.39858e-07	1.26216e-06	6.86922
TIMELESS	-1.016	4.434	-6.02353	2.05233e-07	1.77922e-06	6.86906
HS3ST3B1	1.41915	3.27074	6.00109	2.22351e-07	1.91257e-06	6.82223
SH3RF1	1.06449	4.2642	5.99289	2.28954e-07	1.96797e-06	6.81623
PLCL1	-1.0978	4.05312	-5.99012	2.31227e-07	1.98469e-06	6.80969
VWA8	-1.36422	3.53171	-5.96315	2.54577e-07	2.17585e-06	6.77883
ENSG00000253838	3.13505	-0.493534	6.2343	9.65846e-08	9.0818e-07	6.76235
DIAPH3	-3.12352	2.25378	-6.03805	1.94868e-07	1.69788e-06	6.74405
ARAP3	-1.56547	3.3159	-5.95324	2.63732e-07	2.24618e-06	6.74219
C9orf72	1.2435	4.79382	5.98409	2.3625e-07	2.02636e-06	6.71756
ENHO	-3.89298	0.479631	-6.26208	8.74356e-08	8.29234e-07	6.70978
ZCCHC3	1.04618	5.05449	5.98344	2.36802e-07	2.02966e-06	6.70953
ADGRG1	3.79964	-0.964217	6.29161	7.86582e-08	7.56055e-07	6.67454
POC1A	-1.70382	2.43402	-5.92967	2.86847e-07	2.41754e-06	6.65247
ID4	-4.25484	0.0156059	-6.26882	8.53499e-08	8.12636e-07	6.63148
CCNB2	-2.47965	2.56397	-5.93874	2.77724e-07	2.35211e-06	6.59265
NEK2	-3.7063	0.0313367	-6.3416	6.57528e-08	6.4585e-07	6.58727
MVD	-1.0264	4.40633	-5.95991	2.57533e-07	2.19957e-06	6.58221
ITM2C	1.89099	3.70004	5.89424	3.25433e-07	2.71068e-06	6.55732
LRP5	4.44329	2.61974	6.16104	1.25548e-07	1.13981e-06	6.50351
NUP188	-1.04574	4.38212	-5.92002	2.96876e-07	2.49511e-06	6.48989
GNG11	4.77422	1.13237	6.19291	1.12014e-07	1.03583e-06	6.48405
CD93	2.77434	2.55768	5.91506	3.02169e-07	2.53432e-06	6.46933
NOD2	1.57584	2.69046	5.86659	3.59094e-07	2.96455e-06	6.45322
BTN3A3	1.36719	2.35187	5.86869	3.56412e-07	2.94844e-06	6.44372
TRIM72	-3.93049	0.732865	-6.09485	1.59075e-07	1.41733e-06	6.44067
MREG	-1.75778	3.97694	-5.87055	3.54063e-07	2.933e-06	6.41189
AMOT	2.02524	1.91423	5.84324	3.9019e-07	3.21032e-06	6.36451
TLN2	-1.08309	4.39938	-5.88157	3.40444e-07	2.82406e-06	6.34783
DTYMK	-1.27403	3.77762	-5.84731	3.8459e-07	3.16639e-06	6.34767
FBXO32	-1.3548	4.47221	-5.85665	3.72016e-07	3.06914e-06	6.32685
MCM10	-3.21369	1.71762	-5.90374	3.14606e-07	2.63499e-06	6.32447
CASP10	1.36945	3.63854	5.83302	4.0463e-07	3.31315e-06	6.28892
E2F8	-3.8775	0.393213	-6.0998	1.56286e-07	1.39792e-06	6.20277
TNFSF9	1.76703	3.58371	5.76331	5.18353e-07	4.14648e-06	6.123
GIMAP7	2.89595	0.687394	5.83656	3.99579e-07	3.27866e-06	6.10274
PPP1R16B	3.80388	-0.350759	6.08698	1.63616e-07	1.45382e-06	6.09069
SEL1L3	1.07152	5.74191	5.8324	4.05525e-07	3.31621e-06	6.07223
MYO1G	2.49481	0.529789	5.79567	4.6209e-07	3.73589e-06	6.05782
ZBTB7C	-1.16676	4.39263	-5.78009	4.8838e-07	3.93008e-06	6.05082
IL10	1.96937	3.08074	5.74263	5.5783e-07	4.42718e-06	6.05052
SNX20	1.06723	4.15839	5.80419	4.48309e-07	3.63662e-06	6.04855
CCL3L1	-2.2296	3.89709	-5.79672	4.60369e-07	3.72447e-06	6.03674
ASPM	-3.45281	2.75175	-5.83954	3.95356e-07	3.24621e-06	6.03098
ZNF697	-1.40495	3.5682	-5.74298	5.57131e-07	4.42453e-06	6.02343
MT-TV	1.16758	5.81063	5.83389	4.03383e-07	3.30539e-06	6.02013
AIG1	1.10937	3.95979	5.74848	5.46377e-07	4.34483e-06	6.00136
DSG2	4.20824	1.41101	6.04883	1.87505e-07	1.63726e-06	6.00023
LINC02528	2.22093	-0.186279	5.82825	4.11557e-07	3.35648e-06	5.98517
ISM1	-3.98142	0.226003	-6.0432	1.91315e-07	1.66811e-06	5.96993
NAF1	-1.68523	3.58433	-5.7181	6.08537e-07	4.7764e-06	5.96778
IGFBP7	3.97179	2.20219	5.9243	2.92385e-07	2.46079e-06	5.93842
SEMA4C	2.39485	2.58998	5.73794	5.67193e-07	4.48659e-06	5.92918
LRRC75A	-2.38149	2.26657	-5.75885	5.26624e-07	4.20431e-06	5.91942
ANKEF1	2.59225	1.53584	5.75175	5.40069e-07	4.30314e-06	5.90286
PPP1R13B	-2.322	1.95662	-5.72586	5.92016e-07	4.66133e-06	5.8991
MIPEP	-1.40344	3.42032	-5.6946	6.61405e-07	5.13479e-06	5.8871
MAP3K7CL	3.87545	1.21031	5.95258	2.64349e-07	2.24984e-06	5.87973
CLEC19A	-4.03594	0.112666	-5.95757	2.59689e-07	2.21642e-06	5.85553
ZNF367	-2.90509	1.39227	-5.77184	5.02897e-07	4.0335e-06	5.82004
TRERF1	-1.49935	3.4338	-5.67286	7.14334e-07	5.51389e-06	5.80527
CCNB1	-1.74055	3.27999	-5.66822	7.26164e-07	5.59807e-06	5.80492
OLIG2	-3.87018	0.358556	-5.92976	2.86752e-07	2.41754e-06	5.78446
ZNF22	1.13045	4.76951	5.70882	6.2888e-07	4.91062e-06	5.7782
ALPK3	-1.32629	4.06034	-5.68738	6.7852e-07	5.26092e-06	5.7757
CTSO	1.04878	4.91179	5.74335	5.56406e-07	4.42167e-06	5.74765
TMEM60	1.07378	4.47765	5.68848	6.75886e-07	5.24385e-06	5.7421
ACP3	-1.11938	3.93731	-5.71611	6.12845e-07	4.80399e-06	5.73721
DOT1L	-1.44905	3.86499	-5.68082	6.94479e-07	5.36748e-06	5.73527
SERPINF1	2.29182	3.58692	5.6516	7.70169e-07	5.90349e-06	5.70491
SNORD13	-2.40198	7.22376	-5.79287	4.66705e-07	3.77069e-06	5.68571
CCR7	2.61885	2.7855	5.63663	8.12071e-07	6.19722e-06	5.68191
FANCI	-1.96751	2.25897	-5.66638	7.30915e-07	5.63112e-06	5.67797
HELZ2	1.23285	2.87362	5.6528	7.66907e-07	5.88221e-06	5.67787
SKA1	-3.65892	0.500512	-5.92759	2.88979e-07	2.43381e-06	5.66744
LPAR1	1.01377	5.23802	5.73576	5.71587e-07	4.51271e-06	5.65797
ERG28	-1.28336	3.46958	-5.629	8.34279e-07	6.35469e-06	5.6446
CABLES1	1.56854	4.58984	5.63558	8.15099e-07	6.21642e-06	5.61614
PTPRG	-1.16668	4.31121	-5.65542	7.5982e-07	5.83525e-06	5.61596
SLC30A4	2.70652	2.22813	5.70932	6.27782e-07	4.90521e-06	5.61342
RASL10A	-3.12519	1.04236	-5.76878	5.08395e-07	4.0749e-06	5.59177
CIT	-2.60428	1.67672	-5.70401	6.39698e-07	4.98646e-06	5.58886
PENK	3.3999	0.592246	5.75996	5.2455e-07	4.19052e-06	5.56151
PDPN	4.12762	1.36678	5.85276	3.77198e-07	3.10977e-06	5.54748
TNFSF14	-3.37618	2.58136	-5.64495	7.88522e-07	6.02919e-06	5.53216
SH2D2A	3.53085	-0.51606	5.87752	3.45387e-07	2.86309e-06	5.5276
ATP2A3	2.07294	1.61767	5.58889	9.61341e-07	7.23605e-06	5.52422
PMEPA1	-1.53862	4.1701	-5.61911	8.63968e-07	6.55198e-06	5.51158
CDCA7L	-1.13238	4.43017	-5.59518	9.40216e-07	7.08144e-06	5.50751
RRP1	-1.66171	3.42031	-5.58168	9.86159e-07	7.40344e-06	5.50527
EFR3B	-2.8445	1.86284	-5.62515	8.45714e-07	6.42533e-06	5.42365
PDGFA	-1.12736	4.33781	-5.61264	8.83961e-07	6.68685e-06	5.41165
TMEM37	1.20466	5.32163	5.6471	7.82551e-07	5.99082e-06	5.40971
AQP3	-2.32305	1.72586	-5.56638	1.0409e-06	7.72922e-06	5.39072
CBR3	-2.04793	2.05812	-5.54885	1.1073e-06	8.18714e-06	5.38488
STARD13	1.42618	3.91889	5.55519	1.08281e-06	8.02566e-06	5.38357
EID2	1.12066	3.94804	5.55886	1.06888e-06	7.92728e-06	5.37465
C1orf226	-3.87245	1.24419	-5.80564	4.45997e-07	3.62271e-06	5.36819
AKAP17A	1.21965	4.63446	5.56902	1.03124e-06	7.67159e-06	5.35112
PLS1	-2.66145	1.81424	-5.56912	1.03088e-06	7.67159e-06	5.30567
ENSG00000272567	2.95666	-0.335103	5.75033	5.42789e-07	4.32197e-06	5.29727
LINC02345	-1.75591	2.85669	-5.50811	1.27833e-06	9.28166e-06	5.26795
CHAF1A	-1.57588	3.34725	-5.50829	1.2775e-06	9.28125e-06	5.24748
PLEKHA7	2.50897	0.750566	5.58154	9.86636e-07	7.40344e-06	5.24652
ZWINT	-1.5871	2.39997	-5.50062	1.31253e-06	9.49018e-06	5.24609
CHST7	-1.24492	4.46636	-5.53691	1.15495e-06	8.48228e-06	5.24277
RASGRP1	-1.21509	3.75265	-5.57062	1.02542e-06	7.63766e-06	5.23632
BUB1B	-3.66251	1.34134	-5.76024	5.24035e-07	4.18917e-06	5.23127
GTSE1	-3.61554	1.97852	-5.67914	6.98621e-07	5.39604e-06	5.20976
CYSLTR2	4.00157	-0.18725	5.75344	5.36843e-07	4.28025e-06	5.19901
FAIM	-1.58944	2.71615	-5.48712	1.37641e-06	9.91655e-06	5.18817
KDM7A-DT	2.02261	2.41975	5.484	1.39162e-06	1.00082e-05	5.16659
GAL	-2.87389	3.18352	-5.47736	1.42449e-06	1.01842e-05	5.14701
PLEKHG2	1.63223	3.60316	5.4778	1.42232e-06	1.01807e-05	5.14223
EXOSC8	-1.3013	3.46183	-5.48279	1.39757e-06	1.00451e-05	5.13929
ADGRG5	1.39394	1.42742	5.47013	1.4612e-06	1.04098e-05	5.13809
CENPH	-2.13484	1.74072	-5.50634	1.28633e-06	9.32856e-06	5.132
CENPF	-3.35582	3.34247	-5.50092	1.31111e-06	9.48555e-06	5.11587
H2BC21	1.15156	3.67685	5.47755	1.42357e-06	1.01836e-05	5.11474
NOS1AP	-3.06192	1.71031	-5.57953	9.9367e-07	7.44238e-06	5.10929
L3MBTL2-AS1	3.13246	0.883046	5.57609	1.00582e-06	7.51478e-06	5.09498
CYGB	-2.4166	3.20858	-5.47272	1.44798e-06	1.03277e-05	5.09379
SLC25A25	1.44487	3.35369	5.4475	1.58225e-06	1.11931e-05	5.06485
CEACAM4	2.40213	0.806488	5.48022	1.41023e-06	1.01181e-05	5.06339
IFI30	2.09093	3.71571	5.44559	1.59295e-06	1.12426e-05	5.06272
CFB	1.16661	1.22537	5.47939	1.41436e-06	1.01417e-05	5.06027
NDUFAF4	-1.27179	3.17364	-5.44671	1.58665e-06	1.12103e-05	5.05283
BCL2L14	3.10818	-1.0051	5.73781	5.6744e-07	4.48659e-06	5.04778
MIR22HG	1.7994	3.14491	5.42985	1.68356e-06	1.18269e-05	5.01384
DOCK5	-1.01252	5.07451	-5.51087	1.26598e-06	9.20577e-06	5.00726
KIF15	-3.69186	0.796284	-5.64137	7.98553e-07	6.0979e-06	5.00682
THEM4	-1.42292	2.97658	-5.41491	1.77426e-06	1.2428e-05	4.96504
SESN3	2.03713	3.89402	5.40805	1.81749e-06	1.26868e-05	4.94271
E2F2	-3.66659	0.039065	-5.65978	7.48186e-07	5.74955e-06	4.93227
ANLN	-3.073	2.31946	-5.47892	1.41672e-06	1.01466e-05	4.91647
PTGS2	3.05656	2.79726	5.42073	1.73831e-06	1.21833e-05	4.89978
TMEM132A	1.39602	2.52953	5.39445	1.90635e-06	1.32308e-05	4.89362
AKAP5	-3.04146	1.09964	-5.57261	1.01826e-06	7.59368e-06	4.88644
C1QBP	-1.07258	3.60685	-5.41034	1.80294e-06	1.26143e-05	4.85546
BNIP3	1.2036	4.06041	5.40067	1.86515e-06	1.29821e-05	4.84131
HTRA4	-2.20671	2.64199	-5.38455	1.97372e-06	1.36671e-05	4.83635
ZDHHC2	1.33384	3.57523	5.38247	1.98816e-06	1.37592e-05	4.83318
LIPH	3.34053	0.742656	5.58248	9.83368e-07	7.38807e-06	4.82714
DAGLA	-1.97816	2.86261	-5.36914	2.08329e-06	1.43438e-05	4.81546
SRM	-1.09014	4.5971	-5.42832	1.69259e-06	1.18766e-05	4.81191
CDCA8	-1.80618	2.50486	-5.36684	2.10017e-06	1.44436e-05	4.79883
EXO1	-3.24803	0.450557	-5.53674	1.15562e-06	8.48228e-06	4.79446
CCDC88C	-1.44227	3.21405	-5.36744	2.09575e-06	1.44214e-05	4.77844
SLC22A3	4.0106	0.180695	5.62423	8.48462e-07	6.43842e-06	4.73216
MTMR2	-1.06482	4.11761	-5.34848	2.23968e-06	1.53334e-05	4.66505
RAB40B	-2.30584	2.45228	-5.32801	2.40614e-06	1.62979e-05	4.6495
CDCA7	-3.45464	-0.0300415	-5.59939	9.26348e-07	6.98133e-06	4.63958
THRA	-1.28826	5.28685	-5.39453	1.90582e-06	1.32308e-05	4.62478
CIP2A	-1.40568	3.4137	-5.31429	2.5244e-06	1.70204e-05	4.6198
LDLR	-1.39684	3.8502	-5.3573	2.17153e-06	1.49155e-05	4.60727
TTC9	1.87599	3.12378	5.2997	2.6565e-06	1.7854e-05	4.57687
ENSG00000271882	-2.75948	1.37314	-5.36934	2.08184e-06	1.4342e-05	4.54407
MGST1	-2.02585	3.51269	-5.29466	2.70375e-06	1.81414e-05	4.54221
GUF1	-1.20238	4.09671	-5.31486	2.51936e-06	1.69983e-05	4.54029
LINGO1	-3.69165	0.987	-5.53117	1.17853e-06	8.63994e-06	4.53231
SPATA13	-1.64941	1.95139	-5.28069	2.83904e-06	1.90175e-05	4.52028
PDZRN3	4.08374	-0.134812	5.53726	1.15353e-06	8.48228e-06	4.49219
SBF2-AS1	-1.72875	2.96418	-5.26854	2.96207e-06	1.97217e-05	4.48314
RAD51	-2.40573	1.35783	-5.33235	2.36981e-06	1.60698e-05	4.47495
STING1	1.1169	3.35625	5.31732	2.4978e-06	1.68716e-05	4.44208
DCBLD2	1.91562	5.15933	5.2958	2.69296e-06	1.8079e-05	4.43512
SPC24	-3.80352	-0.0593606	-5.5394	1.14485e-06	8.43389e-06	4.42672
RAB37	3.45193	1.13276	5.44657	1.58745e-06	1.12103e-05	4.4248
NR4A2	3.23597	3.30767	5.25758	3.0775e-06	2.04228e-05	4.41628
ALDH7A1	-1.05418	4.3741	-5.27517	2.89423e-06	1.93444e-05	4.40119
SGO1	-2.74402	1.30787	-5.37158	2.06557e-06	1.42461e-05	4.38617
ZNF516	1.16282	3.34238	5.2393	3.28021e-06	2.16848e-05	4.37191
CEACAM1	3.79282	-0.109365	5.48498	1.38681e-06	9.98049e-06	4.37078
CDC6	-2.39253	2.15835	-5.24404	3.22634e-06	2.13404e-05	4.3683
RHEBL1	1.85288	1.12526	5.22766	3.41593e-06	2.2513e-05	4.32776
ITGA4	1.36811	3.81737	5.23055	3.38173e-06	2.23194e-05	4.32088
CDCA5	-2.49227	1.3406	-5.29817	2.67081e-06	1.79402e-05	4.26972
HRK	-3.17241	1.00066	-5.34827	2.24134e-06	1.53361e-05	4.24684
SIRPB2	1.08878	4.29452	5.25853	3.06735e-06	2.03777e-05	4.23639
IL33	4.64171	0.726253	5.34369	2.27755e-06	1.55312e-05	4.22343
RGS9	3.01724	2.22471	5.26303	3.01961e-06	2.00716e-05	4.22047
TFAP2C	1.36216	3.40838	5.19704	3.80039e-06	2.47587e-05	4.21648
DLGAP5	-3.10222	1.37651	-5.3026	2.6297e-06	1.76935e-05	4.18702
ATAD5	-1.05549	3.28453	-5.19097	3.88155e-06	2.52228e-05	4.18569
RBMS2	1.26068	3.87702	5.20334	3.71789e-06	2.42735e-05	4.18146
CLLU1-AS1	-1.66114	2.36712	-5.17759	4.0664e-06	2.63078e-05	4.16144
PERP	2.31465	2.7175	5.19672	3.80465e-06	2.47732e-05	4.15848
GVINP1	2.72923	-0.119702	5.25801	3.07288e-06	2.04033e-05	4.15649
DCN	4.81702	2.5516	5.33642	2.33632e-06	1.58961e-05	4.11718
ANGPTL4	4.12193	2.56265	5.22623	3.433e-06	2.26081e-05	4.11167
ELMO1	1.00921	4.1606	5.20159	3.74073e-06	2.43963e-05	4.09904
NUF2	-2.69229	1.64546	-5.22373	3.46311e-06	2.27326e-05	4.09479
SLC22A5	1.54059	2.98396	5.14679	4.52571e-06	2.90158e-05	4.08966
LRRC3	1.27369	3.10196	5.14352	4.57741e-06	2.92698e-05	4.07423
AMIGO2	2.16698	2.93529	5.14743	4.51573e-06	2.89723e-05	4.07153
EHHADH	1.32973	2.93643	5.14738	4.51653e-06	2.89723e-05	4.06481
PPM1H	-1.58451	3.31524	-5.14195	4.60242e-06	2.94142e-05	4.05884
GRAMD1B	1.47989	3.12297	5.13818	4.66295e-06	2.9707e-05	4.05814
FILIP1L	1.47626	4.99571	5.20175	3.73864e-06	2.43959e-05	4.05588
JAKMIP2	-1.67354	3.06404	-5.13561	4.70489e-06	2.99427e-05	4.05325
MYBPH	-1.22422	3.44058	-5.16504	4.2477e-06	2.73638e-05	4.04886
POLQ	-3.67759	1.10822	-5.33393	2.35678e-06	1.60084e-05	4.04655
TNFRSF12A	-1.00033	5.52466	-5.26959	2.95122e-06	1.96927e-05	4.04113
KLF2	3.39288	1.22033	5.35336	2.20175e-06	1.50993e-05	4.03084
NCF1C	1.01953	2.99643	5.22204	3.48359e-06	2.28547e-05	4.01627
LINC01954	-2.89465	0.85033	-5.38542	1.96771e-06	1.36332e-05	4.01336
LIPG	-2.5866	0.438927	-5.22114	3.49451e-06	2.29139e-05	4.00805
NDRG1	-1.21117	3.42324	-5.1437	4.57453e-06	2.92677e-05	3.99842
FCGR3B	3.02337	-0.248948	5.2239	3.46101e-06	2.27312e-05	3.9964
IKZF4	1.85709	2.76479	5.10738	5.18876e-06	3.25433e-05	3.96315
LDLRAP1	-1.2652	3.34597	-5.11898	4.98418e-06	3.14229e-05	3.9325
SYPL2	-2.00932	1.86957	-5.1116	5.11332e-06	3.212e-05	3.92986
COL3A1	4.01978	4.76045	5.09576	5.40192e-06	3.36877e-05	3.92698
SPOCD1	-2.58757	2.60877	-5.12688	4.84954e-06	3.0718e-05	3.91965
CXCL2	3.54361	2.40904	5.13303	4.74713e-06	3.01481e-05	3.89465
GGT5	2.55501	0.0800886	5.13653	4.68983e-06	2.98625e-05	3.86788
NDRG4	-2.54463	2.21518	-5.10105	5.30381e-06	3.31789e-05	3.86752
TTK	-2.08078	2.0403	-5.08918	5.52632e-06	3.43403e-05	3.84649
IQGAP3	-3.34519	0.487678	-5.31417	2.52545e-06	1.70204e-05	3.84456
COL8A2	-1.44948	2.36314	-5.06462	6.01661e-06	3.71961e-05	3.82309
GADD45B	1.34498	5.12181	5.14369	4.57467e-06	2.92677e-05	3.82286
G0S2	-1.39284	5.91469	-5.20634	3.67933e-06	2.40606e-05	3.81236
TMTC4	-1.79738	2.55688	-5.06407	6.02812e-06	3.72482e-05	3.80159
C1S	1.16343	3.48935	5.12903	4.81338e-06	3.05208e-05	3.77834
HOPX	-3.77163	-0.946283	-5.30003	2.65347e-06	1.78435e-05	3.77272
RSAD2	1.2337	2.70185	5.11618	5.03291e-06	3.16806e-05	3.76363
ARHGAP11A	-2.37006	2.05298	-5.08258	5.65399e-06	3.51157e-05	3.76152
EXOC8	1.19227	4.39139	5.10257	5.27597e-06	3.3056e-05	3.76051
LUM	4.66627	3.98498	5.10923	5.15555e-06	3.23685e-05	3.76017
GRIP2	2.08862	1.14681	5.04667	6.40168e-06	3.93557e-05	3.757
CENPK	-1.96415	2.31214	-5.04388	6.46376e-06	3.97172e-05	3.74456
SLC25A37	1.0968	3.92881	5.07767	5.75101e-06	3.56268e-05	3.73631
TTC8	-1.05529	3.757	-5.05526	6.21436e-06	3.82624e-05	3.72446
CYP2U1	1.9956	2.1189	5.03799	6.59651e-06	4.04099e-05	3.69143
LINC00996	1.97194	2.83538	5.03031	6.77386e-06	4.13707e-05	3.68783
BANK1	3.15244	-0.387109	5.2276	3.41664e-06	2.2513e-05	3.68629
FARP2	1.3623	2.91519	5.02643	6.86511e-06	4.18436e-05	3.66108
HOXB5	3.82324	1.33308	5.19735	3.79628e-06	2.47453e-05	3.65075
NCAPH2	-1.19331	3.67167	-5.0256	6.88492e-06	4.19433e-05	3.64301
SLC5A6	-1.30317	3.57786	-5.02472	6.90575e-06	4.2049e-05	3.63179
TRH	3.38654	1.01994	5.22815	3.41011e-06	2.24945e-05	3.61359
ADAM19	2.34522	3.37932	4.99778	7.57811e-06	4.57977e-05	3.61302
ALG8	-1.06585	4.16409	-5.03976	6.55641e-06	4.02049e-05	3.59732
FAM131B-AS1	-3.21573	-0.436028	-5.27909	2.85489e-06	1.91026e-05	3.59006
LOX	4.7637	4.45679	5.01051	7.25272e-06	4.39408e-05	3.58558
SPACA6	2.56852	1.85608	5.03306	6.70975e-06	4.1062e-05	3.57944
RGS16	-1.68384	2.35357	-4.98737	7.85496e-06	4.73291e-05	3.5727
CACFD1	2.20035	1.87631	5.02836	6.81955e-06	4.16078e-05	3.49869
SLC17A9	-1.71915	2.41543	-4.96717	8.42041e-06	5.02924e-05	3.49149
LARGE1	-1.79931	2.15441	-4.96714	8.42151e-06	5.02924e-05	3.48219
KBTBD6	1.70533	3.04842	4.95899	8.66071e-06	5.15759e-05	3.45889
IL11	4.21277	0.578293	5.12206	4.93124e-06	3.11215e-05	3.43422
RFLNA	3.72751	0.788723	5.12285	4.91769e-06	3.10684e-05	3.4001
PLOD2	4.08296	4.70978	4.92522	9.72642e-06	5.72941e-05	3.38155
TIFAB	1.24502	3.36144	4.97455	8.20923e-06	4.91944e-05	3.37641
ADAMTSL4	1.42128	3.40672	4.93063	9.54738e-06	5.63491e-05	3.37457
CAB39L	-1.02609	4.4934	-5.00072	7.50186e-06	4.53595e-05	3.37292
CSRNP1	1.55302	3.21817	4.92166	9.84591e-06	5.79416e-05	3.34958
KCTD16	3.47479	0.475892	5.13122	4.77709e-06	3.03066e-05	3.34117
DMTF1	1.20712	3.89894	4.93579	9.37985e-06	5.54684e-05	3.33663
BTN2A2	1.26402	3.19577	4.94406	9.11697e-06	5.40988e-05	3.33339
SMAD3	1.15773	3.85574	4.9373	9.33113e-06	5.52613e-05	3.32762
COL1A2	3.22456	5.47028	4.92101	9.86793e-06	5.80173e-05	3.32488
NEDD4L	1.05111	4.0591	4.9333	9.46013e-06	5.58886e-05	3.30094
PTPRU	2.92881	0.888672	5.09173	5.47785e-06	3.40916e-05	3.29711
GPER1	-3.15865	0.963994	-5.05661	6.18546e-06	3.81038e-05	3.29375
MIR503HG	1.8224	1.63825	4.8935	1.08441e-05	6.32013e-05	3.28145
LIG1	-1.05661	4.019	-4.93799	9.30917e-06	5.51727e-05	3.25728
ASGR2	1.39131	1.4489	4.89122	1.09291e-05	6.35745e-05	3.25297
UHRF1	-3.05725	-0.0573703	-5.06997	5.90632e-06	3.65516e-05	3.23585
FES	1.40514	2.7809	4.87344	1.16152e-05	6.68911e-05	3.21417
IGFLR1	1.05376	3.19737	4.9072	1.03469e-05	6.05659e-05	3.19746
GOLGA7B	-3.48593	1.99931	-4.99475	7.65768e-06	4.62324e-05	3.19604
OASL	2.01783	1.09704	4.86633	1.19011e-05	6.83103e-05	3.19258
AKAP12	1.94237	2.88508	4.86172	1.20906e-05	6.92339e-05	3.18106
ERRFI1	2.46848	2.90733	4.87007	1.17498e-05	6.75377e-05	3.17038
PPBP	3.05915	-0.564099	5.0982	5.35637e-06	3.345e-05	3.16505
GINS4	-1.95655	1.74825	-4.87132	1.16998e-05	6.73142e-05	3.1569
PTPN13	-2.60521	1.97201	-4.86635	1.19005e-05	6.83103e-05	3.15607
NPY	4.02288	0.874581	5.0408	6.53293e-06	4.00812e-05	3.15501
RANBP3L	3.55289	0.0455702	4.99506	7.64947e-06	4.62058e-05	3.11586
ANKRD13D	1.03322	3.90171	4.89305	1.08609e-05	6.32693e-05	3.1136
PSTPIP1	-1.4691	2.71891	-4.85303	1.24551e-05	7.09518e-05	3.10125
TEC	1.58283	2.35343	4.83381	1.33002e-05	7.53409e-05	3.08802
MCC	1.43755	2.8253	4.82799	1.35675e-05	7.67114e-05	3.0748
CLYBL	-1.16928	3.35019	-4.85884	1.22103e-05	6.98533e-05	3.04435
LIG4	1.19137	3.88983	4.87089	1.17172e-05	6.73822e-05	3.04127
NUP210	-1.29051	3.19274	-4.82168	1.38626e-05	7.81975e-05	3.00615
ENSG00000279406	-1.45444	2.97393	-4.80693	1.4578e-05	8.20037e-05	3.00208
CD226	1.20822	3.43732	4.85768	1.22587e-05	7.00639e-05	3.00155
H2BC11	2.3516	1.12316	4.87917	1.13898e-05	6.58435e-05	2.98189
UCHL3	-1.14874	3.23332	-4.82642	1.36403e-05	7.70511e-05	2.97439
ALDH1A3	4.53439	1.06486	4.90493	1.04275e-05	6.10087e-05	2.97251
MIS18A	-1.44979	2.83259	-4.78732	1.55851e-05	8.71023e-05	2.93403
UTP20	-1.31817	3.13581	-4.78821	1.55377e-05	8.68776e-05	2.92816
COBLL1	3.13043	2.4753	4.87982	1.13643e-05	6.57586e-05	2.90616
MELK	-1.32443	2.38707	-4.76863	1.66084e-05	9.20146e-05	2.88327
ENSG00000259760	-3.38897	0.112826	-4.94754	9.00868e-06	5.35612e-05	2.88326
OSM	3.01481	1.86347	4.88231	1.12678e-05	6.52938e-05	2.83669
PRADC1	-1.02744	3.54523	-4.78595	1.56581e-05	8.74299e-05	2.83239
DYNC2I2	-1.76585	2.97989	-4.73871	1.83855e-05	0.000101028	2.79515
DDR2	4.48732	2.16267	4.86775	1.18437e-05	6.80453e-05	2.77564
SLC25A29	-1.08667	4.33486	-4.79666	1.50971e-05	8.46488e-05	2.77428
TMEM150B	3.12585	0.844139	4.87648	1.14951e-05	6.62622e-05	2.76541
CCNE2	-2.65672	1.19534	-4.80889	1.44807e-05	8.14944e-05	2.75229
B3GNT7	2.27642	1.31006	4.73925	1.83517e-05	0.000100888	2.7418
C12orf75	3.19901	2.54938	4.78312	1.58096e-05	8.822e-05	2.74053
ANXA3	3.35564	0.231652	4.89389	1.08297e-05	6.31482e-05	2.73761
RCCD1	-1.452	3.17388	-4.72248	1.94261e-05	0.000106121	2.70121
LINC01410	1.11078	3.20507	4.74253	1.81487e-05	9.99084e-05	2.69838
STAC2	-3.65218	-0.979478	-4.92566	9.71176e-06	5.72356e-05	2.69355
ADGRE3	3.28683	0.548399	4.87931	1.13842e-05	6.58422e-05	2.69181
PSAT1	-2.39351	2.53752	-4.70645	2.05109e-05	0.000111144	2.68416
MIR29B2CHG	1.61163	2.72477	4.6993	2.10134e-05	0.000113765	2.67169
KNL1	-2.2843	2.27241	-4.71106	2.01927e-05	0.000109665	2.66015
RSPO3	4.12422	1.61086	4.8044	1.47043e-05	8.25991e-05	2.65177
RAB30	2.10918	2.5447	4.68699	2.19075e-05	0.000117921	2.62832
TRMT1	-2.56938	1.81351	-4.72497	1.92626e-05	0.000105513	2.61815
NET1	1.20266	3.25681	4.72163	1.94825e-05	0.000106333	2.61209
CSF3R	1.88766	2.45392	4.68467	2.20802e-05	0.000118692	2.61156
NFKBIZ	1.32308	3.82357	4.72578	1.921e-05	0.000105273	2.60361
LINC02185	-2.61725	0.681729	-4.7099	2.02725e-05	0.000110049	2.53822
SLC6A7	-3.11841	-0.382295	-4.87829	1.14242e-05	6.59479e-05	2.5325
MVK	-1.11138	2.89028	-4.67706	2.26554e-05	0.000121407	2.52066
COL6A2	-1.48721	4.12721	-4.67274	2.29885e-05	0.000122866	2.50126
SDC1	-2.36065	2.49239	-4.67072	2.31464e-05	0.0001236	2.49523
DRAXIN	-3.59509	1.15892	-4.78105	1.59212e-05	8.86945e-05	2.49223
SDR39U1	-1.39234	3.13357	-4.64337	2.53853e-05	0.00013443	2.48111
KIF20A	-2.88603	0.378645	-4.80664	1.45923e-05	8.20461e-05	2.46792
FOLR2	1.39812	5.64284	4.71471	1.99444e-05	0.000108463	2.46063
DSCC1	-2.34957	0.894685	-4.68841	2.18023e-05	0.000117459	2.44524
ENSG00000286153	-2.97935	0.536993	-4.71941	1.96297e-05	0.000106943	2.43931
TENT5C	3.19229	-0.119114	4.81091	1.43812e-05	8.0972e-05	2.43148
TM4SF1	4.40463	0.965437	4.7486	1.77781e-05	9.79573e-05	2.42854
GFPT2	3.80388	1.70457	4.69741	2.11479e-05	0.000114391	2.39654
IFITM1	1.82111	-0.622503	4.65697	2.42463e-05	0.000128849	2.39184
SNAI2	3.77516	0.509197	4.76932	1.65697e-05	9.18424e-05	2.35474
CYP19A1	-3.05725	-0.731668	-4.77805	1.60846e-05	8.94812e-05	2.3418
ASF1B	-1.10013	3.52161	-4.64406	2.53261e-05	0.000134175	2.33052
MAP1B	4.04811	4.22353	4.587	3.06889e-05	0.000160204	2.30893
LAG3	2.33162	-0.275018	4.64828	2.49676e-05	0.000132508	2.3038
SIGLEC15	-1.12195	3.81877	-4.60436	2.89496e-05	0.00015191	2.30056
TLCD2	1.16511	4.24588	4.65795	2.41662e-05	0.00012848	2.2998
CCL20	2.44398	3.89591	4.56983	3.25105e-05	0.000168551	2.2668
CRISPLD2	3.63301	0.32111	4.68104	2.23526e-05	0.000119943	2.25431
ZMIZ1-AS1	-2.4982	1.84467	-4.582	3.12089e-05	0.000162498	2.25195
FAXDC2	-1.52048	2.33731	-4.55887	3.37275e-05	0.000174264	2.23662
ERC2	2.79844	-0.20797	4.62727	2.68007e-05	0.000141493	2.21499
SKA3	-2.71671	1.00473	-4.62833	2.67047e-05	0.000141108	2.21266
KCNJ10	1.67578	0.096549	4.54918	3.48402e-05	0.000179459	2.20881
ACACA	-1.51571	2.90907	-4.54342	3.55193e-05	0.000182432	2.17909
SIGLEC16	2.64489	1.19184	4.576	3.18435e-05	0.000165305	2.16757
TENT4A	1.20311	3.073	4.55781	3.38472e-05	0.000174808	2.16559
MT1JP	-2.2163	-0.53795	-4.59343	3.00329e-05	0.000157118	2.15996
HCP5	1.29605	0.864347	4.54398	3.5453e-05	0.000182246	2.1478
DOCK3	-2.82219	1.37938	-4.57715	3.1721e-05	0.00016474	2.12697
MMP10	-2.03531	1.81238	-4.52839	3.73518e-05	0.00019023	2.12293
KANK1	-1.98367	1.50105	-4.54284	3.55885e-05	0.00018271	2.11723
HGF	2.81298	0.687584	4.58575	3.08184e-05	0.000160672	2.11376
SEC14L2	-3.30763	0.0495969	-4.66678	2.34564e-05	0.000125146	2.10989
SENP7	1.09022	3.79934	4.54529	3.52971e-05	0.000181598	2.10406
SHISA4	1.21783	2.77368	4.53399	3.6658e-05	0.000187011	2.08662
GDPD1	2.17327	2.34766	4.50652	4.0184e-05	0.000202357	2.07148
FGD3	1.45436	2.84313	4.50543	4.03308e-05	0.000202927	2.05695
PEAK3	1.91661	1.10721	4.51001	3.9719e-05	0.000200599	2.04627
SPEG	-1.8119	1.48049	-4.51525	3.90296e-05	0.000197529	2.04229
CCN1	4.87555	2.74473	4.58299	3.11054e-05	0.000162029	2.03869
TNFAIP6	1.36231	4.32251	4.67748	2.26231e-05	0.000121287	2.02776
TMEM117	-1.51353	2.38563	-4.48474	4.3213e-05	0.000215814	2.01359
NOG	3.2929	0.388303	4.64091	2.55968e-05	0.000135431	1.99917
CASP5	1.20161	1.09585	4.51086	3.96062e-05	0.000200113	1.99572
PDE4D	1.82903	2.23405	4.48627	4.29936e-05	0.000214808	1.99088
CCDC8	-1.74422	2.35906	-4.47817	4.41693e-05	0.000220137	1.99027
FSTL1	4.20586	4.43723	4.4772	4.43126e-05	0.00022067	1.98828
GPR132	1.23453	2.57622	4.50163	4.08456e-05	0.000205262	1.9848
ADGRE1	1.03987	1.93635	4.52251	3.80938e-05	0.000193521	1.98329
FARSB	-1.16507	3.42417	-4.51959	3.84676e-05	0.000195093	1.98151
B3GNT8	1.82069	1.92628	4.47962	4.39566e-05	0.000219168	1.97429
SLC28A3	-1.56958	2.37525	-4.47513	4.46194e-05	0.000221732	1.97297
CHAF1B	-3.01404	-0.166036	-4.61811	2.76405e-05	0.000145482	1.97072
FAM157C	2.23777	-0.633012	4.54835	3.49374e-05	0.000179825	1.96172
ENSG00000289013	2.10512	1.25721	4.48705	4.28812e-05	0.000214335	1.95201
PITPNM3	-3.21447	0.090811	-4.58057	3.13588e-05	0.000163139	1.88741
STIL	-1.47479	2.57042	-4.45176	4.82284e-05	0.00023763	1.88655
PRIM1	-1.20591	3.32857	-4.4766	4.44017e-05	0.000221	1.88233
SPSB1	-1.69347	3.76061	-4.45929	4.70361e-05	0.000232322	1.88201
DKK2	-1.8935	1.54155	-4.4368	5.06869e-05	0.000248429	1.86856
NLRC5	1.18622	2.57058	4.49687	4.15001e-05	0.000208205	1.8652
KNTC1	-1.70445	2.05339	-4.43497	5.09956e-05	0.00024964	1.86252
NCS1	-1.06072	4.54371	-4.53727	3.62584e-05	0.000185598	1.84325
PRUNE2	2.2894	0.941764	4.46974	4.54274e-05	0.00022548	1.83819
CALD1	4.16413	4.73569	4.42652	5.2447e-05	0.000255917	1.83196
RADX	-2.89294	-0.628469	-4.61052	2.83553e-05	0.000148985	1.83032
DGKH	-1.02077	4.00938	-4.49725	4.1447e-05	0.000208025	1.82506
FLRT2	-1.13877	4.67121	-4.50061	4.09854e-05	0.000205879	1.82046
CLDND1	1.00944	3.43388	4.44763	4.88951e-05	0.000240523	1.81076
TNS2	-1.27232	3.18506	-4.42529	5.26618e-05	0.000256861	1.81015
ZDHHC9	-1.12747	4.32002	-4.49559	4.16768e-05	0.000209005	1.8047
ENSG00000272405	-3.0743	0.153794	-4.55372	3.43147e-05	0.000177071	1.80084
EDIL3	3.88692	1.55489	4.51921	3.85159e-05	0.000195174	1.77411
CENPE	-1.14925	3.14445	-4.42054	5.34985e-05	0.000260065	1.76572
SERPINB9	1.03086	3.74571	4.50884	3.98739e-05	0.000201298	1.76428
FCGR2B	2.36916	3.05412	4.40263	5.67698e-05	0.000274357	1.76299
TRIM2	-1.69872	2.93945	-4.4049	5.63444e-05	0.000272519	1.75697
RHOF	-1.02233	3.54935	-4.44854	4.87485e-05	0.000239997	1.7542
RRP12	-1.35116	2.76825	-4.40473	5.63763e-05	0.000272564	1.72745
THEM6	-1.29307	2.57298	-4.38905	5.93812e-05	0.000285723	1.70024
ITK	2.66887	-1.04145	4.51314	3.93055e-05	0.000198759	1.69752
GSTM4	-1.19578	3.33498	-4.44189	4.98376e-05	0.000244663	1.69582
PTGES	1.84287	2.81715	4.38309	6.05629e-05	0.000290832	1.68285
PTGER2	1.07957	4.28562	4.47502	4.46358e-05	0.000221732	1.67924
GPR35	1.17181	3.25334	4.43588	5.08433e-05	0.000248994	1.67751
DNAJB4	1.36906	3.91881	4.39611	5.80098e-05	0.000279347	1.67111
RNASEH1-DT	-1.3232	2.66071	-4.36615	6.40513e-05	0.000305284	1.6533
FKBP10	2.80095	2.88577	4.36457	6.43852e-05	0.000306633	1.63807
BDKRB1	3.43741	0.11772	4.50783	4.00089e-05	0.000201727	1.63585
SULF1	3.61372	2.85778	4.3973	5.7782e-05	0.000278471	1.63007
PLK1	-2.55142	1.05084	-4.42299	5.30648e-05	0.000258496	1.62695
TRG-AS1	-1.91641	1.68575	-4.36014	6.53344e-05	0.00031091	1.60642
CENPI	-2.04062	1.35697	-4.3599	6.53867e-05	0.000311036	1.60633
HAGHL	-1.93377	2.73842	-4.34886	6.7811e-05	0.000320929	1.60271
SYNE2	2.01169	2.49818	4.34719	6.81851e-05	0.000322448	1.59388
TFPI2	3.73984	4.20895	4.35362	6.67544e-05	0.000317044	1.56965
RBBP9	-1.07128	2.74264	-4.35198	6.71179e-05	0.000318396	1.56547
SPAG5	-2.89205	0.347592	-4.44362	4.95515e-05	0.000243554	1.56032
EIF4A1	1.40935	3.00384	4.33008	7.21402e-05	0.000338771	1.54031
DIPK1A	3.26421	0.612214	4.43703	5.06489e-05	0.000248344	1.53265
CLDN1	1.04467	3.89738	4.39946	5.73697e-05	0.000276925	1.53161
VPS9D1	1.36437	2.55786	4.34253	6.92422e-05	0.000327319	1.53121
B3GALNT1	1.4578	2.78426	4.32923	7.23427e-05	0.00033959	1.52211
MXRA8	3.54824	0.00714831	4.46385	4.63274e-05	0.000229102	1.51768
PELI3	1.44104	2.35337	4.32652	7.29908e-05	0.000342102	1.51739
BDNF	3.63346	0.897166	4.4348	5.10251e-05	0.000249683	1.51189
TENT5A	1.05922	5.65292	4.50235	4.07477e-05	0.000204855	1.51016
TAGLN	3.80078	4.18531	4.31648	7.54418e-05	0.000351955	1.50737
MRTFB	-1.03826	3.56665	-4.36644	6.39885e-05	0.000305104	1.503
STARD10	1.21893	2.71467	4.3361	7.07238e-05	0.000332894	1.50059
TRIM36	1.02761	3.73964	4.39865	5.75242e-05	0.00027756	1.49813
GPR160	2.12801	1.72233	4.33073	7.19852e-05	0.000338174	1.48871
VARS1	-1.5668	3.61672	-4.34004	6.98107e-05	0.000329364	1.48431
NMRK1	1.03506	3.8474	4.37456	6.22951e-05	0.000298322	1.48013
PDE7A	1.39273	3.60376	4.30927	7.72526e-05	0.000359158	1.40556
SPOCK1	3.40167	0.548708	4.41984	5.36219e-05	0.000260495	1.39053
PLEKHF1	-1.59922	2.12882	-4.27432	8.66395e-05	0.000398062	1.38038
ADAMTS12	2.54863	0.409754	4.41295	5.48612e-05	0.000265769	1.36916
NPTXR	-1.44224	3.1578	-4.27828	8.55236e-05	0.000393383	1.36046
PTGFRN	1.21566	3.41873	4.29241	8.16484e-05	0.000376702	1.35852
TFAP4	-2.30437	2.36819	-4.2902	8.2243e-05	0.000379301	1.35381
LAMC2	3.17809	0.310364	4.37537	6.21295e-05	0.000298	1.34173
TMEM91	-1.66542	1.69426	-4.26083	9.05529e-05	0.000413532	1.33806
MCM8	-1.82407	1.8965	-4.25732	9.15994e-05	0.000417681	1.33182
CDC45	-2.40551	-0.0779609	-4.34005	6.98085e-05	0.000329364	1.32537
STEAP3	-2.53718	1.44276	-4.27879	8.53785e-05	0.000392864	1.32275
RTP4	2.06123	0.0853988	4.2631	8.98829e-05	0.000411273	1.31365
CYP4X1	-2.57539	0.632868	-4.3153	7.57363e-05	0.000353057	1.30427
MMS22L	-1.7437	2.41528	-4.24383	9.57307e-05	0.000433905	1.29316
GLI3	3.30904	0.00920095	4.37471	6.2265e-05	0.000298322	1.28098
LINC01093	2.15339	-0.189626	4.26806	8.84345e-05	0.000405386	1.27885
DDIT3	-1.19227	5.14194	-4.37411	6.23873e-05	0.000298645	1.26379
H1-5	-2.66733	1.67147	-4.26792	8.84742e-05	0.000405415	1.26118
LILRA6	1.1757	3.01134	4.24997	9.38283e-05	0.000426559	1.26057
WEE1	-1.94706	1.87256	-4.26429	8.95343e-05	0.000409962	1.25222
ITGBL1	-3.05367	-0.0794646	-4.35203	6.71065e-05	0.000318396	1.24984
SLC35F2	-1.43569	2.79474	-4.24205	9.62863e-05	0.000435608	1.23156
TNC	2.48522	2.45109	4.22649	0.000101307	0.000456617	1.22311
CCL18	1.79902	0.554373	4.22229	0.000102705	0.000461512	1.22267
ENSG00000287263	1.36781	3.11353	4.23086	9.98725e-05	0.000450654	1.2149
NR6A1	2.35882	1.4645	4.24946	9.39836e-05	0.000427105	1.20138
KANSL1L	1.14094	3.08562	4.22294	0.000102485	0.000460899	1.18775
CCDC149	2.79829	0.702912	4.33842	7.01844e-05	0.000330869	1.18739
HIC1	3.22889	-0.317549	4.32452	7.34734e-05	0.000344061	1.16953
CTTN	-1.16905	4.44061	-4.29275	8.15593e-05	0.000376435	1.13701
ACOX2	-1.83594	1.47324	-4.1899	0.000114128	0.000507143	1.13529
SGSM1	1.68783	1.25112	4.18832	0.000114715	0.000508907	1.12741
NXPH3	-2.72242	-0.887499	-4.32093	7.43445e-05	0.000347505	1.12665
DNAJA3	-1.36955	3.02345	-4.20699	0.000107953	0.000482619	1.12176
ZNF211	2.05106	1.30225	4.24257	9.61252e-05	0.000435367	1.11621
ENSG00000288771	1.67932	1.53063	4.18761	0.00011498	0.000509706	1.11212
PTPN14	4.00662	1.63444	4.25991	9.08242e-05	0.000414615	1.09838
ENSG00000268729	1.7141	2.39912	4.19334	0.000112859	0.000502885	1.0929
ENAH	2.10852	4.15856	4.20084	0.000110138	0.000491663	1.08922
BMP6	2.68923	2.21434	4.20933	0.000107134	0.000479315	1.08808
PCSK7	1.14952	3.47789	4.20939	0.000107114	0.000479315	1.07506
ENDOD1	-1.43808	2.93939	-4.17992	0.000117889	0.000521076	1.07415
GFRA2	2.51527	1.8325	4.23613	9.81686e-05	0.000443461	1.07133
KIF18B	-2.76071	0.0137006	-4.30137	7.92821e-05	0.000366903	1.0696
TSPOAP1-AS1	1.10983	2.75934	4.1966	0.000111666	0.000498117	1.05887
NNMT	5.09552	2.9964	4.21545	0.00010502	0.000470899	1.05556
C19orf48	-1.89177	1.71179	-4.17558	0.000119564	0.000527521	1.0505
PKIA	1.73256	2.20947	4.16032	0.000125634	0.00055069	1.04923
ITGB3BP	-1.22057	3.19476	-4.19492	0.00011228	0.000500673	1.02465
NTN1	2.16805	-0.183486	4.18243	0.000116934	0.000517989	1.02458
PKMYT1	-3.03728	0.0177442	-4.22219	0.000102736	0.000461512	1.02239
GRK5	1.6568	1.68804	4.14904	0.000130313	0.000567908	1.01572
CDKN3	-2.96124	1.24808	-4.22386	0.000102179	0.000460033	1.01507
DTX1	-1.48572	2.86843	-4.14748	0.00013097	0.000570364	1.01193
CARD11	1.53506	2.42622	4.14687	0.000131229	0.000571275	0.994394
SLX4	1.27977	2.96371	4.15803	0.000126569	0.00055401	0.990699
KAT2A	-1.10699	2.95673	-4.1671	0.000122901	0.000540864	0.975022
CEACAM21	1.27539	2.1264	4.15277	0.000128747	0.000562097	0.970658
RFC5	-1.58566	2.34591	-4.13416	0.000136742	0.000590193	0.970155
COL5A1	3.65046	2.37637	4.19317	0.000112921	0.000502973	0.969083
CTSK	-2.09581	3.17146	-4.13694	0.000135518	0.000585744	0.966458
MSI2	-1.12304	3.35488	-4.1641	0.000124105	0.000545367	0.962424
ETNK2	-3.30487	-0.303363	-4.23849	9.74139e-05	0.000440216	0.960333
DEPDC1B	-2.37997	0.585331	-4.18159	0.000117254	0.000519029	0.956825
BLM	-1.45731	2.26468	-4.13883	0.00013469	0.000582997	0.954901
P2RX1	2.43307	1.42061	4.13676	0.000135597	0.000585878	0.918733
MID1IP1	-1.21788	4.01231	-4.18046	0.000117682	0.000520545	0.915285
MBOAT2	3.03983	1.20088	4.22274	0.000102553	0.00046103	0.913781
DPYSL3	2.35349	4.42517	4.14268	0.000133024	0.00057744	0.90542
PRDM8	2.22832	0.519817	4.16669	0.000123066	0.000541392	0.903054
GSTM3	1.0269	3.58541	4.15333	0.000128513	0.000561277	0.894868
CPEB3	1.0503	3.03933	4.14072	0.000133869	0.000579939	0.893605
TFB2M	-1.84008	1.78406	-4.10715	0.000149209	0.000638768	0.891129
TLE1	-1.08431	4.23243	-4.22405	0.000102115	0.000459915	0.883207
XKR8	1.05173	3.46333	4.15152	0.000129268	0.000563966	0.874019
MAP10	1.76602	1.82559	4.10173	0.000151837	0.00064862	0.867957
NAT8L	-1.09106	3.7453	-4.1422	0.000133231	0.00057813	0.864707
SYNPO	3.04432	1.83123	4.1179	0.000144117	0.000618938	0.86415
CDCA2	-2.32127	1.52347	-4.12074	0.000142803	0.000613511	0.864008
SLC1A2	-1.06136	3.27176	-4.21613	0.000104788	0.000470031	0.859839
CTTNBP2	1.97641	2.73753	4.09297	0.000156185	0.000664404	0.847581
ZNF260	1.0383	3.70467	4.13754	0.000135255	0.000584819	0.84618
FA2H	-2.90642	-0.824525	-4.228	0.000100809	0.000454539	0.837123
PXDN	3.51149	2.51558	4.11669	0.000144683	0.000621145	0.83542
IL1A	2.88245	-0.470669	4.14202	0.000133309	0.000578207	0.83509
FAM83G	-1.99384	1.49392	-4.08565	0.000159912	0.000677878	0.830196
KIF23	-2.41919	0.880584	-4.15414	0.000128177	0.000560212	0.801828
LUCAT1	1.24619	4.40547	4.17485	0.000119846	0.000528572	0.79856
FGF2	3.1348	1.17053	4.11124	0.000147253	0.000631285	0.795985
GJB6	-2.66162	-0.892255	-4.20797	0.000107611	0.000481269	0.777944
SLC25A35	-1.7757	1.28615	-4.07561	0.000165163	0.00069745	0.755551
PPP1R3G	1.88483	2.15296	4.06017	0.000173563	0.000728858	0.754332
SH3RF3	-1.36461	2.96199	-4.07011	0.000168109	0.000707672	0.752006
TBX21	-1.52718	2.12883	-4.09301	0.000156166	0.000664404	0.746688
BEX1	3.12591	-0.141129	4.18193	0.000117125	0.000518645	0.74301
TRIM52	1.20572	2.576	4.07048	0.000167909	0.000707074	0.742865
HHAT	-1.4762	2.31392	-4.05674	0.000175483	0.0007359	0.741194
FAF1	-1.07062	3.43362	-4.10163	0.000151886	0.00064862	0.732393
CENPA	-2.68327	0.494838	-4.12258	0.000141956	0.000610306	0.725173
ANG	2.33329	1.39036	4.1131	0.000146372	0.000627954	0.724756
DUSP5-DT	-2.48194	0.287276	-4.10973	0.000147971	0.000634138	0.716884
BCAR3	-1.12758	3.2378	-4.09115	0.000157104	0.00066765	0.713456
FBXO2	2.17002	1.7279	4.0426	0.000183629	0.000767222	0.696104
RBM19	-1.12596	3.71589	-4.10598	0.000149771	0.000640721	0.680576
MAP2K6	-2.08556	1.2461	-4.04954	0.000179588	0.00075207	0.676227
TIMM50	-1.00737	3.2941	-4.07387	0.000166087	0.000700378	0.621807
SAA2	1.24107	0.265116	4.03643	0.000187294	0.000781102	0.612986
OIP5	-1.73685	1.56006	-4.00652	0.000206099	0.000852317	0.607155
ACOD1	2.22808	-0.646554	4.02328	0.00019535	0.000812738	0.602736
NECTIN4	-1.64173	2.12036	-4.00458	0.000207382	0.000856616	0.601669
FBXO5	-1.60106	2.03143	-4.00421	0.000207625	0.000857037	0.600614
DUSP8	-1.60802	1.41843	-4.00332	0.000208217	0.000859188	0.598055
CADM1	-1.05302	5.10803	-4.1459	0.000131642	0.000572466	0.594715
PAPPA	4.91231	3.76541	4.00748	0.000205469	0.000850746	0.592221
DNA2	-2.89546	0.37471	-4.09492	0.000155208	0.000661175	0.591367
WDHD1	-1.15795	2.5121	-4.00506	0.000207059	0.000855867	0.548767
CARMIL1	-1.40306	3.10653	-4.00647	0.00020613	0.000852317	0.538343
SERTAD3	1.11666	3.43591	4.03426	0.000188601	0.000786283	0.536968
HLA-DQB2	1.70146	1.14014	3.98117	0.000223455	0.000915205	0.532665
SMIM10	-1.69411	2.59044	-3.9815	0.000223219	0.00091455	0.518443
TRAF1	-1.18012	3.30744	-4.10504	0.000150227	0.000642444	0.512427
MPZL2	2.49506	1.23134	3.98748	0.000219007	0.000900336	0.488026
GINS3	-1.50764	1.99712	-3.96819	0.000232875	0.000950892	0.482196
QPCTL	1.27465	3.58875	3.98839	0.000218371	0.000898116	0.466966
PEMT	-2.08012	0.85735	-4.00302	0.000208413	0.000859703	0.456601
ENSG00000289437	2.00366	1.04971	3.98291	0.000222217	0.000910752	0.443298
ZFYVE27	1.03047	3.236	3.97912	0.000224913	0.000920243	0.429979
TGFB2	4.02435	1.26549	4.02251	0.000195832	0.000813908	0.424568
ITGAD	-2.63757	0.131891	-4.04667	0.000181249	0.000757977	0.420698
GBP7	2.24633	-1.03533	4.02292	0.000195572	0.000813385	0.407487
EFEMP2	1.46708	2.57325	3.94097	0.000253904	0.00102824	0.404981
ENSG00000287265	2.82772	0.598889	4.0168	0.000199436	0.000828032	0.404068
LINC01303	2.28777	0.668176	3.94389	0.000251563	0.00102032	0.386368
SPIN4	-1.57182	2.38485	-3.92689	0.000265494	0.00107108	0.382245
ENSG00000251393	-2.9179	-0.738376	-4.02264	0.000195747	0.000813831	0.379605
COL5A2	4.00497	2.54914	3.96829	0.000232799	0.000950892	0.368821
FUZ	1.55004	2.35505	3.91812	0.000272962	0.00109878	0.357473
NMRK2	-3.31785	1.5762	-3.98836	0.000218392	0.000898116	0.343692
EPHX1	1.12214	4.33785	3.99773	0.000211966	0.000873762	0.342381
QTRT1	-1.14135	3.22224	-3.95379	0.000243783	0.000992087	0.334004
POLE2	-2.2628	0.00182915	-3.96799	0.000233023	0.000951177	0.329348
AKAP6	-1.11471	3.38651	-3.95067	0.000246208	0.00100061	0.309649
NINL	-1.21892	2.91888	-3.91086	0.000279305	0.00112083	0.303537
EXOSC5	-1.38605	1.95855	-3.90028	0.000288796	0.00115432	0.293554
COL4A2	1.70226	3.68671	3.89874	0.000290205	0.00115767	0.287051
SVIL	1.83139	2.04875	3.89265	0.000295832	0.0011774	0.273492
WIPF3	-2.72123	0.102774	-3.95967	0.00023927	0.000975034	0.270243
ARL17A	2.39657	1.16464	3.97995	0.000224319	0.000918124	0.269064
RAB3B	3.30538	1.05326	3.95549	0.000242466	0.000987059	0.265065
NCAPD3	-1.2488	2.85242	-3.91288	0.000277519	0.00111501	0.256924
MPV17L	-1.5839	1.96555	-3.8841	0.000303912	0.00120628	0.254496
SEMA3C	2.03184	2.93062	3.87729	0.000310502	0.00122892	0.241868
CNN3	3.23794	3.13247	3.87915	0.000308693	0.00122256	0.241018
OSMR	3.47588	0.211674	3.96541	0.000234946	0.000958702	0.231831
LYPD5	1.52474	-0.084794	3.8721	0.000315617	0.00124631	0.228624
KCNJ15	2.35962	-0.946722	3.94174	0.000253288	0.00102629	0.213031
CACNA2D1	3.44564	0.963374	3.93368	0.000259839	0.00105037	0.209705
CD209	1.51004	1.59981	3.86455	0.000323212	0.00127133	0.208573
CNN1	3.8863	2.10915	3.9025	0.000286773	0.00114813	0.189348
KIF22	-1.54293	2.52743	-3.86651	0.00032122	0.00126409	0.17717
HSD17B1-AS1	1.01804	3.96577	3.95229	0.000244948	0.000995826	0.177018
ENSG00000280248	2.44115	0.459727	3.90988	0.00028017	0.00112393	0.171296
SEMA4B	1.40994	2.17798	3.87006	0.000317659	0.00125356	0.170993
NTNG2	2.55344	0.0133161	3.91808	0.000272994	0.00109878	0.170274
PAPLN	-1.61831	3.07418	-3.85831	0.000329607	0.00129271	0.162903
ARHGAP5-AS1	-1.85849	1.86096	-3.8529	0.00033526	0.00131148	0.158123
COLGALT2	2.39685	1.59169	3.87007	0.000317644	0.00125356	0.140883
DDR1	1.04824	3.25697	3.88989	0.00029842	0.00118653	0.131311
NEXMIF	2.12696	1.50263	3.87618	0.000311597	0.00123205	0.11674
LINC02605	2.08982	-0.180616	3.8478	0.000340672	0.00132879	0.115239
TXNRD3	-1.82742	1.58472	-3.83161	0.000358408	0.00139303	0.100137
GPC3	-2.71354	0.941927	-3.86921	0.000318503	0.00125618	0.0963182
DLC1	1.48873	3.43417	3.84482	0.000343874	0.00134084	0.0804913
ENSG00000288928	2.21204	2.23933	3.82178	0.000369618	0.001428	0.0789725
PPP1R3B	1.36564	2.80538	3.85612	0.00033189	0.00129955	0.0748942
LARP6	3.02062	1.02049	3.87625	0.000311522	0.00123205	0.0676957
POLD2	-1.19033	3.01471	-3.85977	0.000328103	0.00128722	0.056992
ENSG00000289268	-1.49833	2.16107	-3.80549	0.000388932	0.00149345	0.0256498
GPAM	-1.28841	2.70926	-3.81384	0.000378914	0.00145869	0.0256263
NT5E	2.86895	1.39834	3.81711	0.000375058	0.00144512	0.0210011
RCAN3	-1.04818	3.40132	-3.87444	0.000313301	0.00123838	0.0206461
CLMP	2.97409	1.4502	3.83573	0.000353811	0.00137604	0.0182344
TXNP1	2.06217	1.13621	3.79453	0.000402458	0.00154002	0.0155146
HTR2B	2.70789	2.95105	3.80025	0.000395336	0.00151612	0.00845326
ENSG00000284930	-3.08723	-0.761444	-3.88177	0.000306152	0.00121368	-0.000183745
NPNT	3.03788	0.876368	3.88569	0.000302395	0.00120076	-0.00697233
HPGD	-2.57618	0.583223	-3.85625	0.000331752	0.00129955	-0.00719346
BAMBI	3.45084	1.57473	3.82949	0.000360806	0.00140055	-0.029603
SNX14	1.10876	3.77224	3.82882	0.000361559	0.00140258	-0.0344764
PARD6B	-1.53599	2.49827	-3.78841	0.000410217	0.00156674	-0.0632273
PAWR	3.31586	1.24204	3.81774	0.000374318	0.00144329	-0.0675452
PDLIM1	2.5638	1.40261	3.79291	0.000404495	0.00154684	-0.0733962
TMEM255B	1.29221	2.35689	3.78032	0.000420683	0.00160217	-0.0785691
NAPSB	2.22174	-0.399067	3.78681	0.000412263	0.00157314	-0.0785817
SERPINB9P1	2.31324	0.327178	3.78294	0.000417262	0.00159114	-0.0932821
TDRD9	-2.50285	-0.122339	-3.8513	0.000336953	0.0013164	-0.101591
GJA1	3.75178	1.31392	3.79774	0.000398454	0.00152566	-0.1065
ITGA2	2.29052	2.21969	3.75624	0.000453401	0.00171598	-0.10807
MT-TR	1.13719	3.771	3.83877	0.000350462	0.00136434	-0.116812
KIF14	-2.42749	1.58652	-3.76019	0.00044787	0.00169876	-0.117686
ZBTB34	1.13124	3.88435	3.81221	0.00038085	0.00146521	-0.117735
SOX11	3.16371	0.943462	3.83411	0.000355618	0.00138263	-0.120848
ITPR2-AS1	1.70944	1.29312	3.74387	0.000471137	0.00177645	-0.123584
POLR1E	-1.36162	2.49468	-3.74741	0.00046599	0.00175978	-0.131429
TRIM32	1.01139	3.459	3.78924	0.000409156	0.00156367	-0.134336
ROBO1	1.00698	3.11253	3.83616	0.000353342	0.00137466	-0.143265
LINC00504	-2.2498	2.097	-3.74066	0.000475843	0.00179164	-0.151801
CLN3	2.07092	1.91376	3.74263	0.000472947	0.00178216	-0.152938
PCLO	-1.24744	3.06821	-3.75826	0.000450558	0.00170735	-0.167907
SCFD2	-1.42993	1.67389	-3.73381	0.000486059	0.00182645	-0.170976
IPO4	-2.04011	0.952579	-3.74937	0.000463172	0.00174968	-0.178012
PROX1	1.68481	2.03214	3.72939	0.000492742	0.00184584	-0.183201
ENSG00000248187	-1.79966	2.15343	-3.71895	0.000508922	0.00189703	-0.190515
PFKFB4	-1.48135	1.59063	-3.72375	0.000501421	0.00187314	-0.193264
SATB1	1.66122	3.34225	3.72475	0.000499868	0.00186964	-0.193989
CLEC12A	-2.79276	0.846184	-3.75977	0.000448454	0.00170045	-0.199336
TAF1A	1.45899	2.17589	3.72093	0.000505818	0.00188723	-0.199622
TRIB3	-1.89467	1.93104	-3.71383	0.000517036	0.00192239	-0.204276
APOC1P1	-2.47383	1.47326	-3.75629	0.000453322	0.00171598	-0.208349
MDFI	2.86427	0.149022	3.78147	0.000419184	0.00159746	-0.213453
IDH1-AS1	1.472	1.31561	3.70694	0.000528155	0.00195731	-0.222992
INSR	-1.082	3.72534	-3.7499	0.000462411	0.00174735	-0.237753
ST20-AS1	-1.25995	2.70297	-3.71668	0.000512507	0.00190866	-0.238411
CDKN2C	-1.59103	1.90535	-3.70133	0.000537367	0.00198537	-0.23937
DUS3L	-1.10939	2.75717	-3.72816	0.000494634	0.00185178	-0.249911
COMTD1	-1.62969	2.13743	-3.69802	0.000542889	0.00199967	-0.257101
ZNF331	1.53962	2.86848	3.70321	0.000534265	0.00197512	-0.2588
TMTC1	2.21266	1.28245	3.69865	0.00054184	0.00199642	-0.272507
HOXB2	2.37311	0.809626	3.73114	0.000490082	0.00183815	-0.281183
MSRB3	3.39441	0.987329	3.74535	0.000468977	0.00177051	-0.288717
OSBPL6	1.244	2.30714	3.73263	0.000487836	0.00183164	-0.292006
BCAS3	1.14676	3.3197	3.72404	0.000500968	0.00187215	-0.304583
EPHB3	2.07296	2.45429	3.68385	0.000567106	0.00207443	-0.30687
EFNB2	3.30644	1.6454	3.72786	0.00049509	0.00185292	-0.310031
CHMP4C	-2.03569	0.712166	-3.68409	0.000566684	0.00207407	-0.312193
ZNF136	1.08873	3.46827	3.73588	0.000482942	0.00181587	-0.313332
FYN	-2.59272	1.56541	-3.69921	0.000540893	0.00199475	-0.319411
DPH2	-1.08223	2.64104	-3.69953	0.00054037	0.00199404	-0.329975
PPP1R14A	2.6831	0.875452	3.66975	0.000592238	0.00215264	-0.336644
THBS1	2.69274	2.08654	3.66039	0.000609509	0.00220483	-0.349274
ITGB8	1.21607	2.32268	3.68072	0.000572598	0.0020913	-0.349992
MT-TA	-1.87364	1.2489	-3.66218	0.000606162	0.00219373	-0.354745
ANKRD63	-2.66314	0.523849	-3.69905	0.000541169	0.00199516	-0.35525
ENSG00000289581	2.57669	0.583976	3.71376	0.000517145	0.00192239	-0.365778
PLCD1	-1.60304	1.19132	-3.65349	0.000622546	0.00224595	-0.371865
CTSV	-2.70827	1.0644	-3.70935	0.000524247	0.00194521	-0.372094
DGKI	-2.48914	1.15438	-3.76236	0.000444856	0.00168786	-0.374398
ENSG00000226824	-1.13371	3.32854	-3.69381	0.00054998	0.0020221	-0.37876
SELENOM	1.44715	2.42726	3.6637	0.000603345	0.0021855	-0.380699
MYG1-AS1	-1.37859	2.43319	-3.65598	0.000617804	0.00223017	-0.384662
RAB3D	1.0817	1.87672	3.67609	0.000580804	0.00211743	-0.391748
ATP7B	2.47553	0.390656	3.70365	0.000533534	0.00197302	-0.394018
PYHIN1	1.79948	1.39899	3.64254	0.000643786	0.0023143	-0.396632
BPGM	1.22379	2.23348	3.65586	0.000618031	0.00223033	-0.399733
KL	2.33301	-0.10104	3.6881	0.000559731	0.00205297	-0.403095
PLCB1	1.96943	1.57193	3.64238	0.000644096	0.00231473	-0.403375
WAKMAR2	2.5084	-0.0708745	3.68126	0.00057164	0.00208906	-0.409958
THY1	2.7627	2.60167	3.64097	0.000646874	0.00232403	-0.411355
ABCB8	-1.11921	3.45643	-3.70437	0.000532358	0.00196927	-0.41381
C3orf18	1.43134	1.7229	3.63308	0.000662688	0.00237521	-0.419629
ITGA1	3.21377	1.3685	3.66737	0.000596579	0.00216582	-0.429371
RBPMS	2.92036	-0.299897	3.70532	0.000530801	0.001965	-0.43655
LAMP5	1.37608	1.44748	3.6287	0.000671609	0.0024022	-0.436579
CENPS	-1.23685	2.3353	-3.64574	0.000637506	0.00229377	-0.437631
CDH2	3.84325	4.30322	3.6243	0.000680699	0.00242909	-0.446621
RASGRP4	1.22337	1.86085	3.6323	0.000664261	0.00238014	-0.449223
COL11A1	4.09593	2.65093	3.65034	0.000628573	0.002265	-0.458285
UBE2T	-1.39655	1.5594	-3.62654	0.000676066	0.00241529	-0.466406
ELMOD3	1.04752	2.70401	3.65207	0.000625262	0.00225508	-0.468533
LIMCH1	1.33318	1.98986	3.61705	0.000695935	0.00247823	-0.490209
KCNJ1	-2.67198	-0.400459	-3.67311	0.00058616	0.00213311	-0.509238
EARS2	-1.06922	2.57696	-3.60489	0.00072223	0.00256057	-0.54001
SLC30A2	1.55715	0.911208	3.58959	0.000756645	0.0026662	-0.545956
FZD7	-1.74507	2.28181	-3.58503	0.000767203	0.00269713	-0.546883
COL1A1	3.863	4.63294	3.59058	0.000754378	0.00265976	-0.551851
BIRC7	-1.06883	3.70302	-3.66563	0.000599782	0.00217614	-0.551887
GPR161	1.30839	2.60047	3.59148	0.000752308	0.00265323	-0.555088
ENSG00000268362	1.37943	2.06633	3.58375	0.000770193	0.00270481	-0.558605
NANOS1	-1.06252	2.26161	-3.61451	0.000701357	0.00249387	-0.562011
CENPO	-1.28974	2.21728	-3.59918	0.000734882	0.00259935	-0.56705
NLE1	-1.57997	1.43036	-3.57337	0.000794866	0.00278146	-0.577814
PRICKLE2	3.1133	0.570657	3.61868	0.000692494	0.00246815	-0.58003
GAREM1	2.47319	0.0574605	3.62148	0.000686581	0.00244852	-0.581103
HSPG2	-2.30631	0.945533	-3.60006	0.000732933	0.00259321	-0.592105
ZNF316	-1.02365	4.17994	-3.67118	0.000589648	0.00214451	-0.609869
LOXL2	2.9976	0.678116	3.61476	0.000700818	0.00249276	-0.618143
CHST14	1.22268	3.30053	3.61712	0.000695786	0.00247823	-0.620618
CD200	2.61806	0.191528	3.60365	0.000724961	0.00256876	-0.627278
UCK2	-1.10693	2.36817	-3.59339	0.000747959	0.00264174	-0.630558
NOTCH3	2.14565	1.93253	3.55699	0.000835309	0.0029112	-0.640465
ADAM12	-1.63129	2.62997	-3.59272	0.000749471	0.00264554	-0.648939
NFIB	2.45415	-0.0366666	3.61787	0.000694192	0.00247348	-0.661478
SYNGR1	-1.84628	1.07216	-3.54858	0.000856839	0.00297767	-0.666929
F2R	1.98283	1.7722	3.53517	0.000892254	0.00308569	-0.690346
KSR1	1.08303	2.94528	3.60125	0.000730275	0.0025847	-0.701605
LONRF3	-1.87074	2.1127	-3.52422	0.000922224	0.00317754	-0.709761
SLC22A4	1.77326	0.623181	3.52066	0.000932166	0.00320723	-0.720539
F2RL1	2.7896	-0.118623	3.59174	0.000751715	0.00265269	-0.722438
FBLIM1	2.87058	1.71808	3.53027	0.000905551	0.00312632	-0.730452
MAP3K2-DT	-2.01379	1.37848	-3.52901	0.000909004	0.00313645	-0.738854
HAMP	-2.87449	1.11232	-3.56794	0.00080805	0.00282433	-0.749797
EFNB1	-1.11987	2.80977	-3.55002	0.000853107	0.00296555	-0.764183
ZNF230	1.74167	1.48515	3.5023	0.000985082	0.00336255	-0.768379
SHPK	-1.08544	2.21203	-3.53725	0.000886667	0.00306812	-0.769348
NREP	-1.14359	3.14925	-3.56621	0.000812314	0.00283678	-0.7706
CD72	1.26905	2.48866	3.53239	0.000899771	0.00310991	-0.778819
CDH3	2.60759	0.399394	3.56341	0.000819222	0.00285925	-0.786663
ZNF804A	-1.05456	2.78157	-3.55098	0.000850626	0.00295777	-0.794319
ENSG00000268518	1.02909	2.91028	3.58088	0.000776935	0.0027258	-0.796834
EFNA4	2.08506	0.603467	3.50537	0.000976042	0.00334017	-0.813415
HIRIP3	-1.24844	1.59377	-3.48386	0.00104114	0.00353399	-0.83347
RAB27B	2.69067	-0.225011	3.5312	0.000903022	0.00311937	-0.837577
KIF21A	-2.12519	1.54088	-3.46273	0.0011091	0.00373536	-0.866281
ZFAND2A	-1.13565	2.9343	-3.51449	0.000949643	0.00326181	-0.881339
CDC25A	-1.18439	1.93285	-3.47991	0.00105354	0.00357105	-0.897333
ZBTB20	1.07648	3.29269	3.50524	0.00097644	0.00334058	-0.901831
SAAL1	-1.08708	3.05432	-3.52145	0.000929943	0.00320231	-0.905814
CENPJ	-1.46656	2.52551	-3.45764	0.0011261	0.00378838	-0.908753
AAAS	-1.584	1.85963	-3.44006	0.00118671	0.00397132	-0.921397
CD22	-2.6427	1.2629	-3.5031	0.000982726	0.0033564	-0.922527
ENSG00000289942	1.47957	0.379286	3.43951	0.00118863	0.00397667	-0.924683
MT-TL2	1.67436	2.26952	3.43767	0.00119517	0.00399413	-0.930758
DCBLD1	1.24461	3.67665	3.50364	0.000981125	0.00335282	-0.945011
CCDC80	3.8874	4.55396	3.42791	0.00123038	0.00409598	-0.953485
FFAR4	-1.05431	2.92726	-3.5082	0.000967767	0.0033156	-0.959156
NUMBL	-1.38137	2.22225	-3.4493	0.00115446	0.00387304	-0.961146
C11orf96	2.22506	0.917341	3.43939	0.00118906	0.00397699	-0.972218
ZSWIM1	1.1061	3.08805	3.46366	0.00110601	0.00372702	-0.973844
VEGFA	1.41666	2.90377	3.45732	0.00112717	0.00379094	-0.983504
SEMA6B	1.49307	3.15869	3.43777	0.00119481	0.00399402	-0.992308
LINC01358	1.3545	0.958415	3.42679	0.00123448	0.00410848	-0.993139
MT-TG	1.46053	3.91747	3.48555	0.00103589	0.00351714	-1.00008
PRC1	-2.04334	0.940875	-3.42104	0.00125575	0.00416669	-1.01133
SORBS1	-2.38758	-0.408089	-3.42404	0.0012446	0.0041399	-1.01529
CD6	-1.569	1.01415	-3.39848	0.00134264	0.00441628	-1.02656
RBFA	-1.28277	2.29518	-3.41874	0.00126436	0.00419216	-1.02967
PLAT	2.58027	1.03007	3.41899	0.00126343	0.00419102	-1.03218
ENSG00000282988	1.96504	1.4744	3.38943	0.00137909	0.00451545	-1.05306
CDC42	1.66226	2.85591	3.39158	0.00137035	0.00449155	-1.0643
MECR	-1.33014	1.63407	-3.38851	0.00138284	0.00452393	-1.06626
CMAHP	1.21618	2.51095	3.40174	0.00132973	0.00438094	-1.07446
STAC	1.40797	2.82397	3.40484	0.00131759	0.00434331	-1.07795
NR2F2	3.01288	1.52382	3.39347	0.00136268	0.00447125	-1.08069
SUV39H2	-1.74844	1.0922	-3.37261	0.00144929	0.00470952	-1.09232
DDIAS	-1.68437	0.873279	-3.3714	0.00145447	0.00472269	-1.09518
ZBTB6	1.33707	2.67534	3.38938	0.00137929	0.00451545	-1.09755
ENSG00000272079	-1.56938	1.83068	-3.37044	0.00145861	0.00473091	-1.09785
NAIP	1.26881	1.79938	3.39433	0.00135924	0.00446118	-1.10932
MZF1-AS1	-2.09287	0.92312	-3.37945	0.00142034	0.00463409	-1.11764
CAV2	2.74184	0.583938	3.39499	0.00135656	0.00445359	-1.13003
ENSG00000255836	1.97878	1.41688	3.3595	0.00150638	0.00487107	-1.13813
HSPBP1	-1.02757	2.9362	-3.40367	0.00132216	0.00435719	-1.13887
MTM1	1.00214	3.34089	3.44891	0.00115581	0.00387542	-1.14373
ENSG00000279901	2.17046	0.930995	3.37067	0.00145761	0.00472893	-1.14643
GEM	-1.65372	2.23308	-3.35873	0.0015098	0.00487994	-1.14665
COL18A1	2.17213	0.935618	3.38306	0.00140527	0.00459111	-1.15172
DHCR7	-1.04285	2.3681	-3.41643	0.00127307	0.00421606	-1.15783
MCOLN3	-1.53505	2.81326	-3.37601	0.00143482	0.00466751	-1.15906
WDR74	-1.08582	2.47358	-3.37676	0.00143165	0.00466344	-1.1606
RAPGEF3	-1.21988	2.19413	-3.36187	0.00149591	0.00483893	-1.16585
DKK3	2.57139	-0.0808298	3.39236	0.00136719	0.00448363	-1.17019
RHCG	2.29901	0.396619	3.37868	0.00142355	0.00464205	-1.17151
SNHG1	-1.15696	3.09606	-3.36667	0.00147489	0.00478116	-1.18038
DDX51	-1.46493	1.68762	-3.33939	0.00159808	0.00513981	-1.18274
MT-TY	-1.08255	6.22001	-3.63912	0.000650543	0.00233651	-1.18302
SCN1B	2.04516	1.03702	3.34039	0.00159339	0.0051296	-1.18349
TUSC3	3.07153	0.376917	3.37642	0.00143308	0.00466612	-1.20159
LINC00937	1.75846	-0.501603	3.33298	0.00162837	0.00522002	-1.20759
CSGALNACT1	-1.83681	0.673586	-3.32254	0.00167893	0.00536365	-1.21765
COCH	1.63546	0.886597	3.31828	0.00169999	0.00542091	-1.22882
UBE2Q2P1	1.25043	2.35198	3.32379	0.00167283	0.00534554	-1.23288
TSPAN9	1.98988	1.27314	3.31702	0.00170627	0.00543664	-1.23732
COL4A1	2.40862	3.56587	3.31497	0.00171654	0.0054608	-1.25118
CAMK2N1	2.95172	0.603959	3.34738	0.00156102	0.00503208	-1.25433
FGF7	2.98769	0.103745	3.33173	0.00163439	0.00523654	-1.26292
GRAP	1.08592	2.32708	3.33923	0.0015988	0.0051402	-1.26499
ANAPC1	-1.47972	1.29619	-3.30388	0.00177305	0.00562279	-1.26525
BNC1	2.37925	0.123547	3.33233	0.00163148	0.0052286	-1.26782
ENSG00000288819	1.56116	0.800502	3.29937	0.00179652	0.00568976	-1.27319
ZNF433-AS1	-2.39119	1.13453	-3.33419	0.00162264	0.00520578	-1.27799
TIPIN	-1.14021	2.16888	-3.33756	0.00160668	0.00516004	-1.28142
ENSG00000256706	2.24051	0.193709	3.30628	0.00176066	0.00558787	-1.30912
H2AC21	-2.40708	1.18545	-3.28864	0.00185359	0.0058552	-1.3101
ENSG00000273691	1.65029	1.87242	3.28199	0.0018898	0.00595251	-1.31578
SUGCT-AS1	-1.77268	1.61689	-3.28272	0.00188581	0.00594149	-1.32006
LPAR3	1.39145	1.4386	3.28579	0.00186906	0.00589791	-1.33524
BEND3	-1.84055	0.669699	-3.27762	0.00191399	0.00602087	-1.33815
THBS2	3.22073	0.652625	3.30797	0.00175203	0.00556633	-1.34257
RTKN	-1.29584	1.6392	-3.28288	0.00188495	0.0059403	-1.34266
ENSG00000279369	-1.6963	1.12828	-3.27796	0.00191209	0.00601646	-1.34374
CYREN	-1.01319	2.25049	-3.30034	0.00179146	0.00567522	-1.34913
ENSG00000279118	1.5421	1.1669	3.26654	0.00197659	0.00619687	-1.35436
IL15	1.43943	0.244609	3.27093	0.00195155	0.00612628	-1.37862
GLCCI1	-1.02813	3.18489	-3.31566	0.00171307	0.00545398	-1.38301
CAV1	2.31013	0.530085	3.26879	0.00196372	0.00615812	-1.38333
CCN2	2.69944	2.83171	3.2526	0.00205804	0.00642396	-1.39006
EPHA2	1.91191	0.478173	3.27133	0.00194926	0.0061216	-1.39345
ABCB1	-2.3083	0.789259	-3.26553	0.00198238	0.0062118	-1.40836
RGMA	2.82677	-0.615386	3.28337	0.00188225	0.00593333	-1.42037
C17orf114	1.14273	1.88062	3.25584	0.00203884	0.00637716	-1.42045
ASS1	-1.11975	3.9981	-3.40131	0.00133143	0.00438418	-1.43536
MEST	3.18053	1.48664	3.25331	0.00205385	0.00641552	-1.43603
ENSG00000258810	2.16912	0.467405	3.2422	0.00212093	0.006588	-1.4428
ENSG00000272335	-1.32521	2.0393	-3.2377	0.00214868	0.00666054	-1.44388
CCL17	1.84511	3.33166	3.26212	0.00200208	0.00626868	-1.44618
NR2C2AP	-1.49623	1.71275	-3.24262	0.00211831	0.00658323	-1.44661
HOXB4	1.91502	0.971394	3.22488	0.00222963	0.00687624	-1.46102
TPM1	1.61521	4.87766	3.40603	0.00131293	0.00433268	-1.47288
ENSG00000261324	1.5017	2.64203	3.24725	0.00209016	0.00650576	-1.4746
BRD3OS	1.40996	1.6907	3.21152	0.00231706	0.00712232	-1.48748
ITGA9	1.104	2.57615	3.2577	0.00202788	0.00634615	-1.4898
MAN1B1-DT	-1.70269	1.04256	-3.21236	0.00231145	0.00710867	-1.49004
TRAF5	1.45616	2.59146	3.22113	0.00225386	0.00694743	-1.49429
F2RL3	2.2971	-0.20353	3.24033	0.00213238	0.00661846	-1.4959
ADPGK-AS1	1.93615	0.335313	3.21225	0.0023122	0.00710916	-1.49718
LIPT1	1.53631	1.86937	3.20748	0.00234414	0.00719642	-1.50095
S100Z	1.07875	3.26248	3.27651	0.00192016	0.00603715	-1.50307
BCAR1	-1.18929	2.14413	-3.23048	0.00219391	0.00677992	-1.51979
SSX2IP	-1.13217	2.58193	-3.24058	0.00213086	0.0066163	-1.5235
LINC-PINT	1.2261	3.9029	3.28029	0.00189916	0.00597731	-1.52488
ZNF738	-1.31996	1.91009	-3.19958	0.00239788	0.00733351	-1.52989
P3H3	1.91932	2.0584	3.19298	0.00244376	0.00746064	-1.53126
H2AC14	-2.72488	0.0532082	-3.21288	0.002308	0.00710167	-1.53316
KAZN	-1.88517	0.7685	-3.19888	0.00240272	0.00734274	-1.53435
PIGR	-1.72417	0.855419	-3.19483	0.00243081	0.00742299	-1.53623
ZNF276	1.23967	2.67299	3.24754	0.00208841	0.006502	-1.54039
ATP13A3-DT	1.59303	1.07018	3.19198	0.00245077	0.00747451	-1.54695
ZNRF1	-1.19988	2.39246	-3.21769	0.00227627	0.00700937	-1.54708
URB2	-1.1614	2.37803	-3.21925	0.00226607	0.00697976	-1.54764
HSPA4L	1.2897	3.45311	3.2849	0.00187389	0.00591008	-1.55062
TCF7	2.23718	1.08328	3.20486	0.00236183	0.00723971	-1.55063
FNDC10	-1.00498	2.63546	-3.24242	0.00211955	0.00658541	-1.55738
CLEC4A	1.69021	0.970898	3.18321	0.00251313	0.00764353	-1.55745
ENSG00000286872	-2.04153	0.429227	-3.20439	0.00236503	0.00724768	-1.57698
FCHO1	-1.25556	1.21608	-3.1877	0.00248103	0.00755347	-1.58302
GPHN	-1.34027	2.15429	-3.19119	0.00245628	0.00748755	-1.58443
RPP40	-1.28437	1.82359	-3.18976	0.00246643	0.00751659	-1.58625
LINC02925	-2.25361	0.488733	-3.20702	0.00234721	0.00720218	-1.58805
GTF2IRD1	-1.0858	2.89866	-3.2251	0.00222821	0.00687363	-1.58815
ZNF449	1.17337	2.33565	3.19142	0.00245472	0.00748466	-1.5917
CHAC1	-1.99741	0.781831	-3.16757	0.00262802	0.00795301	-1.59336
TPRG1	-1.68699	0.793231	-3.16666	0.00263486	0.0079672	-1.5938
PAFAH1B3	-1.29305	1.82654	-3.17709	0.00255747	0.00776279	-1.60311
WDR5B	2.13923	0.907223	3.17926	0.00254164	0.00771861	-1.60387
ENSG00000250777	-1.52965	1.33084	-3.16499	0.00264743	0.00799974	-1.60467
NALF1	2.67183	-0.503902	3.20563	0.00235662	0.00722594	-1.60922
PHLDB2	2.89023	1.62947	3.17104	0.0026021	0.00788246	-1.61162
ASB2	1.34086	1.69393	3.19235	0.00244813	0.00746977	-1.62201
TRIP13	-1.76493	1.03095	-3.15267	0.00274207	0.00824051	-1.62712
THBS3	-1.46662	2.08518	-3.15655	0.00271195	0.00816417	-1.63519
ENSG00000261114	1.53337	1.23041	3.14806	0.00277831	0.00833494	-1.63951
DLX4	-2.20964	-0.0119554	-3.16562	0.00264268	0.00798739	-1.64308
PLS3	4.73433	3.5694	3.1455	0.00279861	0.00839167	-1.64814
APOBEC3F	1.05799	2.22331	3.20303	0.00237429	0.00727399	-1.65722
GNAI1	1.40247	1.96007	3.15663	0.00271133	0.00816417	-1.66142
SHC2	1.78618	1.61898	3.136	0.00287519	0.00858374	-1.66717
SPRY1	2.14502	1.04913	3.14058	0.00283806	0.00849735	-1.68872
H2BC12	1.21698	1.61288	3.16044	0.00268205	0.00808823	-1.68972
KRT19	3.14026	1.70607	3.13846	0.00285517	0.00854012	-1.69104
VCAN	3.34038	3.42356	3.11985	0.00300997	0.00893335	-1.71208
ENSG00000276900	2.09905	0.756081	3.12922	0.00293112	0.00873493	-1.72136
PROB1	1.84426	-0.264381	3.11133	0.0030834	0.00913034	-1.72714
SSTR2	1.6476	0.840691	3.10942	0.00310014	0.00916422	-1.73201
GDF6	2.59141	0.471493	3.13625	0.00287321	0.00858137	-1.73217
RBMS3	2.24223	-0.0836976	3.137	0.00286703	0.00856925	-1.73328
TAL1	1.06095	3.07407	3.18879	0.00247328	0.00753366	-1.73342
DKK1	2.71604	0.496715	3.13714	0.00286595	0.00856813	-1.7362
SYNPO2	3.30714	0.741163	3.11785	0.00302711	0.00897901	-1.74033
AP1S3	1.07464	3.35903	3.16385	0.00265609	0.00801991	-1.74585
FKRP	1.05374	2.28203	3.15402	0.00273156	0.00821707	-1.74973
ENSG00000250461	1.75359	2.25105	3.10385	0.00314932	0.00926437	-1.75137
TMEM98	2.39654	1.35493	3.10901	0.00310374	0.00917038	-1.75996
SPATA18	-1.85716	1.49229	-3.09649	0.00321539	0.0094358	-1.76012
PSRC1	1.38941	1.506	3.11024	0.00309294	0.00915063	-1.77436
HERC2P9	1.69228	1.71804	3.08951	0.00327934	0.00958631	-1.77502
OTOA	-1.70457	1.89004	-3.08966	0.00327794	0.00958454	-1.77535
FAM225A	1.29	0.62903	3.10659	0.00312501	0.00921201	-1.77594
NSUN7	1.69355	1.40935	3.08692	0.00330334	0.00964717	-1.78174
CLEC6A	1.50052	-0.434382	3.09015	0.00327344	0.00957601	-1.78507
NOL3	1.15289	1.55293	3.10906	0.00310326	0.00917038	-1.79078
ADRB2	1.18343	2.97807	3.17402	0.00258006	0.00781958	-1.79113
MLF1	-1.19885	1.81248	-3.10626	0.00312792	0.00921486	-1.79543
NOC4L	-1.54536	1.52978	-3.09262	0.0032507	0.00952559	-1.79749
MMRN2	1.63285	0.441836	3.07736	0.00339344	0.00987456	-1.80282
ENSG00000230092	1.26726	2.162	3.12502	0.00296617	0.00882637	-1.80438
DNM3	-1.97398	1.45995	-3.07882	0.00337954	0.0098436	-1.80889
LINC00632	2.55884	-0.181315	3.09762	0.00320519	0.00940817	-1.81229
YAP1	2.13971	1.3971	3.07054	0.00345903	0.0100365	-1.82023
FAM171A1	2.39133	0.044253	3.09615	0.00321851	0.00944268	-1.82979
SYP	-1.98717	0.427323	-3.06873	0.00347669	0.0100781	-1.84804
RBM4	1.08312	2.67697	3.10756	0.00311644	0.00919446	-1.84992
SNAI1	1.81601	0.533473	3.06457	0.00351755	0.010177	-1.85236
EXT1	2.32434	2.2964	3.05434	0.00361983	0.010438	-1.85837
LIFR	2.72309	0.744487	3.07179	0.0034469	0.0100061	-1.86139
EXTL1	-1.74218	0.416321	-3.0522	0.0036416	0.0104958	-1.8618
GPC1	2.376	0.161554	3.07461	0.00341979	0.00993929	-1.863
MIR4435-2HG	1.09437	3.03096	3.15879	0.0026947	0.0081199	-1.86334
EBLN2	1.90191	0.723147	3.05883	0.00357462	0.0103273	-1.86785
EME2	1.8925	0.608591	3.04219	0.00374501	0.0107606	-1.88395
PDE9A	1.23951	2.8599	3.10309	0.0031561	0.00927755	-1.88892
FBN1	3.15244	2.80581	3.04186	0.00374843	0.0107653	-1.89595
RSKR	1.67672	1.77136	3.03825	0.00378644	0.0108616	-1.89641
RECK	1.08587	2.81767	3.1102	0.00309328	0.00915063	-1.9243
DDX11	-1.1081	1.73384	-3.04609	0.00370435	0.0106589	-1.92742
GLDN	-1.52969	-0.347259	-3.02262	0.00395503	0.011297	-1.92843
KLF4	1.13028	1.56085	3.0566	0.00359695	0.0103745	-1.93045
CDH11	4.00163	2.32723	3.02013	0.00398261	0.0113624	-1.93724
ENSG00000271533	1.72525	2.58305	3.04034	0.00376434	0.0108058	-1.93798
PLEKHH3	1.53902	1.23439	3.01835	0.00400239	0.0114081	-1.94126
REXO5	-1.7183	0.733744	-3.01561	0.00403302	0.0114792	-1.94754
FAM161A	1.35207	1.63111	3.02058	0.00397754	0.0113506	-1.94802
ZBTB39	1.17004	2.71857	3.06153	0.00354765	0.0102592	-1.95158
POSTN	4.07188	3.43462	3.00922	0.00410526	0.0116519	-1.96203
H3C6	1.66972	1.26411	3.00701	0.00413046	0.0117152	-1.96389
MRM3	-1.1094	2.68617	-3.06744	0.00348929	0.0101049	-1.97707
IRAK2	-1.15102	2.81424	-3.10718	0.00311986	0.00920231	-1.98256
CDCA3	-1.87501	0.879752	-2.99881	0.00422555	0.0119486	-1.98451
RGS4	2.78475	0.850354	3.01052	0.00409045	0.0116153	-1.98974
NCR3LG1	-2.21256	0.31486	-3.01723	0.00401487	0.0114356	-2.00249
FANCA	-1.47878	1.37611	-2.99861	0.00422795	0.0119525	-2.024
NOP56P1	-1.19338	1.72825	-3.01754	0.00401142	0.0114284	-2.02684
ZRANB3	-1.70929	1.86646	-2.98673	0.00436932	0.0123177	-2.0328
AMOTL1	2.44193	0.447134	2.98875	0.00434501	0.0122606	-2.03584
APBA3	1.02276	2.5411	3.04345	0.00373185	0.0107278	-2.0376
CDPF1	1.41194	1.16166	2.97566	0.00450505	0.0126503	-2.04506
SUZ12P1	-1.05467	2.80219	-3.03083	0.00386559	0.0110598	-2.06654
CENPN	-1.33859	1.44569	-2.981	0.00443906	0.0124882	-2.07366
PFAS	-1.07094	2.00731	-3.01281	0.00406453	0.011558	-2.07818
LAMB1	2.77043	1.69642	2.96378	0.00465504	0.0130382	-2.07892
SH3D19	2.02888	0.73193	2.96369	0.00465617	0.0130383	-2.08418
CCDC85C	-1.88839	0.918868	-2.95316	0.00479309	0.013363	-2.08456
NTM	2.68036	0.88183	2.96784	0.00460333	0.0129023	-2.09179
LINC00968	1.44135	0.537262	2.94956	0.00484073	0.0134773	-2.09358
RPH3AL-AS1	2.02288	1.14404	2.94183	0.0049446	0.0137317	-2.1118
ENSG00000226149	1.66123	1.03809	2.93679	0.0050134	0.0138973	-2.12124
TEAD1	1.93849	2.52156	2.9609	0.00469212	0.0131269	-2.12181
HSBP1L1	1.38292	2.0862	2.94845	0.00485564	0.0135094	-2.12237
NCF1	1.40562	0.112743	2.9559	0.00475717	0.0132736	-2.13674
ENSG00000227531	1.91962	-0.735987	2.93173	0.00508337	0.0140495	-2.14033
KRT7	2.51253	-0.349549	2.95268	0.00479952	0.0133779	-2.14162
ZNF674	1.45899	1.25692	2.92833	0.00513089	0.0141582	-2.14364
B4GALT6	2.1783	0.511438	2.934	0.0050519	0.0139816	-2.14882
PLEKHH1	2.09014	0.209866	2.92626	0.00516014	0.0142292	-2.15006
ENSG00000225200	-1.97	0.871646	-2.92815	0.00513342	0.0141619	-2.15081
EPHB4	2.18544	0.530543	2.93563	0.00502936	0.0139361	-2.15773
CCNF	-1.09813	2.13792	-2.9761	0.00449955	0.0126407	-2.16551
DMD	2.20779	0.865189	2.91379	0.00533896	0.0146125	-2.17553
DHDH	-1.78319	1.67403	-2.90562	0.00545919	0.0148911	-2.19334
ENSG00000288838	1.35491	1.52405	2.93555	0.0050305	0.0139361	-2.20362
FOSB	2.04518	0.646507	2.90243	0.0055069	0.0149975	-2.20949
ENSG00000287463	1.9359	0.361333	2.90532	0.00546367	0.0148999	-2.21404
FAM117A	1.14473	2.13065	2.93136	0.0050885	0.0140585	-2.2156
DGKG	1.30891	0.633199	2.91742	0.00528627	0.0145109	-2.21722
ANK3	2.22254	0.289021	2.90906	0.00540819	0.0147686	-2.21881
GFUS	-1.01317	2.12658	-2.94872	0.00485198	0.0135024	-2.22171
CREB3L1	2.55276	1.52143	2.89066	0.00568593	0.0154054	-2.22574
TMEM45A	2.14943	1.16864	2.88856	0.00571849	0.0154833	-2.2286
ENSG00000258634	-1.26837	1.88101	-2.90917	0.00540667	0.0147678	-2.2298
IL6R-AS1	-1.78171	0.167375	-2.88782	0.00572994	0.0155073	-2.23002
HSPA6	1.38777	0.998832	2.90767	0.00542881	0.0148182	-2.23205
ENSG00000289298	1.32995	0.79201	2.8856	0.00576467	0.0155839	-2.24061
LINC00869	1.11375	1.68971	2.91574	0.0053106	0.0145513	-2.24241
ENSG00000283602	1.59969	0.469037	2.87656	0.00590764	0.0159313	-2.25343
TTN-AS1	1.36148	1.95559	2.89608	0.00560286	0.015211	-2.25441
KIF18A	-1.77649	0.994484	-2.87589	0.00591841	0.0159568	-2.25529
ZC3H12A-DT	1.08369	1.39935	2.9248	0.00518075	0.0142665	-2.25777
CHTF18	-1.88274	0.392565	-2.87464	0.0059386	0.015997	-2.26084
NEDD4	1.09062	2.59642	2.94895	0.0048489	0.0134969	-2.26708
CCDC13-AS2	1.42808	0.770106	2.87982	0.00585571	0.0158075	-2.27632
ABCA2	-1.42593	1.51799	-2.87153	0.00598872	0.0160998	-2.28292
TMEM14A	-1.25899	2.44	-2.93552	0.00503085	0.0139361	-2.28677
PPP1R16A	-1.28745	1.85798	-2.88303	0.00580496	0.0156823	-2.289
FAM50B	1.19296	0.952766	2.87977	0.0058565	0.0158075	-2.29612
PIK3R6	1.52521	1.40903	2.85974	0.0061827	0.0165551	-2.29805
NINJ2-AS1	1.02613	2.7645	2.94195	0.00494293	0.0137317	-2.2985
RPLP0P9	-1.79628	0.301995	-2.85376	0.00628335	0.0167875	-2.30215
MAGI3	1.24914	2.73094	2.9161	0.00530531	0.0145401	-2.30556
GIMAP5	1.98649	0.155918	2.85406	0.00627816	0.0167773	-2.3074
EEF1AKMT4	-1.11276	1.2997	-2.87037	0.00600763	0.0161291	-2.31476
RNU6-611P	1.78593	0.610463	2.8445	0.00644201	0.0171622	-2.32393
ABCC6	1.54622	0.752777	2.84791	0.00638322	0.0170243	-2.32866
EGR1	1.20221	3.00926	2.90309	0.00549696	0.0149806	-2.33529
ETV1	-1.64072	0.644935	-2.84656	0.00640643	0.0170786	-2.33704
PIEZO2	2.69559	1.13056	2.84002	0.00652021	0.0173248	-2.3421
CAP2	2.3746	-0.404276	2.84619	0.0064129	0.0170884	-2.34393
MSANTD2	1.73094	1.62611	2.84417	0.0064479	0.0171703	-2.34916
AMOTL2	2.40474	0.684691	2.83811	0.00655381	0.0173797	-2.36601
PITX2	2.52099	0.315002	2.83963	0.00652706	0.0173316	-2.36821
CDK18	-1.15851	1.98173	-2.87481	0.00593581	0.015993	-2.3693
FFAR2	-1.23464	-0.426941	-2.83932	0.00653253	0.0173423	-2.37564
IGFBP2	2.52251	2.21791	2.81787	0.00691971	0.018274	-2.38282
NTHL1	-1.63598	0.700027	-2.81577	0.00695874	0.0183731	-2.38453
SLC35E4	-1.19754	1.84043	-2.8397	0.00652577	0.0173316	-2.39596
CHCHD6	-1.46678	2.48154	-2.85189	0.0063151	0.0168612	-2.3961
TRAIP	-1.81788	0.443903	-2.80605	0.00714203	0.0187874	-2.40386
LINC01827	-1.77766	0.772258	-2.80666	0.00713039	0.0187608	-2.40465
RNASEK	1.07737	2.00681	2.85848	0.00620371	0.0165967	-2.40702
JCAD	2.14497	0.25812	2.82153	0.00685213	0.0181153	-2.40938
SLC20A2	-1.0212	2.90309	-2.90014	0.00554119	0.0150774	-2.42562
GXYLT2	2.80694	1.06966	2.80216	0.00721662	0.0189424	-2.42625
MAP3K6	-1.41718	1.22493	-2.81025	0.00706226	0.0186076	-2.42698
ZNF660	1.72601	1.37026	2.78776	0.00749894	0.0196028	-2.44236
MICAL3	-1.57206	1.56562	-2.79348	0.00738567	0.0193442	-2.45052
FAM43A	1.3916	2.0417	2.81082	0.00705152	0.0185978	-2.45862
USP54	-1.86307	0.65983	-2.78325	0.00758956	0.019814	-2.46408
DCAF4	-1.38736	1.51833	-2.79215	0.00741182	0.0194086	-2.481
SLC16A6	-2.05087	1.67483	-2.76836	0.00789569	0.0204852	-2.48356
MRM1	-1.18695	1.02873	-2.78914	0.00747145	0.0195478	-2.49885
GINS1	-1.0704	2.20356	-2.84229	0.00648045	0.0172418	-2.50088
RNFT2	-1.9201	0.68473	-2.75829	0.00810921	0.0209315	-2.5043
ADAMTS5	2.48996	0.384779	2.7668	0.00792848	0.020557	-2.5073
H2BC7	-1.44069	1.54639	-2.76487	0.00796912	0.0206359	-2.51211
ENSG00000228981	-1.10228	2.88204	-2.81872	0.00690397	0.0182404	-2.51315
MIR222HG	1.78913	1.15333	2.75595	0.00815949	0.0210344	-2.51746
DUSP19	-1.70802	0.268122	-2.74743	0.00834536	0.0214405	-2.53098
C1orf159	1.04248	1.8177	2.82913	0.0067139	0.017777	-2.53403
RARA-AS1	1.49298	1.10326	2.74869	0.00831747	0.021378	-2.53464
ZNF552	1.57804	1.79293	2.75985	0.00807563	0.0208715	-2.53814
GUCY1A2	-1.4709	2.43185	-2.76623	0.00794028	0.0205832	-2.54152
ENSG00000289472	1.6981	1.31969	2.73798	0.00855588	0.0219024	-2.54594
PROC	-2.19434	0.825073	-2.7353	0.00861655	0.0220222	-2.55181
BBS5	-2.05961	0.806747	-2.73726	0.00857217	0.0219348	-2.5534
GREM1	1.8248	0.441102	2.73249	0.00868057	0.0221514	-2.55729
GAS1	2.14811	0.806424	2.73306	0.00866759	0.0221245	-2.56107
CD1E	-1.2459	0.852676	-2.74948	0.00830024	0.0213473	-2.56841
ORC1	-1.15201	1.25211	-2.76944	0.00787313	0.0204398	-2.56978
CEBPA-DT	-2.02488	0.40962	-2.73149	0.00870332	0.0222047	-2.57324
FMO4	1.32197	1.64142	2.7307	0.00872155	0.0222325	-2.57774
TNNI2	-1.20418	2.28155	-2.75068	0.00827388	0.021284	-2.58611
CLSTN2	2.27404	-0.237443	2.72671	0.00881338	0.0224335	-2.59771
CCNA1	-1.17312	2.16784	-2.79691	0.0073183	0.0191969	-2.61709
PIMREG	-2.14682	-0.752939	-2.71099	0.00918461	0.0232952	-2.61784
DZIP1	1.89743	0.740042	2.7059	0.009308	0.0235687	-2.61962
AMZ1	-1.57173	1.8046	-2.70555	0.00931661	0.0235856	-2.642
ENSG00000288792	2.01531	1.6087	2.68674	0.00978557	0.024598	-2.6526
PCDH7	2.81447	1.57613	2.6855	0.00981728	0.0246623	-2.65318
HAAO	-1.41383	1.16362	-2.70187	0.0094067	0.0237888	-2.65529
ARRDC1-AS1	1.68115	0.930025	2.68463	0.00983958	0.0247132	-2.6553
ENSG00000283103	1.08553	2.19345	2.73681	0.00858229	0.021951	-2.66301
ENSG00000259020	-1.83683	0.601715	-2.67403	0.0101148	0.02531	-2.67617
CD109	-1.78949	1.38741	-2.67139	0.0101845	0.0254582	-2.68236
BMP4	2.0515	0.0783451	2.67519	0.0100845	0.0252393	-2.68609
NUP153-AS1	-1.19576	1.32182	-2.68898	0.00972876	0.0244785	-2.69071
SDHAP4	1.13712	2.03921	2.68934	0.00971958	0.0244677	-2.70088
MIR100HG	2.32954	0.0396736	2.65952	0.0105032	0.0261039	-2.70906
MS4A14	1.18888	1.61688	2.7088	0.00923753	0.0234148	-2.71016
MTFR2	-1.69807	0.548465	-2.65574	0.0106064	0.0263064	-2.71837
JDP2-AS1	1.60174	0.630874	2.65646	0.0105866	0.0262787	-2.72316
FRK	1.80967	1.56797	2.65182	0.0107147	0.026545	-2.72463
CNKSR3	-1.29225	1.45091	-2.68991	0.00970509	0.0244413	-2.7279
MIRLET7IHG	1.40944	1.78284	2.683	0.00988152	0.024798	-2.73463
U2AF1	1.70249	1.10922	2.64515	0.0109011	0.026927	-2.73836
ST6GALNAC5	2.31018	-0.454028	2.6507	0.0107456	0.026608	-2.73969
FHL2	1.91811	0.286402	2.63933	0.0110659	0.0272661	-2.74559
ERAP2	1.08984	0.0159838	2.68115	0.0099292	0.0248945	-2.74752
CCDC15	-1.39933	0.560767	-2.64931	0.0107845	0.0266988	-2.75554
ENSG00000279789	1.74895	1.58693	2.63706	0.0111309	0.0274165	-2.75806
ENSG00000284882	-1.33425	1.5614	-2.6518	0.010715	0.026545	-2.759
DLL3	1.365	0.737898	2.63078	0.0113126	0.0277735	-2.76782
GCAT	-1.12647	1.63455	-2.66785	0.0102786	0.0256615	-2.77243
FBXW9	-1.5179	0.824606	-2.6239	0.0115146	0.0281891	-2.77864
FGF5	2.22978	-0.219368	2.62561	0.011464	0.0280827	-2.78009
MRPL45P2	-1.40033	1.52322	-2.62646	0.0114392	0.0280388	-2.79307
EIF5A2	1.0906	2.16244	2.66749	0.0102881	0.02568	-2.79309
BCL11A	1.25985	1.91044	2.6368	0.0111386	0.0274297	-2.79509
PKD1	1.19538	1.53717	2.64196	0.0109913	0.0271331	-2.7992
PARPBP	-1.04406	2.17142	-2.69016	0.00969883	0.0244306	-2.81035
ZDHHC19	1.62013	0.206969	2.60327	0.0121404	0.0295009	-2.81749
LINC01235	-1.78906	0.0639911	-2.60434	0.0121075	0.0294268	-2.81967
ABCG2	-1.21606	2.57955	-2.65517	0.0106222	0.0263401	-2.82205
ZSWIM3	1.11911	2.15815	2.66511	0.0103518	0.0258124	-2.82373
CYB5RL	-1.23896	2.26026	-2.65585	0.0106034	0.0263044	-2.82405
LRRK2-DT	1.31954	-0.0690117	2.61045	0.0119194	0.0290045	-2.82513
ENSG00000250041	-2.17845	0.592674	-2.59894	0.0122757	0.0297937	-2.82838
MRPS35-DT	1.10071	3.00224	2.71494	0.0090901	0.02307	-2.835
ENSG00000259771	1.69763	0.342751	2.59312	0.0124596	0.0301796	-2.8377
ENSG00000273272	1.0439	2.26406	2.66075	0.0104697	0.026042	-2.83849
KIRREL1	1.63528	0.865075	2.587	0.0126559	0.0305695	-2.84906
ENSG00000241886	2.10624	1.10306	2.58924	0.0125837	0.0304134	-2.85059
NUDT6	-1.04942	1.27581	-2.61555	0.0117643	0.0286906	-2.87762
POPDC3	-1.83557	0.707161	-2.57224	0.0131406	0.0315702	-2.88015
LGALS12	1.07016	0.0433666	2.66116	0.0104585	0.0260249	-2.8809
HCAR3	-1.02903	0.529037	-2.66085	0.0104669	0.0260405	-2.88194
ZBTB8A	-1.50087	1.19633	-2.58075	0.0128592	0.0309987	-2.88463
ADM2	-1.90825	0.672823	-2.57156	0.0131634	0.0316175	-2.88758
LPP-AS2	1.34001	0.722472	2.59251	0.012479	0.0302025	-2.88783
LYVE1	1.98998	-0.0371443	2.56858	0.0132633	0.0318271	-2.88855
ZMAT1	1.03748	2.11027	2.62318	0.0115361	0.028225	-2.8929
IFT172	-1.48919	1.14965	-2.56587	0.013355	0.0320225	-2.89755
FAM81A	-1.76727	0.320801	-2.56522	0.0133769	0.0320617	-2.90464
ENSG00000263731	-1.09068	1.71058	-2.62114	0.0115968	0.0283506	-2.90846
DIRAS3	2.92534	0.458272	2.55289	0.0138015	0.0329986	-2.91482
RASAL2-AS1	-1.16504	1.44888	-2.57886	0.0129213	0.031108	-2.91799
SLFN12L	1.07877	2.19813	2.64152	0.0110037	0.0271584	-2.91891
PPP2R3B	-1.05382	2.28817	-2.62991	0.011338	0.02783	-2.919
CCNE1	-1.06866	1.75757	-2.63303	0.0112473	0.0276452	-2.92074
MYOM1	1.8735	0.315554	2.54736	0.013996	0.0334066	-2.92454
SNORD89	-1.05183	5.57636	-2.97622	0.00449814	0.0126397	-2.93074
VWCE	-1.87452	1.61013	-2.54416	0.0141095	0.0336114	-2.93335
SERPINF2	1.44248	0.852084	2.54579	0.0140518	0.0335171	-2.93749
RYR1	1.75598	1.16085	2.53923	0.0142863	0.0339523	-2.94273
COX20P1	-1.11512	1.84366	-2.61742	0.0117079	0.0285703	-2.94546
RPL23AP2	-1.06993	1.74719	-2.58563	0.0127001	0.030664	-2.95693
TAF9B	-1.04767	1.74956	-2.58445	0.0127385	0.0307506	-3.00438
EFEMP1	3.01968	0.673735	2.49653	0.0159028	0.0371741	-3.02022
SCOC-AS1	-1.58348	1.04672	-2.4995	0.0157851	0.0369204	-3.02197
P2RY8	1.56178	0.610189	2.50717	0.0154851	0.0363378	-3.03228
PTPRN	2.02525	0.783767	2.49012	0.0161594	0.0376867	-3.03252
POU3F1	-1.82879	-0.183344	-2.49354	0.0160219	0.0374118	-3.03567
RPS23P8	-1.18482	1.45484	-2.51595	0.0151481	0.0356715	-3.0382
AQP1	3.10872	1.537	2.48288	0.0164537	0.0382478	-3.04542
H3C10	1.44407	1.46459	2.50235	0.0156731	0.0367221	-3.05262
CELSR1	-1.07628	2.48003	-2.54152	0.014204	0.0337966	-3.05705
PFDN5	1.56667	0.932723	2.48144	0.0165127	0.0383463	-3.05768
KCNE4	2.46934	0.660493	2.47686	0.016702	0.0387209	-3.05769
ARMH1	1.34525	0.249463	2.48381	0.0164154	0.0381807	-3.05889
MNS1	-1.67784	0.53836	-2.47521	0.0167704	0.038835	-3.06285
ENSG00000289145	1.63687	0.691854	2.47587	0.0167431	0.0388013	-3.0649
SLC38A1	-1.24254	2.23994	-2.53979	0.0142663	0.0339114	-3.07513
UBE3D	-1.26654	1.81438	-2.4834	0.0164321	0.0382049	-3.08372
SCIN	-1.71839	0.783372	-2.47235	0.0168902	0.0390203	-3.08899
MUC1	1.06704	0.542444	2.49956	0.0157829	0.0369204	-3.10389
ZNF26	1.06264	2.39808	2.52238	0.0149057	0.0351896	-3.11325
NFIX	1.84913	1.94439	2.47397	0.0168222	0.0389028	-3.12587
ENSG00000235609	1.17143	1.20995	2.49382	0.016011	0.0374053	-3.13578
KCNJ14	-1.68147	0.534629	-2.43048	0.0187312	0.0426177	-3.14189
ALDOC	1.5732	-0.136189	2.43955	0.0183177	0.041826	-3.143
FAM118A	1.03931	2.25803	2.5274	0.0147187	0.0348296	-3.14471
[truncated: 41 more rows]

## Sheet: Pro-inflam PGE2 vs veh - unique
	logFC	adj.P.Val
IDO1	4.24139	6.43605e-31
GBP1	2.83762	4.32111e-25
GBP4	3.28894	3.45127e-24
GBP5	4.23244	1.81546e-23
TAP1	1.88331	2.359e-23
MYL12A	1.12739	2.84995e-22
DAPP1	1.8288	1.77001e-21
APOL6	1.25407	2.17267e-20
MCL1	1.23695	4.67963e-20
GCH1	2.33617	6.05208e-20
CD40	1.45707	7.16945e-20
TXN	1.86971	2.14082e-19
SLC31A2	1.55537	6.84669e-19
PARP14	1.27881	1.67977e-18
APOL4	2.7358	1.86346e-18
GBP2	1.88933	5.40704e-18
APOL3	2.88355	7.59903e-18
TNFSF10	3.01733	1.06487e-17
TMEM106A	1.42679	1.06487e-17
MAP3K13	1.61127	1.58807e-17
TASL	2.1455	2.08195e-17
SAMD9L	1.81416	2.5387e-17
TNFSF13B	1.197	2.81434e-17
TAP2	1.05066	3.72477e-17
WSB1	1.50467	4.32736e-17
FNBP1	1.2878	4.36898e-17
ZFP36L1	1.48971	4.39318e-17
PSTPIP2	1.30224	5.26339e-17
ANKRD22	2.4101	5.37174e-17
CD274	1.85223	6.02528e-17
APOL1	1.91772	6.14861e-17
XRN1	1.31701	6.14861e-17
CALHM6	2.74052	6.42029e-17
PTPRE	1.45323	7.96467e-17
PSMB9	1.24539	8.0095e-17
QSOX1	1.15745	8.0095e-17
SYNGR2	1.07993	8.39331e-17
PARP9	1.03188	9.37753e-17
LYSMD2	1.41331	1.0837e-16
DTX3L	1.08999	1.08245e-16
FCER1G	1.13384	1.42639e-16
CASP4	1.42219	2.05667e-16
STAT1	1.00845	1.88213e-16
GCNT1	2.75906	3.05421e-16
CCL2	2.25517	3.84218e-16
CDC42SE2	1.06757	4.69367e-16
GIMAP4	1.38858	1.7224e-15
IRF1	1.71255	1.692e-15
CCL7	3.16464	3.13013e-15
RESF1	1.7654	3.32094e-15
CCL8	3.02132	3.19318e-15
SIRPB1	1.56482	3.87738e-15
ACOT9	1.20987	3.93213e-15
APOL2	1.50833	6.31912e-15
TAGAP	1.9438	7.27369e-15
JAK2	1.46966	9.97387e-15
CD300A	1.82159	1.05728e-14
CASP1	1.29241	1.04925e-14
ENSG00000290032	1.02729	1.90948e-14
TIFA	2.01004	2.5745e-14
TOR4A	1.08752	2.45505e-14
C5orf15	1.14332	2.96324e-14
EMILIN2	1.18794	2.92543e-14
RNF213	1.33136	2.96324e-14
LILRB3	1.01203	4.24636e-14
TSEN34	1.20492	4.75739e-14
MAFB	1.69413	4.21226e-14
NCF4	1.29637	5.92992e-14
SASH1	1.40649	1.005e-13
TMEM176A	1.21424	1.01352e-13
GBP3	2.11705	1.3897e-13
AGPAT3	1.00021	1.69375e-13
ASCL2	1.41871	2.60071e-13
PIK3R5	1.24391	3.23127e-13
CASP7	1.34412	3.55756e-13
VAMP5	2.13719	3.52269e-13
LPIN2	1.17539	3.85301e-13
TNFAIP2	1.3692	4.4471e-13
GLIPR2	1.14746	4.87953e-13
ONECUT2	1.49581	5.87304e-13
TMEM131	1.28094	9.72267e-13
GNA15	1.18128	1.08682e-12
CXCL11	1.64981	1.08682e-12
TRIM21	1.25569	1.52554e-12
IFI35	1.3061	1.48987e-12
PRRG4	1.69717	1.6856e-12
CISD2	1.02904	2.24322e-12
GRIN3A	3.0057	2.69004e-12
TRAFD1	1.40759	3.07293e-12
MPEG1	1.59423	3.20851e-12
IFI27	1.22612	3.15774e-12
ITGB7	1.39411	3.78826e-12
GIMAP6	1.65377	4.31832e-12
MMP25	2.09156	4.31832e-12
SOCS1	3.22289	4.44197e-12
H2BC5	1.45649	5.23812e-12
STX11	1.35674	6.44762e-12
GPR65	1.23672	6.81925e-12
CUL1	1.02838	8.05748e-12
TLNRD1	1.30199	8.14904e-12
DUSP5	1.01639	7.67066e-12
FGD2	1.42047	1.03895e-11
FBXO6	1.40236	1.25297e-11
POLB	1.72411	1.26581e-11
PLAAT4	2.1353	1.26581e-11
IL15RA	1.62156	1.30466e-11
TRIB1	1.53549	1.31301e-11
IFIT2	2.26228	1.41239e-11
STEAP4	1.4825	1.29047e-11
CXCL10	1.67868	1.16278e-11
RNF19B	1.23247	1.7493e-11
TLR4	1.08898	1.72872e-11
KDM7A	1.2477	2.37221e-11
RUNX1	1.08883	2.29922e-11
UGP2	1.17906	2.1552e-11
ADAP1	1.30537	2.65922e-11
REEP4	1.32725	2.52026e-11
MSRB1	1.24446	2.86635e-11
MOB3C	2.4122	3.5597e-11
ANKRD12	1.24928	4.00625e-11
CGAS	1.46281	4.88213e-11
BAZ1A	1.13624	4.34333e-11
TNNT1	1.44705	6.27117e-11
STAMBPL1	2.38616	6.94194e-11
TYMP	1.0702	8.02792e-11
LRRC8C	1.13486	9.57364e-11
METRNL	1.047	8.98678e-11
MPHOSPH6	1.05159	9.90564e-11
PCNX1	1.03328	1.18386e-10
LTB	2.2482	1.36145e-10
SMCO4	1.19525	1.12042e-10
ISG20	3.27319	1.00529e-10
KLF3	1.10235	1.56231e-10
INHBA	2.09244	1.56571e-10
KREMEN1	1.71157	2.505e-10
LRG1	1.78196	2.53084e-10
TMEM229B	2.52043	2.5447e-10
PHF23	1.01173	2.65979e-10
TOR1B	1.3892	3.8928e-10
EVA1B	1.39752	3.66584e-10
H2AC6	1.13304	3.8928e-10
CCR1	1.19815	2.90174e-10
RGS14	1.50451	4.73237e-10
FGL2	1.31823	3.7608e-10
CCDC112	1.26536	5.76677e-10
C19orf38	1.19742	7.0438e-10
TMIGD3	1.39013	5.54604e-10
DYNLT1	1.53481	7.89339e-10
C1GALT1	1.23658	8.17984e-10
ISG15	1.33865	6.19321e-10
ICAM1	1.12248	6.76511e-10
ADAM8	4.47774	2.11592e-10
IFIT3	1.22574	7.3932e-10
PXDC1	1.27361	1.02843e-09
NUFIP2	1.22512	9.25118e-10
IRF7	1.42653	1.28395e-09
HAPLN3	2.26715	1.51602e-09
NAB1	1.07736	1.70473e-09
VCPIP1	1.25074	1.65654e-09
DCUN1D3	1.79198	1.94608e-09
PIAS2	1.34338	1.90929e-09
SCARF1	1.52097	2.52805e-09
ARID4B	1.01239	2.04822e-09
FCGR1A	1.07039	2.20035e-09
THEMIS2	1.15047	2.42428e-09
CMPK2	1.29684	2.86437e-09
IL18BP	1.37407	2.96343e-09
IL6	4.60173	2.66201e-09
GOLM1	1.06609	3.74586e-09
GBP1P1	3.02893	2.8717e-09
GLRX	1.09395	3.53917e-09
SLFN12	1.59747	5.51874e-09
GPR84	1.86055	6.28924e-09
OAS2	1.22388	6.13025e-09
PBXIP1	1.06574	6.16287e-09
CCP110	1.36558	8.1622e-09
XPO6	1.25257	8.04904e-09
ETV7	2.8829	6.14566e-09
B3GNT5	1.22555	8.19562e-09
CLCN5	1.38258	8.99283e-09
NRN1	1.27357	8.44006e-09
OAS1	1.11353	8.46431e-09
ACSL1	1.06636	7.00429e-09
IFIT5	1.41387	1.13402e-08
CRLF3	1.21652	1.24183e-08
IL1B	3.32335	1.20576e-08
ZNF503	1.39198	1.25702e-08
TRIM14	1.08623	1.24183e-08
TNF	3.4674	1.17919e-08
DOP1A	1.46935	1.45989e-08
MAP3K8	1.55775	1.53316e-08
SLC25A20	1.09213	1.68285e-08
RARA	1.40775	2.05671e-08
S100A12	2.18881	1.74968e-08
PRR5L	1.15771	2.18253e-08
BCL9L	1.26177	2.04151e-08
OR52K3P	1.69875	2.69287e-08
PLA2G4A	1.71635	2.91014e-08
TGFBR2	1.05153	2.2867e-08
SCAMP5	1.9646	3.31005e-08
TRPM2	1.06014	2.88641e-08
APAF1	1.00836	3.21766e-08
IFI44L	1.26021	2.74395e-08
ENSG00000276758	1.85409	4.79673e-08
P2RY14	4.84263	1.07372e-08
IL16	1.32744	5.92401e-08
IL12RB1	1.43245	6.54998e-08
TMEM50B	1.19558	6.48809e-08
INSIG2	1.05578	6.31466e-08
P2RY1	1.66311	7.80265e-08
SCG3	1.61037	8.06543e-08
TMEM140	1.18638	7.43645e-08
MEFV	4.19505	2.44799e-08
CLEC4E	1.27984	7.21924e-08
STEAP1B	2.14406	8.86507e-08
PPM1N	1.07761	9.09191e-08
WWC3	1.06272	9.49808e-08
ENSG00000288924	1.25836	1.1095e-07
SNX11	1.16596	1.07938e-07
TPD52	1.02577	1.17266e-07
ANPEP	1.22916	1.51111e-07
CYB561	1.26747	1.94764e-07
AIM2	3.58289	6.66119e-08
TMEM236	1.5485	2.22855e-07
EDN1	1.78504	2.46937e-07
FCGR1BP	1.09743	2.24298e-07
APOBEC3G	1.3862	2.6024e-07
ENSG00000285744	2.21535	2.4071e-07
AXL	1.1243	2.44451e-07
CPT1A	1.23243	2.32308e-07
CH25H	1.75809	3.02332e-07
FOXN2	1.14106	3.2241e-07
IL31RA	2.80915	2.10815e-07
WDFY2	1.26846	3.49872e-07
BTN2A1	1.31604	3.46922e-07
USP30-AS1	1.37694	3.49872e-07
FOS	1.62653	3.65393e-07
ICAM2	1.83876	3.7608e-07
FEM1C	1.0569	3.44603e-07
PLPP1	1.35633	3.89722e-07
SELPLG	1.10573	3.2241e-07
CEACAM3	3.47605	3.31772e-07
APEX2	1.45083	4.14032e-07
ATP13A2	1.71397	4.77623e-07
BIRC3	1.2083	3.27071e-07
HEG1	1.31281	3.96388e-07
SLC25A30	1.18343	5.37176e-07
LGALS17A	3.45248	1.0205e-07
HIVEP2	1.32026	6.60473e-07
C21orf91	1.63697	7.34708e-07
AAMDC	1.14547	7.34708e-07
SAA1	2.16402	8.66767e-07
SCN9A	1.3804	9.1546e-07
ENSG00000268500	1.41278	9.81928e-07
NFATC2	1.08067	8.15922e-07
TBCC	1.76721	1.04283e-06
PAQR8	1.61326	1.08948e-06
SRGAP2C	1.0693	1.0194e-06
SEPTIN4	3.67351	3.9575e-07
ZBTB7B	1.2901	1.07569e-06
CORO2A	1.05487	1.18684e-06
SOWAHD	1.144	1.40488e-06
BATF	1.34955	1.48499e-06
SLC25A28	1.1407	1.73255e-06
PDE1B	1.80689	1.80065e-06
HS3ST3B1	1.41915	1.91257e-06
SH3RF1	1.06449	1.96797e-06
ENSG00000253838	3.13505	9.0818e-07
ZCCHC3	1.04618	2.02966e-06
ADGRG1	3.79964	7.56055e-07
BTN3A3	1.36719	2.94844e-06
AMOT	2.02524	3.21032e-06
GIMAP7	2.89595	3.27866e-06
MYO1G	2.49481	3.73589e-06
SNX20	1.06723	3.63662e-06
AIG1	1.10937	4.34483e-06
LINC02528	2.22093	3.35648e-06
ZNF22	1.13045	4.91062e-06
CTSO	1.04878	4.42167e-06
TMEM60	1.07378	5.24385e-06
HELZ2	1.23285	5.88221e-06
SH2D2A	3.53085	2.86309e-06
ATP2A3	2.07294	7.23605e-06
EID2	1.12066	7.92728e-06
AKAP17A	1.21965	7.67159e-06
ENSG00000272567	2.95666	4.32197e-06
PLEKHA7	2.50897	7.40344e-06
KDM7A-DT	2.02261	1.00082e-05
ADGRG5	1.39394	1.04098e-05
H2BC21	1.15156	1.01836e-05
L3MBTL2-AS1	3.13246	7.51478e-06
SLC25A25	1.44487	1.11931e-05
CFB	1.16661	1.01417e-05
BCL2L14	3.10818	4.48659e-06
MIR22HG	1.7994	1.18269e-05
TMEM132A	1.39602	1.32308e-05
BNIP3	1.2036	1.29821e-05
ZDHHC2	1.33384	1.37592e-05
STING1	1.1169	1.68716e-05
ZNF516	1.16282	2.16848e-05
RHEBL1	1.85288	2.2513e-05
GVINP1	2.72923	2.04033e-05
ELMO1	1.00921	2.43963e-05
LRRC3	1.27369	2.92698e-05
EHHADH	1.32973	2.89723e-05
NCF1C	1.01953	2.28547e-05
FCGR3B	3.02337	2.27312e-05
IKZF4	1.85709	3.25433e-05
GGT5	2.55501	2.98625e-05
RSAD2	1.2337	3.16806e-05
EXOC8	1.19227	3.3056e-05
SLC25A37	1.0968	3.56268e-05
CYP2U1	1.9956	4.04099e-05
LINC00996	1.97194	4.13707e-05
BANK1	3.15244	2.2513e-05
FARP2	1.3623	4.18436e-05
CACFD1	2.20035	4.16078e-05
KBTBD6	1.70533	5.15759e-05
IL11	4.21277	3.11215e-05
TIFAB	1.24502	4.91944e-05
CSRNP1	1.55302	5.79416e-05
DMTF1	1.20712	5.54684e-05
BTN2A2	1.26402	5.40988e-05
SMAD3	1.15773	5.52613e-05
NEDD4L	1.05111	5.58886e-05
MIR503HG	1.8224	6.32013e-05
FES	1.40514	6.68911e-05
RANBP3L	3.55289	4.62058e-05
ANKRD13D	1.03322	6.32693e-05
LIG4	1.19137	6.73822e-05
H2BC11	2.3516	6.58435e-05
B3GNT7	2.27642	0.000100888
LINC01410	1.11078	9.99084e-05
NET1	1.20266	0.000106333
IFITM1	1.82111	0.000128849
LAG3	2.33162	0.000132508
TLCD2	1.16511	0.00012848
ERC2	2.79844	0.000141493
KCNJ10	1.67578	0.000179459
SIGLEC16	2.64489	0.000165305
TENT4A	1.20311	0.000174808
HCP5	1.29605	0.000182246
HGF	2.81298	0.000160672
SENP7	1.09022	0.000181598
SHISA4	1.21783	0.000187011
FGD3	1.45436	0.000202927
PEAK3	1.91661	0.000200599
TNFAIP6	1.36231	0.000121287
CASP5	1.20161	0.000200113
ADGRE1	1.03987	0.000193521
B3GNT8	1.82069	0.000219168
FAM157C	2.23777	0.000179825
NLRC5	1.18622	0.000208205
CLDND1	1.00944	0.000240523
SERPINB9	1.03086	0.000201298
ITK	2.66887	0.000198759
GPR35	1.17181	0.000248994
SYNE2	2.01169	0.000322448
EIF4A1	1.40935	0.000338771
CLDN1	1.04467	0.000276925
B3GALNT1	1.4578	0.00033959
PELI3	1.44104	0.000342102
TENT5A	1.05922	0.000204855
STARD10	1.21893	0.000332894
TRIM36	1.02761	0.00027756
PTGFRN	1.21566	0.000376702
RTP4	2.06123	0.000411273
LINC01093	2.15339	0.000405386
LILRA6	1.1757	0.000426559
TNC	2.48522	0.000456617
CCL18	1.79902	0.000461512
SGSM1	1.68783	0.000508907
ZNF211	2.05106	0.000435367
ENSG00000288771	1.67932	0.000509706
PCSK7	1.14952	0.000479315
TSPOAP1-AS1	1.10983	0.000498117
NTN1	2.16805	0.000517989
SLX4	1.27977	0.00055401
CEACAM21	1.27539	0.000562097
CPEB3	1.0503	0.000579939
XKR8	1.05173	0.000563966
MAP10	1.76602	0.00064862
ZNF260	1.0383	0.000584819
IL1A	2.88245	0.000578207
TRIM52	1.20572	0.000707074
SAA2	1.24107	0.000781102
ACOD1	2.22808	0.000812738
SERTAD3	1.11666	0.000786283
HLA-DQB2	1.70146	0.000915205
ENSG00000289437	2.00366	0.000910752
ZFYVE27	1.03047	0.000920243
GBP7	2.24633	0.000813385
LYPD5	1.52474	0.00124631
KCNJ15	2.35962	0.00102629
HSD17B1-AS1	1.01804	0.000995826
ENSG00000280248	2.44115	0.00112393
SEMA4B	1.40994	0.00125356
LINC02605	2.08982	0.00132879
PPP1R3B	1.36564	0.00129955
TXNP1	2.06217	0.00154002
SNX14	1.10876	0.00140258
TMEM255B	1.29221	0.00160217
NAPSB	2.22174	0.00157314
MT-TR	1.13719	0.00136434
ZBTB34	1.13124	0.00146521
ITPR2-AS1	1.70944	0.00177645
TRIM32	1.01139	0.00156367
ROBO1	1.00698	0.00137466
TAF1A	1.45899	0.00188723
IDH1-AS1	1.472	0.00195731
OSBPL6	1.244	0.00183164
BCAS3	1.14676	0.00187215
ZNF136	1.08873	0.00181587
ATP7B	2.47553	0.00197302
PYHIN1	1.79948	0.0023143
BPGM	1.22379	0.00223033
C3orf18	1.43134	0.00237521
LAMP5	1.37608	0.0024022
ELMOD3	1.04752	0.00225508
SLC30A2	1.55715	0.0026662
GAREM1	2.47319	0.00244852
CHST14	1.22268	0.00247823
SLC22A4	1.77326	0.00320723
ZNF230	1.74167	0.00336255
EFNA4	2.08506	0.00334017
ZBTB20	1.07648	0.00334058
ENSG00000289942	1.47957	0.00397667
MT-TL2	1.67436	0.00399413
ZSWIM1	1.1061	0.00372702
LINC01358	1.3545	0.00410848
MT-TG	1.46053	0.00351714
ENSG00000282988	1.96504	0.00451545
ZBTB6	1.33707	0.00451545
ENSG00000255836	1.97878	0.00487107
MTM1	1.00214	0.00387542
COL18A1	2.17213	0.00459111
LINC00937	1.75846	0.00522002
COCH	1.63546	0.00542091
COL4A1	2.40862	0.0054608
GRAP	1.08592	0.0051402
LPAR3	1.39145	0.00589791
ENSG00000279118	1.5421	0.00619687
IL15	1.43943	0.00612628
CAV1	2.31013	0.00615812
ADPGK-AS1	1.93615	0.00710916
ZNF276	1.23967	0.006502
ATP13A3-DT	1.59303	0.00747451
WDR5B	2.13923	0.00771861
ASB2	1.34086	0.00746977
APOBEC3F	1.05799	0.00727399
H2BC12	1.21698	0.00808823
ENSG00000276900	2.09905	0.00873493
PROB1	1.84426	0.00913034
SSTR2	1.6476	0.00916422
TAL1	1.06095	0.00753366
AP1S3	1.07464	0.00801991
FKRP	1.05374	0.00821707
PSRC1	1.38941	0.00915063
FAM225A	1.29	0.00921201
CLEC6A	1.50052	0.00957601
NOL3	1.15289	0.00917038
ADRB2	1.18343	0.00781958
ENSG00000230092	1.26726	0.00882637
RBM4	1.08312	0.00919446
EXT1	2.32434	0.010438
MIR4435-2HG	1.09437	0.0081199
EME2	1.8925	0.0107606
ZBTB39	1.17004	0.0102592
H3C6	1.66972	0.0117152
APBA3	1.02276	0.0107278
CDPF1	1.41194	0.0126503
SH3D19	2.02888	0.0130383
LINC00968	1.44135	0.0134773
NCF1	1.40562	0.0132736
ENSG00000227531	1.91962	0.0140495
ZNF674	1.45899	0.0141582
B4GALT6	2.1783	0.0139816
PLEKHH1	2.09014	0.0142292
ENSG00000288838	1.35491	0.0139361
FAM117A	1.14473	0.0140585
DGKG	1.30891	0.0145109
HSPA6	1.38777	0.0148182
ENSG00000289298	1.32995	0.0155839
LINC00869	1.11375	0.0145513
ENSG00000283602	1.59969	0.0159313
TTN-AS1	1.36148	0.015211
ZC3H12A-DT	1.08369	0.0142665
NEDD4	1.09062	0.0134969
CCDC13-AS2	1.42808	0.0158075
FAM50B	1.19296	0.0158075
PIK3R6	1.52521	0.0165551
MAGI3	1.24914	0.0145401
GIMAP5	1.98649	0.0167773
EGR1	1.20221	0.0149806
MSANTD2	1.73094	0.0171703
IGFBP2	2.52251	0.018274
RNASEK	1.07737	0.0165967
ZNF660	1.72601	0.0196028
FAM43A	1.3916	0.0185978
MIR222HG	1.78913	0.0210344
C1orf159	1.04248	0.017777
RARA-AS1	1.49298	0.021378
ZNF552	1.57804	0.0208715
ENSG00000289472	1.6981	0.0219024
FMO4	1.32197	0.0222325
ARRDC1-AS1	1.68115	0.0247132
ENSG00000283103	1.08553	0.021951
SDHAP4	1.13712	0.0244677
JDP2-AS1	1.60174	0.0262787
FRK	1.80967	0.026545
U2AF1	1.70249	0.026927
FHL2	1.91811	0.0272661
ERAP2	1.08984	0.0248945
DLL3	1.365	0.0277735
PKD1	1.19538	0.0271331
ZSWIM3	1.11911	0.0258124
LRRK2-DT	1.31954	0.0290045
MRPS35-DT	1.10071	0.02307
ENSG00000259771	1.69763	0.0301796
LGALS12	1.07016	0.0260249
LPP-AS2	1.34001	0.0302025
SERPINF2	1.44248	0.0335171
PFDN5	1.56667	0.0383463
ARMH1	1.34525	0.0381807
ENSG00000289145	1.63687	0.0388013
MUC1	1.06704	0.0369204
ZNF26	1.06264	0.0351896
ALDOC	1.5732	0.041826
PLPPR2	1.41167	0.0413988
PHLDB3	1.19116	0.0381377
DLEU7	1.19259	0.0389244
TPST1	1.62508	0.043047
PCBP4	1.32843	0.0344191
MRPL20-AS1	1.1008	0.0406029
ATP8B1-AS1	1.2426	0.0442366
HYAL3	1.35032	0.0458517
ENSG00000204850	1.07073	0.0404858
IFT81	1.00583	0.0425736
MRPS5	1.00669	0.0468515
SSH3	1.09565	0.0490534
PATL2	1.35322	0.0484951
FSBP	1.03444	0.0445166
TIMP3	-3.09489	5.50825e-21
APOC1	-2.52594	5.73954e-20
BCAT1	-1.42536	8.06581e-18
BHLHE41	-1.37722	2.66159e-17
MDH1	-1.09417	3.09968e-17
GPNMB	-1.4347	4.42159e-17
ALCAM	-1.21671	4.56813e-17
DUT	-1.95275	6.75863e-17
FADS1	-1.86468	1.42639e-16
LIPA	-1.30571	1.12674e-15
NAP1L1	-1.10862	1.68346e-15
MT-TI	-1.93261	1.93007e-15
TDRD3	-1.96357	2.56112e-15
FNIP2	-1.56724	2.44048e-15
DHRS9	-2.21307	3.21673e-15
SLC15A3	-1.11099	1.23831e-14
NUMB	-1.27766	1.76131e-14
ATP1A1	-1.03202	1.85169e-14
CD9	-2.07803	2.68358e-14
RPL10A	-1.30977	2.68867e-14
FCMR	-3.14206	2.68867e-14
CD84	-1.27394	5.68715e-14
SMC4	-1.42878	1.82124e-13
CHCHD10	-1.186	1.82124e-13
NDUFS3	-1.05037	2.97305e-13
EBP	-1.50986	3.41322e-13
ACP5	-1.4754	3.1899e-13
EEF1B2	-1.0803	2.97305e-13
FDPS	-1.3357	4.02415e-13
SCD	-1.86469	4.96345e-13
ACADM	-1.09645	1.24929e-12
TMPO	-1.09091	1.48987e-12
SGK1	-1.30783	1.66302e-12
MSMO1	-1.88396	2.58426e-12
TIAM1	-1.61814	2.6242e-12
LTA4H	-1.16067	4.52922e-12
SREBF2	-1.2681	5.81312e-12
LRPPRC	-1.11851	1.14315e-11
MCM6	-1.63898	1.25297e-11
SLC39A10	-1.38868	1.26564e-11
CYP27A1	-1.35454	1.1451e-11
EPB41L2	-1.38148	1.16278e-11
ATF4	-1.27072	1.26564e-11
DNPH1	-1.12271	1.68216e-11
FGFR1	-1.10669	2.62675e-11
ITGAX	-1.22214	2.8994e-11
IPO5	-1.16071	3.46673e-11
MFSD12	-1.0553	2.9254e-11
MRPS35	-1.02661	5.01738e-11
ITGB5	-1.02247	4.38784e-11
TMEM43	-1.16992	5.82617e-11
PSD3	-1.25075	6.94194e-11
ADCY3	-1.94055	7.8162e-11
DOP1B	-1.4495	8.85163e-11
LARS1	-1.02485	9.87752e-11
CYP1B1	-1.2524	1.11906e-10
SLC7A8	-1.32641	2.9269e-10
NDUFA10	-1.01134	3.27666e-10
MPC1	-1.17179	2.9839e-10
IARS1	-1.85	4.70747e-10
CAD	-1.68886	6.57008e-10
CHIT1	-1.27648	4.85762e-10
TTC3	-1.01926	7.03584e-10
ATIC	-1.10287	1.00272e-09
TACC2	-2.91715	9.79119e-10
RASAL2	-1.28981	1.30485e-09
DEXI	-1.78024	1.68136e-09
AKR7A2	-1.01842	1.52593e-09
AHNAK	-1.42191	2.12136e-09
RAB6B	-2.32319	2.97964e-09
FLNA	-1.06749	3.05164e-09
CHEK1	-1.62796	5.25235e-09
SRPRB	-1.07255	6.0327e-09
HMGB2	-1.76762	8.0606e-09
TBL2	-1.11845	8.31954e-09
MRPL24	-1.13279	8.8575e-09
NDUFV1	-1.14881	8.79639e-09
ALDH5A1	-2.12733	1.17919e-08
COL6A1	-1.7919	1.17919e-08
TNFRSF21	-2.16205	1.34969e-08
IMPDH2	-1.18362	1.813e-08
SMC2	-1.058	1.78615e-08
UPP1	-1.07585	2.05671e-08
HMGCR	-1.07027	2.46748e-08
SLC1A5	-1.07641	2.26807e-08
MMAB	-1.86314	3.42774e-08
BRCA1	-1.5515	4.029e-08
FDFT1	-1.04256	3.52608e-08
AFAP1L1	-2.39584	4.55263e-08
PCK2	-1.01862	4.19555e-08
CCDC34	-1.84413	6.34664e-08
INSIG1	-1.26771	5.70027e-08
GUSB	-1.02067	5.45482e-08
GGCT	-1.14911	6.57743e-08
MOSPD1	-1.03995	7.37587e-08
CNIH3	-1.6793	8.24087e-08
TBC1D2	-1.35029	8.6785e-08
ARRDC3	-1.14359	6.46903e-08
NHP2	-1.28154	8.93352e-08
IFT122	-1.51434	9.80146e-08
RAP1GDS1	-1.02245	1.01206e-07
TIMM10	-1.77323	1.15384e-07
ATAD2	-1.04686	1.06724e-07
EPB41L1	-1.35268	1.26392e-07
LONP1	-1.47503	1.44189e-07
NME1	-1.43319	1.59212e-07
PHB1	-1.23313	1.72993e-07
GAL3ST4	-1.13867	1.55997e-07
TMEM223	-1.68322	2.37035e-07
PRKDC	-1.03935	1.78512e-07
FANCE	-1.77184	3.02556e-07
DNAAF5	-1.30913	3.02149e-07
ATP6V0D2	-2.05564	3.38548e-07
HCST	-1.00118	2.89845e-07
CDK4	-1.17121	3.0012e-07
ITPKB	-1.55543	3.45392e-07
MCM5	-1.29314	3.44603e-07
GDF15	-1.76342	3.07361e-07
DNAJC9	-1.0267	4.07358e-07
ADK	-1.48153	5.0555e-07
GAS5	-1.29627	5.89206e-07
SLC7A11	-1.56076	7.09642e-07
POLA1	-1.2224	7.09642e-07
FAR2	-1.8739	8.0616e-07
RFC4	-1.45341	9.08603e-07
GAS2L3	-1.62912	9.67257e-07
MSANTD3	-1.00937	8.18966e-07
SOBP	-1.1207	9.82002e-07
JUP	-1.03095	8.73802e-07
TBC1D10C	-2.03731	1.47912e-06
FOCAD	-1.06513	1.51203e-06
TIMELESS	-1.016	1.77922e-06
PLCL1	-1.0978	1.98469e-06
VWA8	-1.36422	2.17585e-06
ARAP3	-1.56547	2.24618e-06
MVD	-1.0264	2.19957e-06
NUP188	-1.04574	2.49511e-06
FBXO32	-1.3548	3.06914e-06
ZBTB7C	-1.16676	3.93008e-06
NAF1	-1.68523	4.7764e-06
TRERF1	-1.49935	5.51389e-06
ALPK3	-1.32629	5.26092e-06
ERG28	-1.28336	6.35469e-06
PTPRG	-1.16668	5.83525e-06
PMEPA1	-1.53862	6.55198e-06
CDCA7L	-1.13238	7.08144e-06
PDGFA	-1.12736	6.68685e-06
CHST7	-1.24492	8.48228e-06
EXOSC8	-1.3013	1.00451e-05
CYGB	-2.4166	1.03277e-05
DOCK5	-1.01252	9.20577e-06
THEM4	-1.42292	1.2428e-05
C1QBP	-1.07258	1.26143e-05
SRM	-1.09014	1.18766e-05
MTMR2	-1.06482	1.53334e-05
CIP2A	-1.40568	1.70204e-05
LDLR	-1.39684	1.49155e-05
MGST1	-2.02585	1.81414e-05
GUF1	-1.20238	1.69983e-05
SBF2-AS1	-1.72875	1.97217e-05
ALDH7A1	-1.05418	1.93444e-05
ATAD5	-1.05549	2.52228e-05
CLLU1-AS1	-1.66114	2.63078e-05
JAKMIP2	-1.67354	2.99427e-05
TNFRSF12A	-1.00033	1.96927e-05
NDRG4	-2.54463	3.31789e-05
IQGAP3	-3.34519	1.70204e-05
G0S2	-1.39284	2.40606e-05
TMTC4	-1.79738	3.72482e-05
TTC8	-1.05529	3.82624e-05
SLC5A6	-1.30317	4.2049e-05
ALG8	-1.06585	4.02049e-05
LARGE1	-1.79931	5.02924e-05
CAB39L	-1.02609	4.53595e-05
CLYBL	-1.16928	6.98533e-05
MIS18A	-1.44979	8.71023e-05
UTP20	-1.31817	8.68776e-05
PRADC1	-1.02744	8.74299e-05
SLC25A29	-1.08667	8.46488e-05
PSAT1	-2.39351	0.000111144
TRMT1	-2.56938	0.000105513
MVK	-1.11138	0.000121407
COL6A2	-1.48721	0.000122866
SDC1	-2.36065	0.0001236
SDR39U1	-1.39234	0.00013443
ENSG00000286153	-2.97935	0.000106943
ASF1B	-1.10013	0.000134175
FAXDC2	-1.52048	0.000174264
ACACA	-1.51571	0.000182432
MT1JP	-2.2163	0.000157118
MMP10	-2.03531	0.00019023
SPEG	-1.8119	0.000197529
TMEM117	-1.51353	0.000215814
CCDC8	-1.74422	0.000220137
FARSB	-1.16507	0.000195093
PRIM1	-1.20591	0.000221
SPSB1	-1.69347	0.000232322
DKK2	-1.8935	0.000248429
KNTC1	-1.70445	0.00024964
NCS1	-1.06072	0.000185598
DGKH	-1.02077	0.000208025
FLRT2	-1.13877	0.000205879
TNS2	-1.27232	0.000256861
ZDHHC9	-1.12747	0.000209005
TRIM2	-1.69872	0.000272519
RNASEH1-DT	-1.3232	0.000305284
RBBP9	-1.07128	0.000318396
MRTFB	-1.03826	0.000305104
VARS1	-1.5668	0.000329364
NPTXR	-1.44224	0.000393383
TFAP4	-2.30437	0.000379301
TMEM91	-1.66542	0.000413532
MMS22L	-1.7437	0.000433905
DDIT3	-1.19227	0.000298645
WEE1	-1.94706	0.000409962
CTTN	-1.16905	0.000376435
DNAJA3	-1.36955	0.000482619
ENDOD1	-1.43808	0.000521076
ITGB3BP	-1.22057	0.000500673
DTX1	-1.48572	0.000570364
KAT2A	-1.10699	0.000540864
CTSK	-2.09581	0.000585744
MSI2	-1.12304	0.000545367
BLM	-1.45731	0.000582997
MID1IP1	-1.21788	0.000520545
TLE1	-1.08431	0.000459915
NAT8L	-1.09106	0.00057813
SLC1A2	-1.06136	0.000470031
SLC25A35	-1.7757	0.00069745
SH3RF3	-1.36461	0.000707672
HHAT	-1.4762	0.0007359
FAF1	-1.07062	0.00064862
RBM19	-1.12596	0.000640721
MAP2K6	-2.08556	0.00075207
TIMM50	-1.00737	0.000700378
NECTIN4	-1.64173	0.000856616
DUSP8	-1.60802	0.000859188
CADM1	-1.05302	0.000572466
DNA2	-2.89546	0.000661175
WDHD1	-1.15795	0.000855867
PEMT	-2.08012	0.000859703
ITGAD	-2.63757	0.000757977
ENSG00000251393	-2.9179	0.000813831
QTRT1	-1.14135	0.000992087
NINL	-1.21892	0.00112083
EXOSC5	-1.38605	0.00115432
NCAPD3	-1.2488	0.00111501
MPV17L	-1.5839	0.00120628
PAPLN	-1.61831	0.00129271
ENSG00000289268	-1.49833	0.00149345
GPAM	-1.28841	0.00145869
ENSG00000284930	-3.08723	0.00121368
PARD6B	-1.53599	0.00156674
POLR1E	-1.36162	0.00175978
LINC00504	-2.2498	0.00179164
PCLO	-1.24744	0.00170735
ENSG00000248187	-1.79966	0.00189703
PFKFB4	-1.48135	0.00187314
CLEC12A	-2.79276	0.00170045
TRIB3	-1.89467	0.00192239
APOC1P1	-2.47383	0.00171598
INSR	-1.082	0.00174735
ST20-AS1	-1.25995	0.00190866
DUS3L	-1.10939	0.00185178
FYN	-2.59272	0.00199475
MT-TA	-1.87364	0.00219373
PLCD1	-1.60304	0.00224595
CTSV	-2.70827	0.00194521
DGKI	-2.48914	0.00168786
ENSG00000226824	-1.13371	0.0020221
ABCB8	-1.11921	0.00196927
CENPS	-1.23685	0.00229377
EARS2	-1.06922	0.00256057
FZD7	-1.74507	0.00269713
BIRC7	-1.06883	0.00217614
NANOS1	-1.06252	0.00249387
HSPG2	-2.30631	0.00259321
ZNF316	-1.02365	0.00214451
UCK2	-1.10693	0.00264174
LONRF3	-1.87074	0.00317754
MAP3K2-DT	-2.01379	0.00313645
HAMP	-2.87449	0.00282433
EFNB1	-1.11987	0.00296555
NREP	-1.14359	0.00283678
HIRIP3	-1.24844	0.00353399
KIF21A	-2.12519	0.00373536
ZFAND2A	-1.13565	0.00326181
SAAL1	-1.08708	0.00320231
CENPJ	-1.46656	0.00378838
AAAS	-1.584	0.00397132
CD22	-2.6427	0.0033564
SORBS1	-2.38758	0.0041399
MECR	-1.33014	0.00452393
DDIAS	-1.68437	0.00472269
ENSG00000272079	-1.56938	0.00473091
MZF1-AS1	-2.09287	0.00463409
HSPBP1	-1.02757	0.00435719
GEM	-1.65372	0.00487994
DHCR7	-1.04285	0.00421606
MCOLN3	-1.53505	0.00466751
WDR74	-1.08582	0.00466344
SNHG1	-1.15696	0.00478116
DDX51	-1.46493	0.00513981
MT-TY	-1.08255	0.00233651
CSGALNACT1	-1.83681	0.00536365
ZNF433-AS1	-2.39119	0.00520578
TIPIN	-1.14021	0.00516004
RTKN	-1.29584	0.0059403
ENSG00000279369	-1.6963	0.00601646
CYREN	-1.01319	0.00567522
GLCCI1	-1.02813	0.00545398
ABCB1	-2.3083	0.0062118
ASS1	-1.11975	0.00438418
ENSG00000272335	-1.32521	0.00666054
NR2C2AP	-1.49623	0.00658323
MAN1B1-DT	-1.70269	0.00710867
BCAR1	-1.18929	0.00677992
ZNF738	-1.31996	0.00733351
KAZN	-1.88517	0.00734274
ZNRF1	-1.19988	0.00700937
URB2	-1.1614	0.00697976
FNDC10	-1.00498	0.00658541
ENSG00000286872	-2.04153	0.00724768
FCHO1	-1.25556	0.00755347
GPHN	-1.34027	0.00748755
RPP40	-1.28437	0.00751659
LINC02925	-2.25361	0.00720218
GTF2IRD1	-1.0858	0.00687363
CHAC1	-1.99741	0.00795301
TPRG1	-1.68699	0.0079672
ENSG00000250777	-1.52965	0.00799974
THBS3	-1.46662	0.00816417
DLX4	-2.20964	0.00798739
SPATA18	-1.85716	0.0094358
OTOA	-1.70457	0.00958454
MLF1	-1.19885	0.00921486
NOC4L	-1.54536	0.00952559
DNM3	-1.97398	0.0098436
SYP	-1.98717	0.0100781
EXTL1	-1.74218	0.0104958
DDX11	-1.1081	0.0106589
MRM3	-1.1094	0.0101049
IRAK2	-1.15102	0.00920231
NCR3LG1	-2.21256	0.0114356
NOP56P1	-1.19338	0.0114284
ZRANB3	-1.70929	0.0123177
SUZ12P1	-1.05467	0.0110598
CCDC85C	-1.88839	0.013363
ENSG00000225200	-1.97	0.0141619
DHDH	-1.78319	0.0148911
GFUS	-1.01317	0.0135024
ENSG00000258634	-1.26837	0.0147678
IL6R-AS1	-1.78171	0.0155073
ABCA2	-1.42593	0.0160998
PPP1R16A	-1.28745	0.0156823
RPLP0P9	-1.79628	0.0167875
EEF1AKMT4	-1.11276	0.0161291
CDK18	-1.15851	0.015993
NTHL1	-1.63598	0.0183731
SLC35E4	-1.19754	0.0173316
CHCHD6	-1.46678	0.0168612
LINC01827	-1.77766	0.0187608
SLC20A2	-1.0212	0.0150774
MAP3K6	-1.41718	0.0186076
MICAL3	-1.57206	0.0193442
USP54	-1.86307	0.019814
SLC16A6	-2.05087	0.0204852
MRM1	-1.18695	0.0195478
GINS1	-1.0704	0.0172418
RNFT2	-1.9201	0.0209315
ENSG00000228981	-1.10228	0.0182404
DUSP19	-1.70802	0.0214405
GUCY1A2	-1.4709	0.0205832
PROC	-2.19434	0.0220222
BBS5	-2.05961	0.0219348
CEBPA-DT	-2.02488	0.0222047
TNNI2	-1.20418	0.021284
CCNA1	-1.17312	0.0191969
AMZ1	-1.57173	0.0235856
ENSG00000259020	-1.83683	0.02531
NUP153-AS1	-1.19576	0.0244785
MTFR2	-1.69807	0.0263064
CNKSR3	-1.29225	0.0244413
CCDC15	-1.39933	0.0266988
ENSG00000284882	-1.33425	0.026545
GCAT	-1.12647	0.0256615
FBXW9	-1.5179	0.0281891
MRPL45P2	-1.40033	0.0280388
LINC01235	-1.78906	0.0294268
ABCG2	-1.21606	0.0263401
CYB5RL	-1.23896	0.0263044
NUDT6	-1.04942	0.0286906
HCAR3	-1.02903	0.0260405
ZBTB8A	-1.50087	0.0309987
ADM2	-1.90825	0.0316175
IFT172	-1.48919	0.0320225
RASAL2-AS1	-1.16504	0.031108
PPP2R3B	-1.05382	0.02783
SNORD89	-1.05183	0.0126397
VWCE	-1.87452	0.0336114
RPL23AP2	-1.06993	0.030664
TAF9B	-1.04767	0.0307506
SCOC-AS1	-1.58348	0.0369204
POU3F1	-1.82879	0.0374118
RPS23P8	-1.18482	0.0356715
CELSR1	-1.07628	0.0337966
MNS1	-1.67784	0.038835
SLC38A1	-1.24254	0.0339114
UBE3D	-1.26654	0.0382049
KCNJ14	-1.68147	0.0426177
NCKAP1	-1.14998	0.0342169
ENSG00000275719	-1.64306	0.0440643
DPF3	-1.5483	0.0437052
ENSG00000231409	-1.65167	0.0473326
FTCDNL1	-1.2332	0.0433665
CSTA	-1.06993	0.0421162
HELLPAR	-1.1804	0.044261
ZNF786	-1.00205	0.0398745
RRAD	-1.4644	0.0492741
WSCD1	-1.05633	0.0436473
RPS6KA2	-1.05405	0.049964
ADAMTS15	-1.12168	0.0494359
POLE	-1.18058	0.0491938
CDH23	-1.45114	0.0459069
