# Supplementary material for: Spatial mapping of the AA-PGE2-EP axis in multiple sclerosis lesions
Source: Acta Neuropathol. 2025 Apr 29;149(1):39. doi: 10.1007/s00401-025-02878-3 (PMC12041062; doi:10.1007/s00401-025-02878-3)
Supplement: Supplementary file 2 — Supplementary file2 (XLSX 154 kb) [file 401_2025_2878_MOESM2_ESM.xlsx]

## Sheet: PGE2+EP2i vs PGE2+EP4i
	logFC	AveExpr	t	P.Value	adj.P.Val	B
PFKFB3	2.61623	6.091	22.4204	1.20109e-27	1.45464e-23	52.5115
GPNMB	2.01578	9.38563	21.5944	6.54387e-27	3.96264e-23	51.1117
TREM2	-2.33239	8.80552	-21.2849	1.25212e-26	5.0548e-23	50.3523
EIF1	1.43967	9.33393	20.9925	2.32776e-26	7.04789e-23	49.8812
TMEM38B	2.16364	5.96557	20.1673	1.39116e-25	3.36967e-22	47.8322
SAT1	1.50395	10.0152	20.0246	1.9065e-25	3.73511e-22	47.7897
C5AR1	1.6773	8.10916	19.9685	2.15884e-25	3.73511e-22	47.6232
WNT5A	2.44059	5.13923	19.86	2.7479e-25	4.15997e-22	47.2994
MS4A4A	2.07906	7.49822	19.479	6.46369e-25	8.69797e-22	46.4897
MT1F	2.39938	6.37305	19.2158	1.17581e-24	1.42402e-21	45.9867
OLR1	1.91314	7.54222	19.0992	1.5358e-24	1.69092e-21	45.6932
CTSL	1.39892	10.4974	18.7179	3.71175e-24	3.74609e-21	44.8206
ASAH1	1.39553	9.039	18.5994	4.8965e-24	4.56165e-21	44.5677
IRS2	3.05574	6.14108	18.4929	6.28696e-24	5.43867e-21	43.8173
GSDME	2.56348	4.86845	18.0812	1.67029e-23	1.34859e-20	42.5392
MT1E	2.14585	6.26985	17.6971	4.21859e-23	3.19321e-20	42.4254
CXCL16	1.4975	7.58473	17.493	6.94279e-23	4.94612e-20	41.9261
CD70	2.79208	4.284	17.18	1.50353e-22	1.01162e-19	40.9946
RALA	2.11975	7.81219	17.0757	1.94897e-22	1.24232e-19	40.9062
PIM2	2.20224	6.16954	17.0046	2.32789e-22	1.40965e-19	40.7216
C15orf48	2.00679	8.65572	16.8076	3.81936e-22	2.18642e-19	40.2022
F11R	1.46978	6.88319	16.7921	3.9717e-22	2.18642e-19	40.175
ABHD5	1.98013	5.87078	16.7573	4.33651e-22	2.28346e-19	39.9374
ACOT9	1.37732	6.55911	16.6289	6.00619e-22	3.03087e-19	39.7803
CXCR4	3.9677	6.2144	16.4459	9.58212e-22	4.64196e-19	38.9744
FOSL2	2.15072	6.43582	16.1527	2.04035e-21	9.50411e-19	38.5186
GNA13	1.7677	7.41787	15.9408	3.54441e-21	1.58986e-18	38.0268
SQSTM1	1.33993	9.47029	15.867	4.30044e-21	1.79595e-18	37.7867
SLC16A10	3.18345	6.7382	15.8807	4.14867e-21	1.79445e-18	37.7534
SOD2	1.37617	10.3359	15.8083	5.01872e-21	2.02606e-18	37.5678
SLC11A1	2.32416	5.50751	15.7312	6.14961e-21	2.40251e-18	37.3316
VIM	1.12071	9.89436	15.3638	1.63544e-20	6.18964e-18	36.4539
CCL13	-2.60616	10.4726	-15.3073	1.90386e-20	6.98717e-18	36.2694
ATF4	1.85266	7.65898	15.2352	2.3118e-20	8.23476e-18	36.1653
WTAP	1.88832	6.11165	15.1713	2.74767e-20	9.50771e-18	35.9898
PLAUR	1.55903	8.89361	15.0648	3.66712e-20	1.20034e-17	35.6483
FADS3	1.85833	5.02529	15.0686	3.6298e-20	1.20034e-17	35.5687
PAK1	-1.27658	7.05257	-14.9673	4.78234e-20	1.52418e-17	35.4379
LILRB3	1.12858	6.93026	14.9434	5.10498e-20	1.58529e-17	35.3718
NFIL3	2.24293	5.73766	14.8202	7.15533e-20	2.16646e-17	34.9437
SLC3A2	2.06009	6.085	14.7868	7.84254e-20	2.24285e-17	34.9276
NAMPT	1.8657	7.41032	14.7813	7.96321e-20	2.24285e-17	34.9243
TUBA1B	-1.31554	10.0024	-14.6857	1.03639e-19	2.85267e-17	34.5834
MT-TL1	1.81103	10.0516	14.6436	1.16442e-19	3.13384e-17	34.4744
H2BC21	2.24812	3.67685	14.7992	7.58073e-20	2.23927e-17	34.4701
METTL7A	-1.56862	6.84396	-14.6232	1.23211e-19	3.24393e-17	34.4652
HCLS1	-1.2033	7.2595	-14.4527	1.97924e-19	5.01402e-17	34.038
CPD	1.57404	5.91796	14.4513	1.98723e-19	5.01402e-17	34.0125
GDF15	2.81268	7.16776	14.4009	2.2874e-19	5.65362e-17	33.8947
SRSF3	-1.36404	6.8585	-14.3684	2.50524e-19	5.88416e-17	33.8017
SVIP	1.81531	5.43679	14.3639	2.53678e-19	5.88416e-17	33.7181
PLIN2	1.50946	9.63745	14.3586	2.57502e-19	5.88416e-17	33.7019
LINC00847	2.03251	5.15549	14.3774	2.44283e-19	5.88416e-17	33.6704
TLR7	-2.51696	5.72007	-14.2911	3.11239e-19	6.98039e-17	33.4167
ARHGDIB	-1.54695	7.94177	-14.1618	4.48077e-19	9.86666e-17	33.2141
SLC2A3	1.93943	6.00918	14.1429	4.72671e-19	9.86986e-17	33.1753
NCF2	1.0262	8.63497	14.1434	4.71889e-19	9.86986e-17	33.1214
TXNIP	-1.21285	8.51075	-14.0452	6.23383e-19	1.2583e-16	32.8684
CREBRF	1.47331	7.63149	13.8922	9.6414e-19	1.88334e-16	32.4411
LIMA1	-1.44621	6.43576	-13.7252	1.5566e-18	2.94563e-16	31.9943
GYPC	1.6113	5.64146	13.7153	1.60194e-18	2.98478e-16	31.9577
RNF149	1.20699	7.1229	13.68	1.77333e-18	3.25406e-16	31.8448
IL21R	-2.42689	4.32943	-13.7298	1.53633e-18	2.94563e-16	31.7307
AQP9	1.67024	7.29083	13.5342	2.70448e-18	4.88865e-16	31.4345
METTL9	1.30317	6.58194	13.4655	3.30287e-18	5.79726e-16	31.2511
CTNNB1	1.22646	8.72016	13.4388	3.56967e-18	6.08905e-16	31.1083
ADA	2.27213	4.20142	13.4564	3.39111e-18	5.86711e-16	31.0419
CREM	1.61832	6.68965	13.1869	7.47014e-18	1.22258e-15	30.4424
G0S2	3.0497	5.91469	13.0794	1.02627e-17	1.65722e-15	30.1244
SPRING1	1.28472	6.7351	13.0247	1.2072e-17	1.92374e-15	29.9613
VAT1	1.01714	8.26838	12.9668	1.43383e-17	2.25521e-15	29.7487
RGS2	2.02521	6.27418	12.8653	1.94018e-17	3.01251e-15	29.5009
MYO1E	-1.42109	6.84327	-12.783	2.48257e-17	3.78525e-15	29.2539
SLC7A2	1.89454	5.25033	12.7806	2.50037e-17	3.78525e-15	29.2089
MT1A	2.70402	2.04319	12.7175	3.02211e-17	4.4635e-15	28.9884
ARHGAP4	-1.27753	6.66987	-12.6429	3.78323e-17	5.52032e-15	28.8376
TOM1	1.33957	6.03877	12.6014	4.28901e-17	6.18383e-15	28.7171
CD55	1.94802	4.87638	12.4941	5.93562e-17	8.35888e-15	28.2848
OGFRL1	1.2448	7.32558	12.4165	7.51549e-17	1.02865e-14	28.1159
PPDPF	1.52744	6.01063	12.375	8.52809e-17	1.13499e-14	28.0384
SLC5A3	1.6364	8.82254	12.4119	7.6211e-17	1.02865e-14	27.9939
CAMK1	-2.41792	4.96213	-12.4745	6.2998e-17	8.76975e-15	27.9528
ARL4C	1.70491	7.00909	12.3033	1.06173e-16	1.38264e-14	27.7895
CXCL11	-1.5572	2.5314	-12.2958	1.08632e-16	1.39029e-14	27.7502
P4HA1	1.12003	7.179	12.2946	1.09056e-16	1.39029e-14	27.7347
H2BC5	1.41468	4.88087	12.2238	1.35474e-16	1.69147e-14	27.5611
RNF13	1.10709	7.28796	12.2249	1.35013e-16	1.69147e-14	27.54
PNRC1	1.28826	7.88235	12.1789	1.55548e-16	1.92229e-14	27.3658
STX11	1.37476	5.57124	12.1502	1.69897e-16	2.07841e-14	27.3492
ATP13A3	1.03142	7.59488	12.1395	1.75576e-16	2.1264e-14	27.2589
PTGES	3.89998	2.81715	12.3483	9.25266e-17	1.21803e-14	26.951
C12orf57	1.66253	4.84201	12.0222	2.52294e-16	3.02527e-14	26.8917
MT1H	1.56517	6.95481	12.0124	2.60035e-16	3.08753e-14	26.6725
PLP2	1.21815	7.08105	11.9313	3.34479e-16	3.89507e-14	26.6351
ITGAL	-1.23819	6.22903	-11.9138	3.53159e-16	4.05015e-14	26.6081
KYNU	1.45516	6.56329	11.9126	3.54484e-16	4.05015e-14	26.5812
MMP9	-1.99651	10.0126	-11.9344	3.31259e-16	3.89503e-14	26.5211
PHF1	1.65435	4.94918	11.8694	4.05449e-16	4.50495e-14	26.4732
MT1L	2.00038	3.53411	11.8787	3.93948e-16	4.41769e-14	26.4441
ACTB	-1.05843	11.4952	-11.8944	3.75099e-16	4.24562e-14	26.2534
BTG1	1.38637	9.95231	11.8625	4.14309e-16	4.56154e-14	26.2441
MT1M	1.55215	3.26968	11.7721	5.49414e-16	5.99455e-14	26.0973
AMFR	1.15757	6.76163	11.7497	5.89446e-16	6.31751e-14	26.0921
EMC3	1.18693	6.36602	11.7197	6.47493e-16	6.83263e-14	26.0242
PMAIP1	1.30875	4.67287	11.6609	7.78656e-16	7.99178e-14	25.8554
DUSP16	1.97324	6.06179	11.6038	9.32129e-16	9.32976e-14	25.6791
MARCKS	-1.0168	10.0117	-11.6634	7.72775e-16	7.99178e-14	25.6438
REV3L	1.84726	5.49267	11.5927	9.65224e-16	9.58183e-14	25.6321
GALM	-1.09764	8.11189	-11.6194	8.87404e-16	9.03139e-14	25.6185
MXD1	1.37494	6.38195	11.5407	1.13734e-15	1.11083e-13	25.4326
CSGALNACT2	1.32997	6.1542	11.4807	1.37504e-15	1.32167e-13	25.2903
LIPA	-1.19955	11.2307	-11.5534	1.09274e-15	1.07595e-13	25.2886
VCAM1	-1.34948	4.04888	-11.4777	1.38807e-15	1.32369e-13	25.2868
PABPC4	1.09852	8.04902	11.4547	1.49311e-15	1.39101e-13	25.1169
CDKN1C	2.4042	4.87791	11.3913	1.8261e-15	1.66224e-13	25.0162
HK2	1.47921	5.87487	11.3871	1.85045e-15	1.66224e-13	24.987
P2RY11	-1.54202	4.50045	-11.4133	1.7028e-15	1.57424e-13	24.9579
SMPDL3A	2.12301	4.68401	11.3867	1.85288e-15	1.66224e-13	24.9186
LPCAT2	-1.06487	6.25344	-11.3428	2.13037e-15	1.89713e-13	24.8291
AP5B1	1.23455	6.53145	11.3206	2.28667e-15	2.02145e-13	24.7357
DDIT3	2.64313	5.14194	11.2781	2.61851e-15	2.2652e-13	24.6347
OLFML3	-3.41106	3.41842	-11.4564	1.48525e-15	1.39101e-13	24.5938
H2AC6	1.27093	5.41341	11.2448	2.91229e-15	2.50147e-13	24.5565
RHOBTB2	-1.77626	5.34651	-11.1722	3.67407e-15	3.06874e-13	24.2815
GGTA1	-1.73619	6.17826	-11.1485	3.96438e-15	3.28853e-13	24.2496
MTHFD2	1.11871	7.93158	11.1881	3.492e-15	2.93875e-13	24.2266
SLC35E3	1.55204	5.6222	11.0884	4.80987e-15	3.93597e-13	24.0626
GK	1.06143	6.68514	11.0952	4.70465e-15	3.87606e-13	23.9654
FAM210B	1.17013	5.50889	11.0554	5.34831e-15	4.26141e-13	23.9584
RTN1	-2.11489	5.52241	-11.0683	5.13061e-15	4.11502e-13	23.933
MNDA	-1.35464	7.11352	-11.0756	5.01155e-15	4.05796e-13	23.9135
HIF1A	1.11175	8.79309	11.0747	5.02596e-15	4.05796e-13	23.8357
SLC27A3	-1.34689	5.80921	-10.9927	6.54687e-15	5.08264e-13	23.7548
INPP5D	-1.05782	7.19318	-10.973	6.978e-15	5.38284e-13	23.6193
H1-0	1.04445	6.97329	10.9599	7.27961e-15	5.57996e-13	23.5354
DNPH1	-1.34471	5.90524	-10.9106	8.53686e-15	6.38209e-13	23.4974
TLNRD1	1.17157	6.21767	10.9086	8.59445e-15	6.38573e-13	23.4254
SRSF7	-1.18845	6.42395	-10.8681	9.80056e-15	7.23748e-13	23.3497
WDFY4	-1.25451	6.355	-10.8591	1.00885e-14	7.40494e-13	23.3291
ENOSF1	1.36268	5.29698	10.8559	1.0194e-14	7.43734e-13	23.3106
IKBKE	-1.22933	4.58391	-10.8277	1.1173e-14	8.10279e-13	23.2316
CLEC10A	-2.97105	3.95163	-10.9228	8.20782e-15	6.21281e-13	23.0312
KLHL24	1.14336	6.75088	10.7686	1.35431e-14	9.64829e-13	23.0001
SRSF2	-1.62302	6.02635	-10.7487	1.44478e-14	1.02326e-12	22.9805
SMCO4	-1.33997	6.15839	-10.7243	1.56468e-14	1.08948e-12	22.8156
CCDC115	1.30428	6.15504	10.7098	1.6406e-14	1.13539e-12	22.8034
GLIPR1	-1.16439	7.39707	-10.7023	1.68126e-14	1.15038e-12	22.7795
MYOF	-1.14833	6.76861	-10.7068	1.65641e-14	1.13982e-12	22.7534
ARMC9	1.9607	5.81332	10.6583	1.94133e-14	1.27924e-12	22.69
PPP1R15A	1.53332	5.83526	10.6599	1.93103e-14	1.27924e-12	22.6809
CHD2	1.15936	6.61167	10.6579	1.94352e-14	1.27924e-12	22.6351
TNFAIP6	2.56837	4.32251	10.6018	2.33542e-14	1.49652e-12	22.4753
ENSG00000173727	2.86342	3.21078	10.6453	2.02563e-14	1.32607e-12	22.3724
CXCL10	-1.6853	4.14855	-10.6308	2.12411e-14	1.38307e-12	22.3575
PARP1	-1.02328	6.85822	-10.5624	2.65803e-14	1.69428e-12	22.3065
PLA2G15	-1.55188	6.13299	-10.5393	2.86729e-14	1.80863e-12	22.2987
HBEGF	2.06406	5.7212	10.5315	2.94196e-14	1.84612e-12	22.2819
RIPK2	1.61453	5.19956	10.5236	3.01963e-14	1.88509e-12	22.2536
NLN	-1.21739	6.04602	-10.5068	3.1902e-14	1.98136e-12	22.1939
CLN8-AS1	1.40009	5.62328	10.4882	3.3917e-14	2.08512e-12	22.1417
HECTD1	1.14975	7.83186	10.4962	3.30369e-14	2.04138e-12	22.0239
CCR7	2.82766	2.7855	10.4407	3.96735e-14	2.40243e-12	21.9714
CCL5	1.21335	5.48078	10.4585	3.74043e-14	2.28353e-12	21.8511
PADI2	1.40579	5.4786	10.3856	4.75805e-14	2.83866e-12	21.7689
MRPS7	-1.02095	6.38168	-10.3798	4.84958e-14	2.87908e-12	21.7488
STMN1	-1.0639	7.46498	-10.3641	5.10859e-14	3.01805e-12	21.6944
MXI1	1.85567	4.65416	10.3372	5.58403e-14	3.26706e-12	21.6184
MT2A	1.44516	9.43054	10.4576	3.75215e-14	2.28353e-12	21.5972
CLEC4E	1.56923	3.52956	10.3329	5.66481e-14	3.29839e-12	21.5783
CYP27A1	1.41984	7.22416	10.3307	5.70581e-14	3.30637e-12	21.5662
ENSG00000273272	3.10012	2.26406	10.6781	1.8195e-14	1.23106e-12	21.4318
STON2	-2.59818	5.2081	-10.3043	6.22728e-14	3.59136e-12	21.3704
GLA	1.05533	6.66227	10.2657	7.07803e-14	4.0591e-12	21.3406
DSC2	1.15617	6.54842	10.2502	7.45176e-14	4.21721e-12	21.3294
ARRDC3	1.75669	6.0664	10.2241	8.12844e-14	4.53657e-12	21.2725
MEF2C	-1.13235	7.1323	-10.2351	7.83594e-14	4.39357e-12	21.2423
CD300E	2.18325	2.92798	10.1919	9.0447e-14	5.02479e-12	21.1705
SH3BP5	1.30396	5.92768	10.1897	9.11305e-14	5.03964e-12	21.1337
OSGIN2	1.2352	5.5757	10.1367	1.08728e-13	5.90494e-12	20.9772
PELI1	1.33897	5.66391	10.1082	1.19558e-13	6.4354e-12	20.8857
GNG2	1.63143	4.98446	10.0699	1.35905e-13	7.25088e-12	20.7792
MS4A6A	-1.5081	7.69344	-10.0746	1.33767e-13	7.16836e-12	20.646
PLD1	1.62095	4.6711	10.0199	1.6066e-13	8.38687e-12	20.5856
PSMC4	-1.49278	5.36515	-9.95876	1.97199e-13	9.99277e-12	20.4117
ADM	2.59701	3.50704	9.99327	1.75642e-13	9.01354e-12	20.2896
IFI30	2.24249	3.71571	9.92895	2.17958e-13	1.09531e-11	20.2741
MFSD2A	1.28726	4.90532	9.9018	2.38786e-13	1.16142e-11	20.2258
MT1G	1.28151	8.11733	10.0419	1.49237e-13	7.85831e-12	20.2151
SIGLEC1	-1.77649	5.65466	-9.90194	2.38674e-13	1.16142e-11	20.2078
SNCA	1.36256	4.68221	9.8944	2.44806e-13	1.18594e-11	20.2023
DNAJC1	1.03206	6.35434	9.92229	2.22891e-13	1.09733e-11	20.1941
GPR157	2.16512	4.60784	9.88781	2.50294e-13	1.20769e-11	20.1765
TGM2	1.0969	7.65429	9.92021	2.24456e-13	1.10056e-11	20.1683
SYT4	2.65053	2.01871	9.96936	1.90307e-13	9.72494e-12	20.1472
ENSG00000289161	1.47796	4.33245	9.85726	2.77408e-13	1.32271e-11	20.0708
C1RL	1.10188	4.4676	9.85282	2.81591e-13	1.33739e-11	20.0423
CPED1	-1.90735	4.73842	-9.8717	2.6424e-13	1.26491e-11	20.0423
SLCO2B1	-1.48365	8.48463	-9.87837	2.58372e-13	1.24172e-11	19.9625
GAL3ST4	-3.2736	4.47528	-10.0308	1.5491e-13	8.12169e-12	19.9086
CD36	-1.41416	8.42802	-9.83951	2.94506e-13	1.38784e-11	19.8692
DHCR24	-2.0091	5.7928	-9.78399	3.55174e-13	1.66082e-11	19.8118
ISOC2	-1.90103	4.67231	-9.76467	3.79118e-13	1.75248e-11	19.7456
GJB2	3.15354	3.36532	9.94666	2.05374e-13	1.03637e-11	19.6574
CYRIA	1.22908	5.54998	9.72752	4.29867e-13	1.96457e-11	19.592
FGL2	-1.44457	7.33221	-9.77663	3.64107e-13	1.69604e-11	19.5501
RARRES1	1.1994	5.47756	9.6867	4.93582e-13	2.21399e-11	19.5048
APEX1	-1.10216	6.79569	-9.71416	4.49745e-13	2.04769e-11	19.4979
GABARAPL1	1.00084	7.66122	9.70836	4.58666e-13	2.08049e-11	19.4028
DIAPH2	-1.06908	6.05439	-9.64936	5.60196e-13	2.47611e-11	19.338
ANKRD9	1.56351	5.10251	9.61772	6.23702e-13	2.71714e-11	19.2765
FSCN1	-1.10602	6.95389	-9.65025	5.58499e-13	2.47611e-11	19.2668
STK17B	1.15403	5.18088	9.61868	6.21675e-13	2.71714e-11	19.2547
ANXA1	1.01196	6.90333	9.62679	6.0479e-13	2.65384e-11	19.2021
EHD4	-1.00276	5.5541	-9.58958	6.86277e-13	2.93693e-11	19.1506
SDSL	1.38937	5.04439	9.57689	7.16518e-13	3.03418e-11	19.1497
BNIP3	1.58042	4.06041	9.57914	7.11067e-13	3.02166e-11	19.1336
TNFSF9	1.94775	3.58371	9.5947	6.74424e-13	2.90674e-11	19.1233
MT1DP	3.9429	-0.0509218	9.9658	1.92593e-13	9.8004e-12	19.028
MALAT1	1.07115	13.149	9.70467	4.64425e-13	2.09875e-11	18.9935
PCBP1-AS1	1.67914	4.24392	9.53039	8.39386e-13	3.4934e-11	18.9841
TRIM14	-1.31386	4.75569	-9.52575	8.52747e-13	3.53686e-11	18.9731
AARS1	1.02661	5.99098	9.51668	8.79516e-13	3.63543e-11	18.8862
ADAM8	1.98207	2.36926	9.53383	8.29592e-13	3.47653e-11	18.8796
GAB2	1.12298	6.55042	9.50928	9.01982e-13	3.70302e-11	18.8073
NEK6	-1.18688	6.82328	-9.47229	1.02325e-12	4.11714e-11	18.7319
DDIT4	2.80959	3.71972	9.53129	8.36812e-13	3.4934e-11	18.6633
CD48	1.02101	5.96878	9.43391	1.16651e-12	4.64723e-11	18.5113
RHBDD2	1.08868	5.80546	9.37751	1.41466e-12	5.59901e-11	18.4146
SPTAN1	1.12766	5.65797	9.3022	1.83112e-12	7.10793e-11	18.1949
MCM3	-1.53567	4.64082	-9.29465	1.87921e-12	7.20819e-11	18.1699
SLC38A2	1.12084	7.38388	9.33488	1.63701e-12	6.43697e-11	18.1489
CFAP36	1.86664	4.01693	9.29991	1.84559e-12	7.1412e-11	18.0885
CYTIP	1.61737	5.84539	9.27941	1.98011e-12	7.49409e-11	18.0853
VNN2	1.23422	5.93151	9.28245	1.95956e-12	7.4517e-11	18.0183
MT1X	1.11644	5.11228	9.29004	1.90921e-12	7.29413e-11	17.96
C20orf27	-1.74989	4.90374	-9.21501	2.47062e-12	9.17843e-11	17.937
MBP	1.0382	7.64872	9.25582	2.14726e-12	8.06547e-11	17.8908
ENSG00000272449	3.18361	2.60237	9.42969	1.18346e-12	4.69929e-11	17.8904
S100B	-1.74591	6.02714	-9.1692	2.89265e-12	1.04889e-10	17.74
PIM3	1.01812	7.90441	9.21508	2.47003e-12	9.17843e-11	17.6715
COLGALT1	-1.10872	7.50891	-9.18275	2.7608e-12	1.0059e-10	17.6413
GPR82	-1.836	4.27465	-9.11285	3.51298e-12	1.26248e-10	17.4528
ERN1	1.78619	3.69197	9.08653	3.84711e-12	1.37847e-10	17.4499
NPM3	-1.30556	5.10811	-9.04389	4.45799e-12	1.57868e-10	17.3561
SDC3	-1.31516	5.44905	-9.0511	4.34816e-12	1.5443e-10	17.3366
GUCY1A1	-2.91278	3.15515	-9.3165	1.7435e-12	6.78956e-11	17.2648
ACVR2B	1.6101	4.49716	9.02479	4.76239e-12	1.67667e-10	17.2634
RAB20	1.11383	6.28428	9.03558	4.58786e-12	1.61993e-10	17.2341
PDE4DIP	1.26595	5.13466	9.00342	5.12791e-12	1.78974e-10	17.2009
PRKAG2	1.08646	5.15218	8.99551	5.27035e-12	1.82892e-10	17.1791
TSC22D3	1.2304	5.8741	9.0184	4.86886e-12	1.70918e-10	17.1734
STEAP4	-1.26711	4.80313	-9.00475	5.10432e-12	1.78666e-10	17.0861
PRXL2B	2.13238	3.80487	8.99418	5.2946e-12	1.83208e-10	17.0849
GPR183	2.58975	4.91439	8.96457	5.86659e-12	2.00707e-10	17.0304
ODC1	1.42297	5.03863	8.93957	6.39776e-12	2.1704e-10	17.0096
PPP1R14B	-1.3785	5.32624	-8.91526	6.96094e-12	2.34178e-10	16.9239
ACP5	1.1458	8.04237	8.96691	5.81931e-12	1.99653e-10	16.921
TBX3	1.66459	5.11548	8.9186	6.88058e-12	2.32119e-10	16.8488
ATP5MC1	-1.29064	5.99758	-8.89762	7.4005e-12	2.48276e-10	16.8216
LILRB4	1.21834	4.36368	8.86119	8.39905e-12	2.79453e-10	16.7169
MRC1	-1.13203	9.46465	-8.9318	6.57248e-12	2.22345e-10	16.6973
ALYREF	-1.06568	5.36687	-8.83072	9.33786e-12	3.07312e-10	16.628
PYCARD	-1.08528	5.95499	-8.84398	8.91695e-12	2.95063e-10	16.5943
PARP6	1.80554	3.88729	8.78616	1.09045e-11	3.53113e-10	16.4443
RIN2	-1.01563	6.51964	-8.79765	1.04768e-11	3.42006e-10	16.4315
MRPL23	-1.41173	4.44794	-8.76205	1.18602e-11	3.81004e-10	16.3471
MOSPD1	1.20771	5.04251	8.74117	1.27557e-11	4.06539e-10	16.3357
TPMT	-1.24172	4.68236	-8.73654	1.29634e-11	4.12073e-10	16.3164
FGD2	-1.12819	5.27807	-8.74474	1.25979e-11	4.02569e-10	16.2582
SPRED1	-1.10165	7.67857	-8.76828	1.16056e-11	3.73817e-10	16.1945
MT-TV	1.37847	5.81063	8.68635	1.54455e-11	4.82114e-10	16.0407
CSF1R	-1.11594	7.79086	-8.71393	1.40276e-11	4.41269e-10	16.0299
ZDBF2	1.86248	3.30222	8.68308	1.5623e-11	4.86402e-10	15.8786
TGFA	1.79558	4.38413	8.58875	2.17285e-11	6.57886e-10	15.8127
FHOD1	-1.18363	5.54205	-8.59922	2.09464e-11	6.38997e-10	15.812
NOC3L	-1.22409	4.56894	-8.55955	2.40685e-11	7.2152e-10	15.7163
PNPO	-1.33107	5.27816	-8.56224	2.38431e-11	7.16866e-10	15.709
TLN2	-2.00487	4.39938	-8.55507	2.44498e-11	7.31141e-10	15.5886
NFATC2	-1.48398	4.9623	-8.51743	2.78992e-11	8.23192e-10	15.5634
DUSP10	1.19262	4.75514	8.51996	2.76525e-11	8.18824e-10	15.5509
DIXDC1	2.32414	3.80144	8.56843	2.33316e-11	7.0466e-10	15.4316
PHYH	1.2389	4.89321	8.46678	3.33268e-11	9.74929e-10	15.3955
STAB1	-2.94432	5.29064	-8.52672	2.70044e-11	8.03563e-10	15.3871
ATP6V0D2	2.26711	4.82649	8.48829	3.0903e-11	9.06213e-10	15.3754
MRPL24	-1.30018	4.88506	-8.45353	3.4915e-11	1.0068e-09	15.356
ARHGEF6	-1.19438	5.05889	-8.429	3.8059e-11	1.0871e-09	15.2699
HSPE1	-1.1555	5.87569	-8.43979	3.66424e-11	1.04912e-09	15.2364
SEMA4A	1.08442	3.74718	8.41692	3.97093e-11	1.12627e-09	15.1948
STRBP	1.12852	5.18551	8.40938	4.07766e-11	1.15116e-09	15.1755
LMO2	-1.21819	5.04136	-8.41413	4.01007e-11	1.13472e-09	15.1526
IFI44	-1.5041	3.92953	-8.38817	4.39365e-11	1.23175e-09	15.128
ALDH1A2	1.52214	6.6134	8.40051	4.20687e-11	1.18487e-09	15.091
TIFAB	-2.65554	3.36144	-8.44856	3.553e-11	1.02165e-09	15.0499
HLA-DMA	-1.06631	5.95155	-8.39323	4.31609e-11	1.21281e-09	15.0306
NUPR1	3.68569	2.06569	8.8904	7.58832e-12	2.53873e-10	14.9915
TLR10	-2.6703	0.990186	-8.59773	2.10564e-11	6.40739e-10	14.9034
HSPA13	1.0516	5.4522	8.34031	5.1999e-11	1.45106e-09	14.8799
B4GAT1	1.21222	5.05241	8.32039	5.57806e-11	1.53886e-09	14.8764
SDS	3.1686	3.6483	8.41968	3.93259e-11	1.11802e-09	14.8101
LSS	1.40664	3.73279	8.28365	6.34948e-11	1.71266e-09	14.7609
OTUD1	1.18007	5.43259	8.28867	6.23804e-11	1.68636e-09	14.7335
CD9	1.45754	7.73737	8.31918	5.60184e-11	1.54191e-09	14.7328
XAF1	-1.18236	3.8987	-8.26328	6.82264e-11	1.82808e-09	14.6211
ITPA	-1.25354	5.72379	-8.24782	7.20523e-11	1.91365e-09	14.595
SIPA1L1	1.01412	5.66934	8.25331	7.06684e-11	1.88102e-09	14.538
LINC01857	2.15262	3.00892	8.29616	6.07542e-11	1.65719e-09	14.4908
GCLC	-1.20454	6.97199	-8.2449	7.27992e-11	1.92926e-09	14.4659
IER3	1.23248	8.01536	8.29357	6.13118e-11	1.6649e-09	14.4261
HSPB1	-1.18989	5.75188	-8.18404	9.02601e-11	2.37639e-09	14.3595
CCRL2	1.29716	4.69103	8.14103	1.0509e-10	2.71375e-09	14.2822
DUSP1	1.53485	3.85017	8.13134	1.08757e-10	2.79058e-09	14.2329
ARRB1	-1.29029	4.9316	-8.10648	1.18761e-10	3.01534e-09	14.1654
CDK6	-1.0261	6.30007	-8.14032	1.05355e-10	2.7148e-09	14.1633
NR4A3	1.43151	5.13516	8.10362	1.19967e-10	3.03957e-09	14.1196
CD180	-3.32568	3.47895	-8.49827	2.98394e-11	8.77149e-10	14.1077
CCL20	2.94721	3.89591	8.09548	1.23478e-10	3.1155e-09	14.0227
SULF2	1.95925	3.50351	8.06301	1.38531e-10	3.44507e-09	13.9933
P2RY13	-2.64647	2.83424	-8.25888	6.92947e-11	1.8526e-09	13.9625
ENO2	2.20887	2.80212	8.1583	9.88625e-11	2.58601e-09	13.9544
CCL24	-1.54588	6.95012	-8.04054	1.50014e-10	3.69735e-09	13.8977
GATM	-1.17882	6.29144	-8.05351	1.43276e-10	3.54849e-09	13.8902
IFI44L	-1.2638	4.00997	-8.07697	1.31843e-10	3.31563e-09	13.8656
PMVK	-1.20398	4.78466	-8.00547	1.69886e-10	4.13982e-09	13.806
ABCG1	1.50436	5.01387	8.0089	1.6783e-10	4.10624e-09	13.8054
QPCTL	1.81456	3.58875	8.00272	1.71549e-10	4.17195e-09	13.7598
USP53	1.15334	4.98287	7.99352	1.77241e-10	4.30174e-09	13.7505
INSR	2.03602	3.72534	8.0254	1.58288e-10	3.88061e-09	13.6824
ENSG00000261596	1.16139	4.18471	7.94951	2.07217e-10	4.97937e-09	13.6133
TMEM229B	-1.67847	2.83571	-7.87182	2.7311e-10	6.44762e-09	13.3572
TFRC	1.04413	9.01043	7.9915	1.7852e-10	4.32412e-09	13.3259
SMAD3	-1.62252	3.85574	-7.83694	3.092e-10	7.25722e-09	13.2022
IFIT1	-1.79325	4.05394	-7.83386	3.12604e-10	7.29468e-09	13.2016
UROS	-1.27085	4.45241	-7.82578	3.2172e-10	7.4786e-09	13.1991
FLT1	-1.26301	5.08517	-7.83454	3.11853e-10	7.29122e-09	13.1966
CLIP4	1.24651	5.20077	7.7819	3.7613e-10	8.61118e-09	13.0277
DUSP23	-1.01235	5.3991	-7.7781	3.81261e-10	8.69576e-09	12.9993
RGS1	1.36849	5.41936	7.78026	3.78339e-10	8.64541e-09	12.9766
GCNT1	-1.03494	4.964	-7.8068	3.44213e-10	7.95566e-09	12.9534
TIMP3	-1.49463	9.81319	-7.83276	3.13826e-10	7.30912e-09	12.8852
CLSPN	-2.45524	3.86124	-7.79287	3.61715e-10	8.32839e-09	12.8136
DUSP4	1.08481	4.44275	7.73165	4.49886e-10	1.00342e-08	12.7747
DHDH	3.96788	1.67403	8.14929	1.02061e-10	2.6525e-09	12.6897
PDE4D	2.83702	2.23405	7.96476	1.96295e-10	4.7263e-09	12.6495
TDRD3	1.07485	6.41502	7.67543	5.49783e-10	1.20188e-08	12.5746
LGALS3	1.03961	8.69268	7.76162	4.04318e-10	9.1527e-09	12.5679
RAB9A	1.16486	4.74667	7.64972	6.02608e-10	1.30092e-08	12.5624
MSANTD3	1.13294	4.95703	7.63599	6.32883e-10	1.36143e-08	12.4935
GAS5	1.44636	4.80252	7.59994	7.19834e-10	1.53755e-08	12.4013
PENK	1.95619	0.592246	7.61135	6.9108e-10	1.47874e-08	12.3683
HIVEP1	1.19086	4.84454	7.5861	7.56308e-10	1.60696e-08	12.3341
STAC3	-1.76561	4.27924	-7.56321	8.2078e-10	1.72878e-08	12.2887
H2AW	2.33402	2.49063	7.67874	5.4332e-10	1.1899e-08	12.2749
IL1R1	1.96228	4.00072	7.54844	8.65259e-10	1.80987e-08	12.2232
HPGDS	-1.55792	4.80747	-7.53191	9.17946e-10	1.91018e-08	12.1848
ZSCAN16-AS1	1.32699	4.8037	7.52786	9.31329e-10	1.9347e-08	12.1595
SH3D21	2.57323	2.11396	7.72574	4.59478e-10	1.01918e-08	12.1169
PRR5L	-1.01509	4.49325	-7.51167	9.86855e-10	2.03956e-08	12.0868
TOMM40L	-1.76973	3.85711	-7.48773	1.07505e-09	2.20153e-08	11.9919
MARCHF9	1.21736	3.83078	7.47514	1.12459e-09	2.28907e-08	11.9811
BASP1	1.33054	5.01612	7.48528	1.08454e-09	2.21498e-08	11.8935
CCR1	-1.00315	8.46384	-7.57206	7.95222e-10	1.68373e-08	11.8619
CEBPD	1.09042	6.49456	7.50772	1.00088e-09	2.0629e-08	11.8344
NR4A2	2.6083	3.30767	7.43611	1.29318e-09	2.59729e-08	11.8256
DNAJB9	1.14326	5.09838	7.43268	1.30914e-09	2.62066e-08	11.7374
TMEM120A	1.00833	5.71978	7.43542	1.29636e-09	2.59937e-08	11.6618
MT1B	2.68812	-0.250653	7.42649	1.33846e-09	2.65739e-08	11.6254
KDM6B	1.78029	3.77718	7.3778	1.59342e-09	3.10755e-08	11.6247
HELLS	-2.05018	4.1808	-7.38779	1.53739e-09	3.02262e-08	11.5977
SNRNP25	-1.44489	4.16398	-7.36585	1.6631e-09	3.23822e-08	11.5946
BBC3	1.08077	5.99727	7.41608	1.38929e-09	2.7493e-08	11.5899
SPON2	-2.66922	4.7707	-7.38554	1.54985e-09	3.04214e-08	11.5559
WDR4	-2.03464	2.79658	-7.4675	1.15575e-09	2.34068e-08	11.5353
SMPD3	-1.4998	2.081	-7.33472	1.85935e-09	3.57541e-08	11.5029
JAG1	1.06194	4.80813	7.33007	1.89058e-09	3.62369e-08	11.4679
CBX7	2.19014	3.11368	7.38228	1.56805e-09	3.06795e-08	11.4531
TCP11L2	2.37704	3.24877	7.40031	1.47003e-09	2.89959e-08	11.4155
HMGCS1	-1.08681	4.80885	-7.28915	2.1892e-09	4.14273e-08	11.3306
MICAL1	1.02899	4.97755	7.29655	2.13189e-09	4.05326e-08	11.3161
TESC	-1.28579	5.74785	-7.28177	2.24791e-09	4.24057e-08	11.2131
PAM	1.37355	4.09079	7.24874	2.5305e-09	4.72946e-08	11.205
HCFC2	-1.2741	4.3573	-7.2336	2.67177e-09	4.94768e-08	11.1529
GTPBP2	1.22164	4.51091	7.23263	2.68107e-09	4.94977e-08	11.1128
PER1	1.64076	3.64504	7.22364	2.76885e-09	5.0761e-08	11.1028
PNMA2	2.17959	2.1612	7.29749	2.12473e-09	4.04601e-08	11.0268
ARHGAP22	-1.40997	4.26482	-7.17876	3.25258e-09	5.83584e-08	10.9639
JMY	1.44089	4.55447	7.16759	3.38563e-09	6.02105e-08	10.9137
OR52K3P	-1.40902	2.62473	-7.1524	3.57528e-09	6.3028e-08	10.8606
DOK2	-1.197	5.15075	-7.17777	3.26413e-09	5.84791e-08	10.8541
OAS2	-1.03365	4.23587	-7.18505	3.18004e-09	5.73972e-08	10.8035
DLGAP1-AS1	2.76453	2.24364	7.41793	1.3801e-09	2.73559e-08	10.7838
TMIGD3	-1.12444	7.47367	-7.22474	2.75804e-09	5.06869e-08	10.7543
SNRPA1	-1.28428	4.24519	-7.11727	4.05581e-09	7.06761e-08	10.7473
ROGDI	-1.25179	3.84123	-7.11687	4.06165e-09	7.06762e-08	10.7459
SNHG8	1.30743	4.83952	7.10892	4.17921e-09	7.25134e-08	10.7176
CDKN2D	2.03544	1.95204	7.17043	3.35133e-09	5.98643e-08	10.6986
SLC2A4RG	1.43178	4.51614	7.10799	4.19307e-09	7.25462e-08	10.6693
ST18	1.54243	3.23863	7.10704	4.20744e-09	7.26909e-08	10.6581
C10orf95-AS1	1.61953	2.41623	7.10191	4.28563e-09	7.37262e-08	10.6084
SPTLC3	1.99973	3.47906	7.12911	3.88698e-09	6.80506e-08	10.6032
MCM2	-1.49393	4.10153	-7.07254	4.76218e-09	8.08903e-08	10.596
PIPOX	1.07637	3.43329	7.10236	4.27877e-09	7.37128e-08	10.5733
ELAVL4	-1.32168	2.80048	-7.05945	4.99138e-09	8.43105e-08	10.5466
EMP1	1.49623	6.89888	7.11203	4.13282e-09	7.18115e-08	10.5375
HES4	2.60427	1.35364	7.23297	2.67781e-09	4.94977e-08	10.421
DEXI	1.24907	4.63998	7.00996	5.96231e-09	9.9189e-08	10.3804
SERINC2	2.40136	3.27918	7.07847	4.66193e-09	7.94102e-08	10.3533
CARD19	1.42323	3.44386	6.99363	6.32253e-09	1.0418e-07	10.3078
P3H2	-1.23577	4.47646	-6.98783	6.45561e-09	1.0594e-07	10.2771
LMNB1	-1.12598	4.49376	-6.98945	6.4181e-09	1.05468e-07	10.265
MCM6	-1.19608	4.42213	-6.9739	6.7869e-09	1.1033e-07	10.2529
CYGB	2.70784	3.20858	7.08547	4.5462e-09	7.76572e-08	10.2449
SNX20	-1.13635	4.15839	-6.98171	6.59895e-09	1.08e-07	10.2102
RND3	1.45969	5.38662	6.99092	6.38433e-09	1.05055e-07	10.2014
IL16	-1.2104	4.27975	-6.96246	7.07142e-09	1.14339e-07	10.1964
LINC-PINT	1.61004	3.9029	6.92287	8.15226e-09	1.30425e-07	10.0755
GGCT	-1.14856	4.95625	-6.9178	8.3021e-09	1.32261e-07	10.018
ZNF366	-1.78194	4.71227	-6.88269	9.41836e-09	1.48717e-07	9.94077
DNAAF1	3.10793	1.13311	7.125	3.94479e-09	6.89332e-08	9.89735
TGIF1	1.36775	3.9913	6.87131	9.8115e-09	1.54321e-07	9.87324
NBPF1	1.3294	3.93264	6.86233	1.01334e-08	1.59177e-07	9.87099
LIMD2	-1.07059	5.03928	-6.90473	8.70138e-09	1.38297e-07	9.8676
EPHB2	-1.19089	5.38882	-6.8778	9.5855e-09	1.51159e-07	9.81993
SRSF6	-1.17898	4.90097	-6.81354	1.20749e-08	1.87006e-07	9.68474
CYSLTR1	-1.74636	4.62135	-6.80055	1.26521e-08	1.94949e-07	9.65672
ANG	2.94092	1.39036	7.12462	3.9501e-09	6.89332e-08	9.61624
NHP2	-1.23404	4.52373	-6.7849	1.3384e-08	2.04406e-07	9.59516
PPM1M	-1.01622	5.13129	-6.78768	1.32508e-08	2.03106e-07	9.54803
C19orf81	2.47665	2.43156	6.85382	1.0448e-08	1.63484e-07	9.53661
HEATR6-DT	4.07322	0.537484	7.40952	1.42232e-09	2.81007e-08	9.52542
TOP2A	-2.13956	5.71132	-6.75872	1.47042e-08	2.2128e-07	9.51219
CXCL12	-1.407	4.78825	-6.80408	1.24928e-08	1.92739e-07	9.50878
JAK3	-1.14379	3.66204	-6.76047	1.46118e-08	2.20377e-07	9.48168
RIPK2-DT	1.40926	3.4745	6.73674	1.59128e-08	2.37633e-07	9.43841
RASA1	-1.01055	5.41169	-6.73756	1.5866e-08	2.37226e-07	9.37844
KATNAL2	-1.38881	4.37167	-6.70045	1.81287e-08	2.67752e-07	9.30331
EBPL	-1.39659	4.46742	-6.69053	1.87864e-08	2.76455e-07	9.27688
VSIG4	-1.2869	6.38607	-6.75482	1.49116e-08	2.23917e-07	9.26515
SLC40A1	-1.59763	6.04006	-6.72072	1.68557e-08	2.51094e-07	9.25898
MT-TT	1.12964	6.4735	6.76491	1.43809e-08	2.17166e-07	9.22408
DTL	-4.4775	1.70787	-7.51253	9.83812e-10	2.03674e-08	9.22347
GPATCH4	-1.31183	4.61561	-6.66465	2.06177e-08	3.01571e-07	9.17441
OLFML2B	-1.54521	5.02354	-6.6444	2.21733e-08	3.21626e-07	9.09041
CMKLR1	-1.05178	7.9794	-6.77432	1.39024e-08	2.11522e-07	9.04573
HEATR1	-1.00646	4.50465	-6.61753	2.442e-08	3.49587e-07	9.01442
NEDD9	-1.15038	4.96391	-6.62213	2.40201e-08	3.45086e-07	9.0011
ZDHHC14	-1.76245	3.7282	-6.61391	2.47396e-08	3.52911e-07	8.99608
MYBPH	-1.45637	3.44058	-6.60692	2.53693e-08	3.61468e-07	8.9919
SLC22A18	1.3444	3.55726	6.58858	2.70968e-08	3.83375e-07	8.92772
ELK3	-1.04227	5.20546	-6.63509	2.29274e-08	3.31352e-07	8.92532
ENSG00000290003	2.7338	2.21208	6.84865	1.06437e-08	1.6633e-07	8.91162
NOP16	-1.08531	4.7258	-6.60006	2.60017e-08	3.69608e-07	8.90228
TMEM236	-1.37304	4.9453	-6.56507	2.94842e-08	4.13291e-07	8.81964
SIGLEC11	-1.51558	3.40757	-6.55597	3.04638e-08	4.24565e-07	8.8168
HSBP1L1	2.10822	2.0862	6.62528	2.37501e-08	3.42833e-07	8.79425
SLC2A1	1.94041	3.34221	6.55232	3.0866e-08	4.2869e-07	8.79197
SHCBP1	-3.98973	2.85514	-7.01473	5.86098e-09	9.77719e-08	8.78077
SOCS3	1.25698	3.54515	6.56362	2.96383e-08	4.1497e-07	8.7776
NEURL3	2.23445	1.06213	6.59819	2.61771e-08	3.71666e-07	8.76299
SLC7A5	1.17751	4.77358	6.56882	2.90894e-08	4.08703e-07	8.73928
PLPP3	3.23682	2.21513	6.78501	1.33788e-08	2.04406e-07	8.72266
ARHGEF10L	-1.14132	5.31041	-6.51968	3.47047e-08	4.78711e-07	8.54431
MYO1G	1.70911	0.529789	6.48431	3.94038e-08	5.33803e-07	8.5296
CEP120	1.02054	4.75169	6.50032	3.72022e-08	5.09678e-07	8.52179
HMGN2P46	3.08839	0.803058	6.72227	1.67619e-08	2.50004e-07	8.51512
LILRB5	-1.53376	5.39904	-6.48008	4.00065e-08	5.40973e-07	8.50008
TPRA1	1.19237	3.92539	6.44807	4.48775e-08	5.99241e-07	8.44133
SERPINE1	-1.77717	6.02413	-6.4892	3.87179e-08	5.26653e-07	8.41138
LUCAT1	1.48079	4.40547	6.44867	4.47801e-08	5.986e-07	8.37338
HDAC9	-1.65736	4.10078	-6.42635	4.85156e-08	6.42155e-07	8.35531
STXBP1	1.43237	3.81422	6.41847	4.99061e-08	6.56971e-07	8.34524
BEST1	1.27871	3.60198	6.41398	5.07165e-08	6.6619e-07	8.32693
CLDND1	1.09978	3.43388	6.39886	5.35443e-08	6.95789e-07	8.27434
PTPRG	-1.91178	4.31121	-6.41047	5.13608e-08	6.72466e-07	8.26092
EDN1	-1.1358	1.92399	-6.41548	5.04458e-08	6.63354e-07	8.24368
FAM200B	1.31182	3.66836	6.37821	5.76625e-08	7.40562e-07	8.20522
PIGU	-1.23716	3.76957	-6.37603	5.81145e-08	7.44601e-07	8.19989
SKA2	-1.21215	4.50403	-6.37824	5.76557e-08	7.40562e-07	8.15943
GPR34	-1.14592	6.79996	-6.42947	4.79752e-08	6.37791e-07	8.13941
ENSG00000288778	3.18189	0.0710423	6.64829	2.18656e-08	3.18286e-07	8.12903
LPAR3	2.54538	1.4386	6.48662	3.90776e-08	5.29977e-07	8.04574
GPAT3	1.10672	5.67709	6.4035	5.26601e-08	6.85771e-07	8.04112
PLOD3	-1.0619	4.65275	-6.3373	6.67729e-08	8.50354e-07	8.01768
SLC36A1	-1.08313	5.99969	-6.3766	5.79966e-08	7.44065e-07	8.00519
QTRT1	-1.94904	3.22224	-6.35111	6.3547e-08	8.10978e-07	7.99968
KLHDC8B	1.21883	4.15854	6.31347	7.27282e-08	9.20389e-07	7.97963
TIAM1	-1.30332	4.60418	-6.30428	7.5166e-08	9.47279e-07	7.95209
TMEM97	-4.29541	2.588	-6.94891	7.42431e-09	1.1941e-07	7.93809
HAPLN3	-1.13999	1.2176	-6.29666	7.72459e-08	9.65454e-07	7.91522
PPARGC1B	-1.4274	4.78335	-6.2885	7.95384e-08	9.90021e-07	7.85444
HRH2	-1.59853	4.19159	-6.26964	8.50989e-08	1.05059e-06	7.83596
MT-TI	1.01343	5.04679	6.2907	7.89149e-08	9.83269e-07	7.82819
DGAT2	1.45344	2.86486	6.25939	8.82841e-08	1.08549e-06	7.79991
TSTD3	1.75771	2.64295	6.25802	8.87189e-08	1.08973e-06	7.70701
HIVEP3	-2.16828	3.2867	-6.25137	9.08569e-08	1.11036e-06	7.65993
RPS6KA2	2.14259	2.59048	6.31262	7.29503e-08	9.22235e-07	7.63553
MRPS28	-1.37831	3.78407	-6.2063	1.06773e-07	1.28456e-06	7.62023
BATF	-1.09067	3.81567	-6.2319	9.74177e-08	1.18101e-06	7.61111
TRIB3	2.71428	1.93104	6.29924	7.65352e-08	9.59542e-07	7.56915
POLR1G	-1.49027	3.32435	-6.19495	1.112e-07	1.32815e-06	7.55013
NDRG1	1.64303	3.42324	6.18674	1.14516e-07	1.36372e-06	7.52623
RRP15	-1.0343	4.73205	-6.19078	1.12872e-07	1.34679e-06	7.51348
HS3ST3B1	1.14605	3.27074	6.19933	1.09469e-07	1.31006e-06	7.48049
KAZALD1	3.13511	0.711144	6.46401	4.23817e-08	5.70317e-07	7.47286
P2RY12	-3.44247	1.44463	-6.55892	3.01432e-08	4.20961e-07	7.41228
TBC1D2	1.01499	4.41416	6.13093	1.39822e-07	1.61896e-06	7.33229
SP4	1.40295	3.01605	6.11957	1.45622e-07	1.67805e-06	7.32176
CLDN12	1.51409	3.35204	6.12181	1.4446e-07	1.66783e-06	7.32169
MCM7	-2.15405	2.96447	-6.19963	1.09351e-07	1.30994e-06	7.30276
CENPM	-4.14131	1.08408	-6.85598	1.0367e-08	1.62425e-07	7.24251
PTPN7	-1.73947	3.61444	-6.12066	1.45057e-07	1.67313e-06	7.24068
LYNX1	-1.21279	4.55618	-6.10024	1.56039e-07	1.78619e-06	7.23664
FBXO32	1.46747	4.47221	6.08875	1.6258e-07	1.85406e-06	7.20912
ENSG00000274712	3.77363	0.53589	6.78126	1.356e-08	2.06573e-07	7.18013
CLDN7	1.18197	3.49607	6.08475	1.64921e-07	1.87018e-06	7.15609
ATAD5	-1.3798	3.28453	-6.07591	1.70216e-07	1.92662e-06	7.13135
CRYZ	1.19213	3.50221	6.0562	1.82633e-07	2.04613e-06	7.10586
AHI1	1.42513	4.34312	6.05734	1.81895e-07	2.03974e-06	7.03697
FAM110A	1.01999	4.80221	6.04766	1.88293e-07	2.10177e-06	6.98898
SCAMP5	-1.44395	3.32432	-6.01916	2.08464e-07	2.29728e-06	6.98187
SYTL3	1.1233	4.0231	6.02494	2.04206e-07	2.25651e-06	6.98143
PPL	4.88806	0.430311	6.69599	1.8422e-08	2.71752e-07	6.9758
KRT10	1.36816	4.18381	6.01173	2.14064e-07	2.34298e-06	6.95972
CXCL3	1.55274	3.91679	6.03114	1.9973e-07	2.21717e-06	6.9436
TLCD2	1.17871	4.24588	6.04163	1.92393e-07	2.14358e-06	6.93942
HEG1	-1.09413	5.4841	-6.08819	1.62911e-07	1.85608e-06	6.92635
VEGFA	2.03429	2.90377	6.00869	2.16398e-07	2.36321e-06	6.91456
MID1IP1	1.69544	4.01231	5.99775	2.25011e-07	2.44186e-06	6.91268
PIP4K2C	1.00418	4.67418	6.04073	1.93012e-07	2.1485e-06	6.90529
SLC30A2	1.66864	0.911208	5.9969	2.25698e-07	2.44712e-06	6.88417
LTB4R	1.10794	5.1735	6.0353	1.9679e-07	2.18854e-06	6.84769
ENSG00000269952	1.89413	2.3636	6.01161	2.14159e-07	2.34298e-06	6.81349
WHRN	2.62745	0.47187	6.23395	9.67064e-08	1.17474e-06	6.74535
NCAPH	-3.00209	4.47558	-5.99985	2.23331e-07	2.4258e-06	6.71392
TNFRSF9	2.05953	2.08157	5.95648	2.60705e-07	2.79169e-06	6.69611
DNAJC11	-1.02032	3.61493	-5.92482	2.91839e-07	3.08148e-06	6.66537
TMEM37	-1.42432	5.32163	-5.95155	2.65327e-07	2.83867e-06	6.6559
TLE1	1.3898	4.23243	5.94259	2.7393e-07	2.91995e-06	6.64838
STAMBPL1	-1.00577	2.6772	-5.93849	2.77971e-07	2.94791e-06	6.63879
TMEM163	4.11826	1.46212	6.49826	3.7478e-08	5.12298e-07	6.63559
GPRC5A	3.67076	1.04413	6.22461	9.9996e-08	1.21105e-06	6.57446
SIPA1	-1.10205	4.41513	-5.88448	3.36942e-07	3.52697e-06	6.47376
MRTO4	-1.17621	5.22091	-5.90393	3.14387e-07	3.30803e-06	6.47061
MYCBP	-1.30954	3.85375	-5.86495	3.61193e-07	3.75485e-06	6.46452
SYT6	-3.90208	0.409572	-6.42584	4.86049e-08	6.42635e-07	6.45911
ATAD3A	-1.19341	3.99558	-5.86428	3.62047e-07	3.76051e-06	6.44449
SLC46A1	-1.43943	4.53418	-5.85413	3.75367e-07	3.87229e-06	6.38342
ENSG00000215861	3.00606	1.50229	6.0643	1.77425e-07	1.99888e-06	6.35009
AMZ1	2.56417	1.8046	5.91259	3.04836e-07	3.21032e-06	6.28113
LDAF1	1.01362	4.03959	5.82254	4.19993e-07	4.2852e-06	6.27557
CSF3R	1.56407	2.45392	5.80127	4.52981e-07	4.587e-06	6.2331
RHOBTB1	-1.23421	4.88422	-5.8022	4.51489e-07	4.57572e-06	6.22385
SNRPA	-1.2115	4.34338	-5.79571	4.62015e-07	4.67457e-06	6.20326
MYBL2	-4.63035	1.64747	-6.3855	5.61729e-08	7.26827e-07	6.1981
NME1	-1.30156	4.60353	-5.77831	4.91465e-07	4.95598e-06	6.09986
NINJ2-AS1	1.67608	2.7645	5.76437	5.16409e-07	5.18163e-06	6.09744
ADORA3	-1.35092	5.62246	-5.83187	4.063e-07	4.156e-06	6.07158
RNF125	-1.35645	4.53743	-5.76033	5.23868e-07	5.24344e-06	6.06505
RFC2	-1.0946	4.15567	-5.75092	5.41666e-07	5.3904e-06	6.03929
ENSG00000217801	4.08863	0.218107	6.38195	5.68938e-08	7.33803e-07	6.00843
GUCY1B1	-1.5614	2.61462	-5.7274	5.88792e-07	5.81159e-06	5.99212
SPACA6	2.15772	1.85608	5.77115	5.04125e-07	5.07098e-06	5.984
TMEM71	3.94029	0.733645	6.28529	8.04576e-08	9.99407e-07	5.98299
SERPINI1	1.51276	3.64876	5.71381	6.17852e-07	6.06878e-06	5.95473
RMI2	-1.22124	3.15372	-5.72021	6.04e-07	5.94719e-06	5.94451
HS3ST2	2.35251	3.54624	5.7193	6.0595e-07	5.95671e-06	5.94076
PDE3B	1.05849	5.50855	5.75279	5.3807e-07	5.35902e-06	5.91574
HMGB3	1.10482	4.13614	5.70434	6.38962e-07	6.24119e-06	5.90045
SNAI1	2.95607	0.533473	6.02872	2.0147e-07	2.23022e-06	5.8803
NCAPG	-4.15563	2.61682	-6.1898	1.13268e-07	1.35018e-06	5.87891
SLC1A2	1.96752	3.27176	5.6809	6.94278e-07	6.75917e-06	5.84523
KAT2A	-1.75164	2.95673	-5.70472	6.38097e-07	6.24119e-06	5.82976
AMOT	-1.50667	1.91423	-5.66553	7.33113e-07	7.12007e-06	5.79388
COLGALT2	2.23404	1.59169	5.72128	6.01715e-07	5.92951e-06	5.77018
THRA	1.17282	5.28685	5.7118	6.22287e-07	6.10244e-06	5.73902
DUSP15	3.42729	0.0990592	6.0098	2.15543e-07	2.35599e-06	5.73273
GINS2	-4.22025	0.848279	-6.2062	1.06808e-07	1.28456e-06	5.73122
LRRC23	1.02426	3.97323	5.65776	7.53567e-07	7.27224e-06	5.72102
TNFRSF10D	1.47304	4.19624	5.65704	7.55486e-07	7.28375e-06	5.71887
BMP6	2.63548	2.21434	5.73283	5.77559e-07	5.7194e-06	5.7186
OTOA	2.8725	1.89004	5.88987	3.30534e-07	3.46589e-06	5.6729
CORO7	-1.03168	4.68718	-5.65801	7.52896e-07	7.27224e-06	5.66962
PROC	4.75081	0.825073	6.14365	1.33604e-07	1.55584e-06	5.65049
ZNF367	-4.0702	1.39227	-6.1464	1.32297e-07	1.54211e-06	5.63781
LSR	1.67401	3.00035	5.61477	8.77335e-07	8.36646e-06	5.62471
POLD1	-1.33353	3.72361	-5.61325	8.8206e-07	8.39829e-06	5.62024
UTP20	-1.68594	3.13581	-5.63473	8.17552e-07	7.83957e-06	5.61287
SLC30A4	-2.88109	2.22813	-5.85238	3.77716e-07	3.8932e-06	5.59562
PRDM8	2.94087	0.519817	5.94552	2.71092e-07	2.89779e-06	5.59246
MCM5	-1.20206	4.11129	-5.611	8.8909e-07	8.45194e-06	5.59036
ID3	1.40407	5.25125	5.65344	7.65188e-07	7.36076e-06	5.58978
WDR77	-1.06064	3.9789	-5.61192	8.86217e-07	8.43124e-06	5.56081
CD302	-1.21991	4.33701	-5.58889	9.61338e-07	9.07464e-06	5.52439
LINC00472	3.55855	0.458088	5.97214	2.46539e-07	2.65408e-06	5.5235
AVPI1	2.05029	3.08761	5.60598	9.05013e-07	8.59656e-06	5.52281
TK1	-1.59638	3.47727	-5.58742	9.66354e-07	9.11488e-06	5.48558
SLC7A6	-1.11773	3.58496	-5.57626	1.00519e-06	9.40789e-06	5.48437
MTLN	-1.03441	4.03907	-5.57817	9.98448e-07	9.35205e-06	5.47746
COL3A1	-2.42516	4.76045	-5.58987	9.58026e-07	9.05487e-06	5.47193
PAK1IP1	-1.15046	3.85294	-5.55955	1.06628e-06	9.90312e-06	5.43875
ASIP	3.96078	0.971209	6.09711	1.57795e-07	1.80458e-06	5.43045
GPBAR1	-1.93539	1.8353	-5.56261	1.05483e-06	9.8194e-06	5.41493
RRN3P1	1.78146	2.80893	5.5525	1.09314e-06	1.01293e-05	5.39268
HSD17B10	-1.03333	3.75314	-5.55615	1.07914e-06	1.00149e-05	5.39094
TRAF3IP2	1.18516	3.29054	5.53579	1.15952e-06	1.06791e-05	5.35672
LINC02605	1.58418	-0.180616	5.52641	1.19849e-06	1.10055e-05	5.31169
DVL1	1.03549	3.60248	5.52222	1.21631e-06	1.11427e-05	5.30548
ITPRIPL1	-1.35817	2.60079	-5.51982	1.22665e-06	1.12205e-05	5.3025
SWI5	1.46594	3.47048	5.51511	1.24717e-06	1.13653e-05	5.29627
CKB	1.07599	3.46547	5.51304	1.25634e-06	1.14316e-05	5.26181
SLC12A9	-1.07081	3.73604	-5.51761	1.23625e-06	1.12827e-05	5.24073
SNHG1	1.51617	3.09606	5.50303	1.30139e-06	1.17885e-05	5.23055
MYO7A	-2.45296	2.9571	-5.56534	1.04471e-06	9.73736e-06	5.23053
PSAT1	2.27377	2.53752	5.51111	1.26491e-06	1.14924e-05	5.22007
SNHG7	1.24568	4.03968	5.49231	1.35149e-06	1.22149e-05	5.21173
PRKAG2-AS1	1.85415	1.99065	5.4964	1.33216e-06	1.20491e-05	5.19102
BHLHE40	1.04339	4.82519	5.51798	1.23462e-06	1.12764e-05	5.17385
ARRDC4	-1.42427	3.68861	-5.47808	1.4209e-06	1.27471e-05	5.17031
EPB41L4A-AS1	1.1143	4.46515	5.48739	1.3751e-06	1.24097e-05	5.16313
IGSF8	1.05222	2.7668	5.48335	1.39482e-06	1.25596e-05	5.15185
WDR19	1.98484	2.27905	5.52482	1.20523e-06	1.1058e-05	5.14945
PLD4	-3.14874	2.51377	-5.66236	7.41401e-07	7.1948e-06	5.12967
ALDH1L2	2.12207	2.30149	5.48509	1.3863e-06	1.25e-05	5.11289
MTMR1	-1.09385	3.99823	-5.46195	1.5039e-06	1.34319e-05	5.10145
RDH10	1.20108	5.40517	5.48008	1.41092e-06	1.26669e-05	5.05197
RUVBL1	-1.05679	4.23382	-5.45811	1.52431e-06	1.35942e-05	5.01415
TUSC1	1.00931	3.2062	5.42574	1.708e-06	1.49974e-05	4.99703
NUDT15	-1.43121	3.70366	-5.40805	1.81748e-06	1.58242e-05	4.94063
CD1E	-3.44334	0.852676	-5.86878	3.56307e-07	3.70725e-06	4.91577
NDRG2	-1.27572	5.32127	-5.45658	1.53258e-06	1.36378e-05	4.90896
TDRKH	-1.34289	3.72595	-5.40431	1.84148e-06	1.59829e-05	4.88395
GTSE1	-4.10054	1.97852	-5.85948	3.68289e-07	3.81879e-06	4.88092
RFC3	-1.81038	2.96205	-5.40266	1.85218e-06	1.60456e-05	4.8638
RAB3IP	1.57039	2.32672	5.3915	1.92615e-06	1.65679e-05	4.83072
POLR2I	1.16458	3.5597	5.37504	2.04067e-06	1.74046e-05	4.82919
IGF1	-1.55765	5.48494	-5.37969	2.00767e-06	1.71594e-05	4.8246
TTF2	-1.14558	4.01924	-5.37762	2.02228e-06	1.72721e-05	4.82434
SLC6A8	1.48467	2.51394	5.37525	2.03917e-06	1.74041e-05	4.81358
MXD4	-1.00431	5.33124	-5.42413	1.71772e-06	1.5053e-05	4.81047
LILRA6	1.02835	3.01134	5.37246	2.05916e-06	1.75253e-05	4.79514
LRRK2-DT	1.7507	-0.0690117	5.39637	1.89354e-06	1.63687e-05	4.77257
ADGRE1	1.02011	1.93635	5.37407	2.04761e-06	1.74393e-05	4.76995
FCMR	-2.46959	5.14231	-5.38332	1.98227e-06	1.69663e-05	4.75867
FAM111B	-4.27929	1.46378	-5.79467	4.63724e-07	4.68794e-06	4.74237
SLC17A9	-1.98775	2.41543	-5.4229	1.72516e-06	1.50985e-05	4.70579
PRR11	-1.08507	5.23109	-5.39717	1.88823e-06	1.63345e-05	4.70067
COL8A2	-2.2439	2.36314	-5.45024	1.56711e-06	1.39042e-05	4.69665
PTGES3L	-2.22717	1.14977	-5.48138	1.40451e-06	1.26247e-05	4.69371
IL10	-1.7619	3.08074	-5.3364	2.3365e-06	1.95559e-05	4.69145
ANGEL1	1.12559	3.60359	5.34615	2.25802e-06	1.90164e-05	4.69016
RAMP1	1.61905	3.9544	5.33439	2.35299e-06	1.96532e-05	4.68836
ZDHHC19	2.63293	0.206969	5.50917	1.27358e-06	1.15538e-05	4.63396
PDCL3	-1.0037	3.85595	-5.32484	2.43295e-06	2.0279e-05	4.6119
POLA2	-1.53151	2.71248	-5.30066	2.64767e-06	2.18791e-05	4.57816
IL1B	1.42506	4.66187	5.47119	1.45579e-06	1.30311e-05	4.5733
CDCA7	-3.6654	-0.0300415	-5.83401	4.03207e-07	4.12785e-06	4.56394
ITGB3	1.32408	3.85114	5.27947	2.8511e-06	2.31928e-05	4.51511
ITGA4	-1.51563	3.81737	-5.27793	2.86651e-06	2.32996e-05	4.51414
MBNL3	-1.17524	4.05544	-5.28063	2.83963e-06	2.31276e-05	4.50918
ENGASE	-1.22137	3.31796	-5.27428	2.90326e-06	2.35509e-05	4.49831
CCL8	-1.14353	5.51502	-5.49083	1.35855e-06	1.22695e-05	4.49744
UBE2C	-4.19317	2.13999	-5.69695	6.55919e-07	6.396e-06	4.47845
ADGRG5	-1.2796	1.42742	-5.26347	3.0149e-06	2.43585e-05	4.47015
PTCRA	-1.80333	2.68667	-5.29913	2.66188e-06	2.19755e-05	4.45566
NKG7	1.14847	1.87706	5.31038	2.55914e-06	2.12286e-05	4.45204
GPRC5C	1.27286	2.57503	5.25443	3.11155e-06	2.50725e-05	4.44037
ZNF467	1.01483	3.70606	5.26321	3.0177e-06	2.43649e-05	4.38068
PTGS2	1.46228	2.79726	5.2512	3.14681e-06	2.53062e-05	4.37245
HSPA4L	1.54494	3.45311	5.24272	3.24122e-06	2.59447e-05	4.36018
PMM2	-1.02862	4.25882	-5.25128	3.14597e-06	2.53062e-05	4.34997
SYNJ2	1.08289	4.18439	5.2488	3.17329e-06	2.54683e-05	4.31496
TPX2	-2.52549	3.32446	-5.35073	2.22208e-06	1.87668e-05	4.2959
F13A1	-2.97059	5.24543	-5.20909	3.64429e-06	2.88094e-05	4.2483
GNG7	1.7178	2.78576	5.19004	3.89414e-06	3.04675e-05	4.2251
FOXO1	1.11844	3.75511	5.18768	3.92616e-06	3.06971e-05	4.20825
CCDC34	-1.48093	3.46909	-5.17997	4.03283e-06	3.14701e-05	4.18749
E2F1	-2.46811	1.53629	-5.3082	2.57874e-06	2.13619e-05	4.1742
SLC19A2	2.6758	2.00309	5.31917	2.48166e-06	2.06424e-05	4.17371
AMZ2P1	2.12655	1.7904	5.24767	3.18583e-06	2.55182e-05	4.15527
RAB38	1.03325	4.1344	5.19839	3.78252e-06	2.97661e-05	4.15036
PPP3CC	1.07451	3.06756	5.16367	4.268e-06	3.29444e-05	4.12906
MMAB	-1.82663	3.00339	-5.19775	3.79106e-06	2.9814e-05	4.12351
PROX1	1.65209	2.03214	5.19503	3.82711e-06	3.00389e-05	4.1225
LRFN4	1.03491	3.94007	5.1768	4.07762e-06	3.17787e-05	4.12118
ADRB2	-1.61594	2.97807	-5.15197	4.44505e-06	3.41587e-05	4.10551
CDC25A	-2.63483	1.93285	-5.33608	2.33907e-06	1.95639e-05	4.10337
ING1	1.12453	3.57733	5.17181	4.14892e-06	3.21688e-05	4.09823
CENPU	-2.57908	2.17173	-5.32006	2.474e-06	2.05991e-05	4.05731
SLC22A15	2.65422	1.99868	5.21636	3.55309e-06	2.81068e-05	4.04368
WDHD1	-1.75641	2.5121	-5.16412	4.26136e-06	3.29141e-05	4.01602
ANKRD37	1.42315	1.82654	5.11702	5.01816e-06	3.81752e-05	3.97209
ALDH1A3	-3.41281	1.06486	-5.17408	4.11639e-06	3.19574e-05	3.95525
GPR160	1.95318	1.72233	5.12566	4.87005e-06	3.71887e-05	3.88355
ABHD11	-1.15517	3.50877	-5.07733	5.75766e-06	4.31771e-05	3.85962
TNFRSF11A	-1.46074	4.59243	-5.07963	5.71209e-06	4.28884e-05	3.85936
LPL	-1.21169	8.46482	-5.22756	3.41718e-06	2.71736e-05	3.85538
KCNMB1	-2.78954	0.426808	-5.28729	2.77424e-06	2.26866e-05	3.84727
CENPX	-1.16586	3.2719	-5.07419	5.8206e-06	4.35951e-05	3.84317
NOTCH3	2.56067	1.93253	5.172	4.14618e-06	3.21681e-05	3.82537
ITK	2.58304	-1.04145	5.27943	2.85147e-06	2.31928e-05	3.77702
CDK1	-2.13767	3.87807	-5.08794	5.55011e-06	4.18019e-05	3.755
PCLAF	-3.70852	3.54594	-5.29623	2.68898e-06	2.21388e-05	3.7368
LRRC4	-1.16905	4.34884	-5.12512	4.87911e-06	3.72343e-05	3.73415
CYSLTR2	-2.30074	-0.18725	-5.09459	5.42378e-06	4.1029e-05	3.72465
FABP4	-2.31915	6.60829	-5.07079	5.88947e-06	4.40021e-05	3.71706
SBF2-AS1	1.50996	2.96418	5.027	6.85176e-06	5.0231e-05	3.69495
ANKS6	-2.74853	2.08715	-5.22917	3.39806e-06	2.70393e-05	3.69059
DCSTAMP	-3.55046	4.1447	-5.12366	4.90397e-06	3.73937e-05	3.67615
ELOVL7	1.1115	2.41322	5.02049	7.00739e-06	5.13099e-05	3.66757
P2RY14	-1.29325	0.342239	-5.02017	7.01509e-06	5.13352e-05	3.66465
SFXN2	-1.93834	3.42621	-5.03087	6.76084e-06	4.96848e-05	3.63591
TFAP2C	1.13158	3.40838	5.01049	7.25336e-06	5.27918e-05	3.61524
HTRA4	2.14926	2.64199	5.0181	7.06529e-06	5.15779e-05	3.56203
BTG1-DT	1.6253	2.52418	4.97817	8.10781e-06	5.81716e-05	3.54561
FNTB	-1.06541	3.65462	-4.98582	7.89685e-06	5.69278e-05	3.54551
HCG11	1.06967	3.93727	4.99173	7.73765e-06	5.58799e-05	3.5155
PELI3	1.39382	2.35337	4.9667	8.43404e-06	6.01205e-05	3.51391
LGALS17A	-1.58131	-1.06966	-5.03665	6.62708e-06	4.87418e-05	3.51348
ENSG00000289238	2.31168	0.699462	5.11517	5.05055e-06	3.83975e-05	3.49239
RHCG	2.90948	0.396619	5.20644	3.67799e-06	2.90042e-05	3.48474
MAP3K5-AS2	-1.10873	5.88143	-5.03929	6.56709e-06	4.8349e-05	3.46638
OCSTAMP	-4.13535	2.89044	-5.14863	4.49692e-06	3.45354e-05	3.43171
CCNA2	-3.01132	2.88601	-5.17437	4.11226e-06	3.19458e-05	3.42943
SLC7A11	1.37884	4.54519	4.96381	8.5185e-06	6.06511e-05	3.42927
LGALSL	2.32156	2.40313	4.98023	8.05027e-06	5.7896e-05	3.38976
HES2	3.33719	-0.376287	5.30603	2.5984e-06	2.15101e-05	3.38082
H2BC4	1.31143	2.76967	4.91112	1.02086e-05	7.12189e-05	3.33731
TWIST1	3.66567	-0.0427813	5.20851	3.65161e-06	2.88484e-05	3.33001
IRAK2	1.80259	2.81424	4.90353	1.04777e-05	7.29284e-05	3.31261
NIPAL4	3.18607	-0.688086	5.29588	2.69222e-06	2.21504e-05	3.29885
ENSG00000269958	-1.06297	3.56919	-4.92	9.90205e-06	6.9521e-05	3.29607
HK3	-1.75009	3.94983	-4.9045	1.04431e-05	7.27293e-05	3.29164
FAR2	-1.77926	2.53715	-4.93201	9.50233e-06	6.69475e-05	3.28417
ENSG00000170089	-1.11516	3.50524	-4.89006	1.09729e-05	7.59821e-05	3.26122
PLEKHG5	-1.34027	4.14585	-4.89889	1.06457e-05	7.40126e-05	3.25438
RGS9	1.44864	2.22471	4.88256	1.12584e-05	7.76043e-05	3.23979
DDIAS	-3.3176	0.873279	-5.2508	3.15122e-06	2.53248e-05	3.20447
FTH1P10	1.41667	2.57124	4.86615	1.19085e-05	8.13905e-05	3.19482
PALD1	-1.55998	2.85555	-4.8616	1.20953e-05	8.2574e-05	3.18068
BIRC5	-3.84548	1.96958	-5.22487	3.44934e-06	2.73934e-05	3.15707
TCF19	-2.00895	2.11401	-4.91411	1.01042e-05	7.06127e-05	3.15218
CDC14B	1.41373	2.91224	4.85129	1.25292e-05	8.50568e-05	3.14808
MIR193BHG	2.5806	0.273517	5.04239	6.49709e-06	4.79439e-05	3.13018
AKAP6	-1.97874	3.38651	-4.87983	1.13641e-05	7.82883e-05	3.12827
ENSG00000289942	1.29168	0.379286	4.8432	1.28807e-05	8.69552e-05	3.12233
CEP41	-1.20955	4.10499	-4.85338	1.24403e-05	8.45481e-05	3.11221
NCS1	1.11031	4.54371	4.88827	1.10402e-05	7.63608e-05	3.0926
CD209	-1.99155	1.59981	-4.90899	1.02832e-05	7.16985e-05	3.08704
ILF3-DT	1.23616	2.72744	4.8274	1.35948e-05	9.09652e-05	3.07179
INHBA	1.03777	7.54446	5.05511	6.21765e-06	4.61692e-05	3.00651
FEZ1	-2.05359	2.84424	-4.82977	1.34852e-05	9.04318e-05	3.00459
ENSG00000289298	2.02545	0.79201	4.91454	1.00893e-05	7.05759e-05	2.9902
MFNG	-1.0518	3.93574	-4.81905	1.39877e-05	9.34389e-05	2.98155
CDC45	-3.25179	-0.0779609	-5.2333	3.3495e-06	2.67056e-05	2.97661
KIF3A	1.02843	3.71436	4.8287	1.35346e-05	9.07126e-05	2.97588
PRADC1	-1.13672	3.54523	-4.79138	1.53711e-05	0.000101284	2.95096
PDK1	1.62352	2.65838	4.79386	1.52418e-05	0.000100651	2.94784
PDCD6IP-DT	1.18331	2.50915	4.78785	1.5557e-05	0.000102342	2.94533
MCM10	-3.50411	1.71762	-5.01072	7.24752e-06	5.2781e-05	2.93843
GREM1	-3.50441	0.441102	-5.14127	4.61329e-06	3.54066e-05	2.93497
MAGI2-AS3	1.06882	2.03339	4.785	1.57088e-05	0.000103228	2.92208
ACOX3	-1.0243	3.53511	-4.79555	1.51541e-05	0.000100126	2.91575
TAMM41	-1.45297	2.55234	-4.78032	1.59608e-05	0.0001046	2.89587
ASGR2	-1.49256	1.4489	-4.76737	1.66794e-05	0.000109015	2.8765
FMNL1-DT	1.80078	2.41251	4.76591	1.67626e-05	0.000109382	2.87645
FOXM1	-2.8814	1.52438	-5.05612	6.1961e-06	4.60657e-05	2.87052
CDC6	-2.46642	2.15835	-4.82101	1.38942e-05	9.2917e-05	2.86914
SLC20A1-DT	2.61958	1.21007	4.91331	1.0132e-05	7.07662e-05	2.86534
ENSG00000274719	2.75517	1.40152	4.99195	7.73196e-06	5.58722e-05	2.85037
AMN1	1.1514	2.58107	4.75459	1.74205e-05	0.000113308	2.84342
LIMCH1	-2.28042	1.98986	-4.85983	1.21688e-05	8.30165e-05	2.81828
MIR29B2CHG	1.02937	2.72477	4.76488	1.68214e-05	0.000109706	2.81086
TCEA2	1.54304	1.83489	4.73362	1.87057e-05	0.00012076	2.71236
KIF4A	-3.31095	1.19217	-5.07115	5.88215e-06	4.39745e-05	2.68131
RAB33B	1.25579	2.8601	4.68551	2.20168e-05	0.000140119	2.62404
ATAD3B	-1.23839	2.67438	-4.6846	2.20847e-05	0.000140477	2.61924
CCNA1	1.75503	2.16784	4.67941	2.24764e-05	0.000142445	2.60643
HMGB2	1.01059	4.71946	4.72222	1.94433e-05	0.000125054	2.57674
MAGOHB	-1.04321	3.45843	-4.6764	2.27057e-05	0.000143499	2.57386
CLYBL	-1.56344	3.35019	-4.66669	2.34633e-05	0.000147694	2.56878
SCFD2	-2.87713	1.67389	-4.88888	1.10171e-05	7.6245e-05	2.56845
TESK1	1.18918	2.81754	4.67112	2.31146e-05	0.000145727	2.55563
TAMALIN	1.13574	3.26729	4.67274	2.29888e-05	0.000145084	2.53978
CHST13	-1.98899	3.20508	-4.68899	2.17593e-05	0.000138844	2.49279
EGR2	-1.63533	4.86899	-4.68245	2.22459e-05	0.000141428	2.48288
ALDH18A1	-1.38137	3.17296	-4.63213	2.63653e-05	0.000163729	2.46441
SLC5A4-AS1	1.3983	2.41898	4.61864	2.75912e-05	0.000170542	2.42051
CST7	2.11263	0.147954	4.66706	2.34343e-05	0.000147588	2.40024
SPTY2D1OS	2.56009	0.53745	4.8638	1.20047e-05	8.20017e-05	2.39491
GPD1L	-1.56346	3.16197	-4.60411	2.89739e-05	0.000177763	2.37825
GTF2IRD1	1.4368	2.89866	4.59758	2.96165e-05	0.000181154	2.35661
FCGBP	-3.30268	1.71447	-4.83888	1.30721e-05	8.80513e-05	2.33079
EMC3-AS1	1.32523	2.30818	4.58144	3.12676e-05	0.000190006	2.30749
MTMR9LP	2.08781	0.847907	4.69095	2.16155e-05	0.000138	2.29836
IL23A	2.30976	1.18468	4.61661	2.77798e-05	0.00017139	2.2926
MVB12B	-1.13972	2.70453	-4.58002	3.14166e-05	0.000190529	2.28798
IPCEF1	-1.29272	2.72085	-4.60025	2.93519e-05	0.000179626	2.28702
IL1A	2.54896	-0.470669	4.65032	2.47966e-05	0.00015536	2.28182
RCCD1	-1.43638	3.17388	-4.57144	3.23349e-05	0.000195316	2.27469
SMAD6	1.28052	2.53104	4.57334	3.21294e-05	0.000194171	2.26502
LANCL2	-1.3593	2.90772	-4.56043	3.35516e-05	0.00020136	2.24211
PANX2	1.0907	1.54211	4.56221	3.33516e-05	0.000200457	2.22442
ENSG00000283103	1.71617	2.19345	4.5734	3.21224e-05	0.000194171	2.21198
RAB3D	1.41358	1.87672	4.55397	3.42861e-05	0.000205056	2.21136
HMBS	-1.26276	3.13211	-4.55103	3.46257e-05	0.000206679	2.20447
TACC3	-1.06377	4.1176	-4.58025	3.13927e-05	0.000190529	2.20435
UHRF1	-3.03495	-0.0573703	-4.87012	1.17478e-05	8.05196e-05	2.19585
YPEL3	1.231	3.48942	4.55848	3.37709e-05	0.000202475	2.19049
CLLU1-AS1	1.21213	2.36712	4.56156	3.34239e-05	0.000200792	2.16747
SHE	-1.06958	3.53494	-4.53465	3.65776e-05	0.000216833	2.14546
ENSG00000236120	-1.97484	3.60203	-4.55008	3.47358e-05	0.000207051	2.13788
COL1A2	-1.83894	5.47028	-4.60482	2.89044e-05	0.000177516	2.13403
HAUS7	-1.23724	2.74479	-4.52325	3.79995e-05	0.000224493	2.1279
MAMLD1	2.08716	1.15198	4.60065	2.93127e-05	0.000179477	2.126
IL6	-1.12184	1.79833	-4.617	2.77434e-05	0.000171254	2.11253
TLR3	-1.52802	1.3194	-4.51768	3.87129e-05	0.000228486	2.10918
NRGN	-3.61371	2.19164	-4.76993	1.65352e-05	0.00010813	2.05755
CD1C	-2.27415	2.92592	-4.53883	3.60696e-05	0.000214242	2.03279
IL2RA	1.24523	0.320751	4.48614	4.30122e-05	0.000251896	2.01749
LRRK1	-1.02	3.99606	-4.53396	3.66619e-05	0.000217121	2.01672
PRKCH	2.42826	1.78105	4.57404	3.20535e-05	0.000193906	2.00573
CHAC1	2.80222	0.781831	4.60486	2.89003e-05	0.000177516	1.95185
WDR54	1.88369	1.39929	4.47962	4.39572e-05	0.000256471	1.91404
SUGCT-AS1	1.5664	1.61689	4.45827	4.71952e-05	0.000272052	1.90568
ADGRE3	2.79549	0.548399	4.63487	2.61231e-05	0.000162495	1.90197
ZFP62	1.04495	3.20908	4.46028	4.68804e-05	0.000270942	1.87524
IFNLR1	1.07929	3.42593	4.45558	4.76201e-05	0.00027411	1.85974
RABL3	-1.2338	3.24774	-4.43389	5.11788e-05	0.000292233	1.85092
NET1	-1.12623	3.25681	-4.45375	4.79114e-05	0.000275525	1.84759
CRYBB1	-3.20207	0.669283	-4.73971	1.8323e-05	0.000118605	1.82142
ENSG00000238142	1.47475	3.01624	4.42081	5.34496e-05	0.00030391	1.81947
ORC6	-1.65522	2.44926	-4.42929	5.19676e-05	0.000296039	1.80643
LINC01003	1.94986	0.859838	4.48777	4.27791e-05	0.000250652	1.77959
TIGD3	2.53853	-0.547024	4.50908	3.98418e-05	0.000234463	1.74288
CTPS1	-1.01806	3.1142	-4.40872	5.56356e-05	0.000315156	1.74222
H3C10	1.66882	1.46459	4.39709	5.78221e-05	0.000326472	1.73295
TMCC3	1.42071	3.02506	4.38885	5.94206e-05	0.000334562	1.70629
SSTR2	1.40176	0.840691	4.38093	6.09974e-05	0.000342326	1.7003
DUS3L	-1.28499	2.75717	-4.3736	6.24928e-05	0.000349423	1.67865
DIAPH3	-3.19717	2.25378	-4.56551	3.29847e-05	0.000198646	1.66388
FTH1P16	1.4375	1.93948	4.37048	6.31402e-05	0.000352392	1.6533
SATB1	1.53398	3.34225	4.36405	6.44955e-05	0.000358963	1.64841
CXCL2	1.89319	2.40904	4.36054	6.52469e-05	0.000361981	1.63437
MGST1	1.5678	3.51269	4.37406	6.23976e-05	0.000349052	1.62387
BRIP1	-1.3424	2.30605	-4.35359	6.67611e-05	0.000369198	1.61565
ABI3	-1.04274	3.50502	-4.37499	6.22079e-05	0.000348313	1.60165
WDR76	-1.5012	2.51734	-4.34444	6.88071e-05	0.000378439	1.58246
PRKACB	-1.75077	3.52765	-4.3446	6.87707e-05	0.000378439	1.58114
ENSG00000255422	-2.60245	1.92755	-4.471	4.52376e-05	0.000262643	1.5784
SH3YL1	1.0349	3.50467	4.35421	6.6625e-05	0.000368614	1.56567
CIART	2.23922	0.625174	4.3732	6.2576e-05	0.000349727	1.55908
CAPRIN2	1.33287	2.87368	4.33396	7.12231e-05	0.000390133	1.55369
C11orf96	2.46096	0.917341	4.44049	5.00702e-05	0.0002862	1.54929
RRM2	-3.35029	2.99597	-4.50549	4.03227e-05	0.000237178	1.5397
AP1S3	1.09967	3.35903	4.32702	7.28696e-05	0.000398251	1.49541
PGAP3	-1.11908	3.00691	-4.31224	7.65013e-05	0.000415474	1.48873
COQ10A	1.72313	1.54742	4.31428	7.59907e-05	0.000413257	1.47636
FOXRED2	-1.15474	3.28796	-4.31343	7.62013e-05	0.000414031	1.46228
MFSD6	1.22493	3.72944	4.31191	7.65836e-05	0.000415735	1.45873
PHLDA2	1.03321	4.07638	4.39546	5.81336e-05	0.000328079	1.44511
ZNF250	1.97837	1.52779	4.36481	6.43353e-05	0.000358297	1.43666
FFAR4	-1.34372	2.92726	-4.29176	8.18236e-05	0.000438869	1.42015
LRFN3	-1.26932	2.50244	-4.2852	8.36042e-05	0.000446442	1.41236
TCTN2	1.48748	1.87495	4.29078	8.20868e-05	0.000439891	1.40248
MVK	-1.27771	2.89028	-4.2793	8.52378e-05	0.000453965	1.39797
SLC16A6	2.15178	1.67483	4.2961	8.06657e-05	0.000434004	1.3881
SRP14-DT	1.24224	2.25244	4.26283	8.99607e-05	0.000475563	1.34948
TUBE1	1.58867	1.80034	4.28054	8.48913e-05	0.000452517	1.33183
RAD51	-2.32666	1.35783	-4.38681	5.9823e-05	0.000336515	1.33092
ZNF483	2.12244	0.395566	4.29194	8.17755e-05	0.000438805	1.28015
ADCY8	3.13201	0.250961	4.4773	4.42986e-05	0.000257809	1.25788
RAB37	1.84324	1.13276	4.24591	9.50807e-05	0.000499576	1.24181
BLM	-2.28198	2.26468	-4.29161	8.18655e-05	0.000438899	1.23165
CCDC7	1.10051	2.58593	4.22634	0.000101356	0.000528781	1.22169
CDT1	-2.37972	2.07451	-4.30434	7.85128e-05	0.000424495	1.21753
DONSON	-1.02771	3.37312	-4.22448	0.000101971	0.000531628	1.19221
RTN4R	1.05955	4.45867	4.27599	8.61658e-05	0.000458101	1.17524
SLC22A3	-3.00089	0.180695	-4.39254	5.8699e-05	0.000330653	1.15664
SKA1	-3.01864	0.500512	-4.47823	4.41617e-05	0.000257201	1.15585
ENSG00000241886	1.9772	1.10306	4.19848	0.000110987	0.000572228	1.15561
GAREM1	-2.36	0.0574605	-4.29709	8.04061e-05	0.000433184	1.15229
TENT5C	2.33342	-0.119114	4.30941	7.72151e-05	0.000418413	1.14448
FADS2	-1.64987	3.54746	-4.18631	0.000115466	0.000592044	1.12441
ACACA	-1.41502	2.90907	-4.17328	0.000120461	0.000614275	1.08677
H2BC19P	2.29313	0.584415	4.34582	6.84937e-05	0.000377401	1.08616
LZTFL1	1.08357	3.09912	4.17937	0.000118101	0.000603768	1.08593
FBP1	-1.25212	6.16439	-4.27121	8.7526e-05	0.000464313	1.08176
SPSB1	1.2469	3.76061	4.2007	0.000110189	0.000569085	1.05735
SDAD1P1	1.67473	2.13616	4.18494	0.000115983	0.000594442	1.0559
CASP5	-1.09096	1.09585	-4.18011	0.000117817	0.000602825	1.04761
FANCE	1.13732	3.29627	4.16969	0.000121871	0.00062094	1.04117
CA12	1.88969	-0.19137	4.19435	0.000112489	0.000578749	1.03446
MAP3K7CL	-2.14139	1.21031	-4.1911	0.000113685	0.000584398	1.0047
ENSG00000259771	-2.31278	0.342751	-4.28238	8.43803e-05	0.000450189	1.00375
XXYLT1	-1.30484	3.00801	-4.14277	0.000132985	0.000668291	0.994657
ASS1	1.16285	3.9981	4.22306	0.000102445	0.00053364	0.984013
LYPD1	-1.51681	3.50847	-4.13654	0.000135694	0.000681338	0.972148
LTBP2	-1.06122	4.27915	-4.16815	0.000122482	0.000622743	0.962753
HAS1	1.55075	0.713165	4.16043	0.00012559	0.000636143	0.96099
FASN	-1.01879	3.77925	-4.14649	0.000131392	0.000661934	0.948637
ADPRM	1.35878	1.8675	4.13212	0.000137647	0.000689305	0.946736
EGLN3	1.77418	0.340766	4.12898	0.000139051	0.000695598	0.92075
EEF2KMT	-1.55099	2.41371	-4.11573	0.000145133	0.000723335	0.919507
IGLON5	-1.94698	2.53722	-4.11501	0.000145472	0.000724428	0.916699
TESK2	1.5113	2.54565	4.10004	0.000152669	0.000756845	0.871964
AHCYL2	1.36455	2.40416	4.09655	0.000154394	0.000763524	0.860153
SMPD2	1.09455	2.5954	4.10726	0.000149157	0.00074095	0.859931
NDRG4	1.7577	2.21518	4.09048	0.000157444	0.000777652	0.842321
DYNC2I2	1.38675	2.97989	4.08868	0.000158361	0.000781544	0.838905
ZNF627	1.41962	2.3893	4.08827	0.000158567	0.000782243	0.832753
ATOH8	1.54487	2.20773	4.08266	0.000161459	0.000793278	0.82162
SPC25	-3.07711	-0.00575378	-4.34638	6.83683e-05	0.000377053	0.812058
FLJ20021	1.5344	1.98584	4.08124	0.000162196	0.000796575	0.809582
PFAS	-2.08325	2.00731	-4.14471	0.000132151	0.000665202	0.800745
OVOL1	1.86708	2.21728	4.07309	0.000166508	0.000814123	0.796065
CXCL8	1.18792	7.09049	4.36626	6.40274e-05	0.00035685	0.790574
TMEM116	1.07597	3.10544	4.09822	0.000153565	0.000760666	0.787397
IFT81	1.32272	2.07822	4.06603	0.00017033	0.000829428	0.776849
PAQR4	-1.07574	2.97884	-4.07243	0.000166862	0.000815195	0.767591
BUB1B	-2.83924	1.34134	-4.26614	8.89934e-05	0.000471066	0.764702
ALKBH8	-1.15025	3.04241	-4.07199	0.000167097	0.000816015	0.76101
SIGLEC16	-1.46285	1.19184	-4.05873	0.000174371	0.000845397	0.751835
HAUS5	-2.45715	1.14005	-4.1903	0.000113978	0.000585656	0.750374
MLPH	2.68982	0.549763	4.27304	8.70024e-05	0.000461738	0.746931
ADAMTS12	-2.1901	0.409754	-4.21424	0.000105434	0.000547796	0.740138
FARSB	-1.08564	3.42417	-4.07742	0.000164206	0.000804815	0.728006
ENSG00000289042	-1.85466	1.95401	-4.0829	0.000161335	0.000793278	0.718829
CD101	-2.65555	1.1329	-4.18934	0.000114336	0.000586995	0.709592
AK9	1.0735	2.58077	4.04731	0.000180876	0.000872048	0.698359
CHAF1A	-1.21861	3.34725	-4.05525	0.000176329	0.000851822	0.692381
C17orf114	1.17371	1.88062	4.03299	0.000189372	0.000907235	0.682472
DPYSL3	-1.51553	4.42517	-4.11654	0.000144755	0.000721749	0.680721
ENSG00000272941	1.25783	1.91557	4.02758	0.000192681	0.000920396	0.666105
THBS3	1.59277	2.08518	4.027	0.000193034	0.00092143	0.648718
MYOM1	2.15959	0.315554	4.07246	0.000166844	0.000815195	0.630568
ENSG00000287733	1.79073	1.31662	4.02123	0.000196631	0.000934982	0.627848
SKA3	-2.80668	1.00473	-4.19178	0.000113432	0.000583344	0.608352
MSC	1.98873	-0.0773053	4.05153	0.000178446	0.000860677	0.607472
FLRT2	1.07402	4.67121	4.0619	0.000172603	0.00083817	0.602759
NUDT17	-1.66672	1.53768	-4.06821	0.000169138	0.000824982	0.600444
ENSG00000272079	1.87157	1.83068	4.04449	0.000182519	0.000878572	0.598631
RGS18	-2.89893	0.885806	-4.23698	9.78947e-05	0.000512804	0.591187
ENSG00000255836	1.64192	1.41688	3.99591	0.000213196	0.00100467	0.559108
ENSG00000288928	1.62305	2.23933	3.98776	0.000218813	0.00102675	0.553942
ADRA2B	-3.24961	1.89827	-4.13454	0.000136575	0.00068491	0.521194
ATP10A	-2.11055	1.7498	-3.98823	0.000218481	0.00102559	0.516641
NAIP	-1.56068	1.79938	-3.97332	0.000229108	0.00106926	0.506583
AGMAT	-2.5528	0.399481	-4.08614	0.000159663	0.000786687	0.493958
MRNIP	1.4401	1.80961	3.9661	0.000234432	0.00109242	0.486541
SNHG15	1.44613	2.19181	3.96013	0.000238925	0.00111037	0.475097
MMP2	-1.08801	2.95276	-3.96466	0.000235503	0.00109615	0.467077
CDCA5	-2.14358	1.3406	-4.05713	0.000175266	0.00084838	0.442362
KLF4	1.11704	1.56085	3.93664	0.000257418	0.00118405	0.393018
CARF	1.3065	2.47646	3.92906	0.000263671	0.00121005	0.385655
PRSS36	-1.44765	2.68259	-3.92095	0.000270526	0.00124057	0.355175
NPDC1	-1.02168	3.3663	-3.943	0.000252272	0.0011648	0.346269
ZSCAN21	1.69643	1.03034	3.94347	0.000251898	0.00116352	0.336986
ENSG00000288983	1.9077	0.942369	3.94268	0.000252528	0.00116554	0.332044
UCK2	-1.37266	2.36817	-3.90797	0.000281862	0.00128429	0.329352
PMF1	-1.04408	2.83901	-3.90965	0.000280369	0.00127897	0.316872
PCCB	-1.17682	2.92028	-3.89692	0.000291872	0.00132495	0.286804
FZD7	1.63323	2.28181	3.89353	0.000295014	0.00133717	0.280569
CEP55	-2.34368	2.42243	-3.9318	0.000261396	0.00120052	0.270974
TDO2	-3.05652	1.46528	-4.062	0.000172548	0.00083817	0.259707
DCBLD2	-1.17977	5.15933	-4.00166	0.000209324	0.000989121	0.249637
CKMT2-AS1	2.40752	-0.133717	3.96811	0.000232937	0.00108587	0.220897
NMRK2	2.75466	1.5762	3.94251	0.000252671	0.00116575	0.21759
H2BC11	1.2648	1.12316	3.86341	0.000324367	0.00144799	0.205172
EXTL1	-2.72967	0.416321	-4.05917	0.000174123	0.000844535	0.198172
TELO2	-1.28078	2.93568	-3.87589	0.000311879	0.00140051	0.196571
TCF7	-2.66376	1.08328	-4.00873	0.000204646	0.00096853	0.19235
TYMS	-1.16061	4.50593	-3.89699	0.000291807	0.00132495	0.189831
HAMP	2.91389	1.11232	3.99164	0.000216122	0.00101649	0.150093
RARA-AS1	1.69808	1.10326	3.86039	0.000327466	0.00146021	0.148858
DCPS	-1.14004	2.18229	-3.84257	0.000346312	0.00153296	0.144935
CENPI	-2.54422	1.35697	-3.96998	0.000231555	0.00108026	0.13391
ZNF419	1.03899	2.60987	3.84401	0.000344745	0.0015277	0.123724
OSBPL6	-1.10283	2.30714	-3.86528	0.000322467	0.00144004	0.105875
BTBD8	1.07437	2.89262	3.84348	0.000345315	0.00152967	0.0842527
BUB1	-1.77604	2.28457	-3.84439	0.00034434	0.00152703	0.0834847
NIPBL-DT	1.35667	1.92098	3.81804	0.000373967	0.00163739	0.0801997
CLMN	1.19453	2.96691	3.82854	0.00036188	0.00159372	0.0737872
DALRD3	1.1341	3.04571	3.83668	0.000352766	0.00155868	0.0702083
RWDD2A	1.35078	1.98567	3.8098	0.00038372	0.00167589	0.0569569
GIMAP7	-1.34464	0.687394	-3.80844	0.000385362	0.00168124	0.0397811
BTBD19	1.92357	1.50161	3.8276	0.000362942	0.0015955	0.024939
HMGA2	-1.84124	2.891	-3.80099	0.000394425	0.00171522	0.0249387
OSER1-DT	1.76148	1.64477	3.80006	0.00039557	0.00171835	0.0196229
SULT1C2	1.08294	3.59424	3.8104	0.000383012	0.0016734	-0.0138301
KNL1	-2.01544	2.27241	-3.79873	0.000397222	0.00172305	-0.0410478
HSPBP1	-1.04758	2.9362	-3.78442	0.000415342	0.00179843	-0.0478908
NPHP3	1.02971	3.2373	3.8016	0.000393676	0.00171258	-0.0481001
PAPLN	1.95901	3.07418	3.78017	0.000420882	0.00181917	-0.0542269
CYP4X1	-2.69884	0.632868	-3.94218	0.000252933	0.00116652	-0.0592306
GIHCG	2.12254	1.31736	3.79482	0.000402101	0.00174359	-0.0782934
S100A16	-1.54675	3.21108	-3.75926	0.00044917	0.00192631	-0.101346
ENSG00000263823	1.43879	2.39414	3.74939	0.000463144	0.00197854	-0.108079
ENSG00000269940	-1.3569	2.57746	-3.74633	0.000467554	0.00199526	-0.124026
SRP54-AS1	1.42891	0.962132	3.74311	0.000472253	0.00201177	-0.127484
MICA	1.11804	2.10475	3.73551	0.000483497	0.00205173	-0.15024
CHAF1B	-2.65008	-0.166036	-3.90823	0.000281632	0.00128372	-0.154722
ENC1	-1.32763	3.87215	-3.75563	0.000454259	0.00194538	-0.156465
MIR762HG	1.54812	1.561	3.72845	0.00049419	0.00209051	-0.165377
ENSG00000261795	-2.49631	0.807929	-3.85748	0.000330471	0.00147253	-0.169794
SEPTIN7P2	1.3071	1.94027	3.724	0.000501033	0.00211429	-0.176172
VPS13B-DT	2.56199	0.440465	3.84101	0.00034801	0.00153992	-0.176385
DPF3	-2.67575	0.24376	-3.88272	0.000305244	0.00137479	-0.186367
C2CD2	-1.06247	2.57228	-3.73613	0.000482572	0.00204852	-0.186483
VWCE	2.15786	1.61013	3.74896	0.000463756	0.00198045	-0.199277
CIDECP1	1.06872	2.91475	3.74068	0.00047581	0.00202336	-0.213136
ABCA5	1.16849	2.71848	3.72064	0.000506265	0.00213265	-0.215515
ENSG00000274922	1.09251	2.08174	3.71851	0.000509616	0.00214528	-0.2291
GINS1	-1.5914	2.20356	-3.70225	0.000535845	0.00224477	-0.240198
NAPSB	-1.85796	-0.399067	-3.72217	0.000503882	0.00212409	-0.256307
GPR171	1.79418	0.360527	3.69782	0.000543222	0.00226939	-0.259959
LINC00968	1.49573	0.537262	3.70203	0.000536219	0.00224478	-0.275135
HS3ST3A1	1.18663	2.07743	3.69036	0.000555859	0.00231341	-0.283241
ZNF331	1.08861	2.86848	3.71443	0.000516084	0.00217024	-0.288629
OSM	1.2567	1.86347	3.68558	0.000564095	0.00233884	-0.291953
DLGAP5	-2.80811	1.37651	-3.84463	0.000344081	0.00152644	-0.301874
PAXIP1-DT	1.33774	1.98027	3.67771	0.000577927	0.00239128	-0.311548
TTK	-1.90346	2.0403	-3.70822	0.000526075	0.00220613	-0.315967
S100Z	-1.0778	3.26248	-3.69976	0.000539983	0.00225898	-0.317272
COL1A1	-2.21825	4.63294	-3.73884	0.000478542	0.00203284	-0.320175
ZNF554	1.73697	1.46938	3.68868	0.000558742	0.00232301	-0.324516
COCH	1.22025	0.886597	3.67339	0.000585654	0.00241912	-0.33052
LINC03014	-1.27453	2.87492	-3.66502	0.000600909	0.00247622	-0.344807
ENSG00000270640	2.56559	-0.0420101	3.74938	0.000463147	0.00197854	-0.358978
IQCK	1.8426	1.47262	3.67349	0.000585467	0.00241912	-0.378164
HRH1	-1.14968	3.64078	-3.66566	0.000599718	0.00247215	-0.378774
KCP	1.34904	2.46592	3.64869	0.000631756	0.00258661	-0.385849
XYLB	-1.4513	2.26919	-3.64558	0.00063782	0.00260615	-0.386762
DOT1L	-1.24052	3.86499	-3.67925	0.000575184	0.00238074	-0.398957
CTH	1.69952	1.29238	3.64467	0.000639594	0.00261252	-0.40667
VCPKMT	1.0452	2.88829	3.64929	0.000630601	0.00258446	-0.430071
DANCR	1.08714	2.76527	3.63462	0.000659565	0.00267963	-0.438964
TPRG1-AS1	-1.63359	0.393872	-3.65083	0.000627643	0.00257674	-0.439664
DNM3	2.18652	1.45995	3.68835	0.000559305	0.00232455	-0.441306
DSCC1	-2.28076	0.894685	-3.74077	0.000475681	0.00202336	-0.460999
NINL	1.00894	2.91888	3.62626	0.00067665	0.00273754	-0.474193
CCDC9	-1.09743	2.76299	-3.64168	0.000645466	0.00263473	-0.475505
ALDH1B1	-1.7582	1.82908	-3.61437	0.00070165	0.00282879	-0.486384
SMIM10	1.24767	2.59044	3.62617	0.000676821	0.00273754	-0.494569
PELI2	1.986	1.47636	3.6336	0.000661622	0.00268619	-0.499661
HFE	-1.05171	4.1277	-3.68784	0.000560182	0.0023274	-0.500946
CD93	-1.59478	2.55768	-3.60039	0.000732192	0.00293434	-0.506137
FUT10	1.02827	2.94091	3.62215	0.00068519	0.00276796	-0.530912
CRYZL2P	-1.7947	1.55209	-3.61394	0.000702576	0.00283064	-0.53175
FAM81A	-2.90777	0.320801	-3.72245	0.00050344	0.00212297	-0.537803
ENSG00000283602	1.81403	0.469037	3.61534	0.000699576	0.00282316	-0.555037
TRIM72	-2.7801	0.732865	-3.6936	0.00055034	0.00229438	-0.592699
RGS4	-3.22033	0.850354	-3.68627	0.000562891	0.00233545	-0.596234
RAB33B-AS1	1.3411	2.07367	3.56558	0.000813858	0.00321797	-0.601535
ENSG00000279227	1.36655	1.20219	3.56204	0.000822625	0.00324839	-0.606601
TJP1	1.1073	3.0188	3.58539	0.000766374	0.00305918	-0.611162
HGF	-2.05772	0.687584	-3.57914	0.000781064	0.0031086	-0.640617
POLQ	-2.62523	1.10822	-3.65056	0.000628161	0.00257799	-0.661113
ARMCX2	1.22039	2.08712	3.54253	0.000872635	0.00341801	-0.663453
ANKRD1	-2.76554	2.1814	-3.57814	0.000783426	0.00311595	-0.665326
NANOS1	1.16697	2.26161	3.53872	0.000882744	0.00344979	-0.673283
FAM83G	1.77144	1.49392	3.53929	0.000881217	0.00344494	-0.677422
PFDN5	1.86088	0.932723	3.56385	0.000818124	0.00323167	-0.677521
MIPOL1	1.65176	0.766308	3.54464	0.000867111	0.00339967	-0.691023
CKAP2L	-2.36144	1.36271	-3.64678	0.000635466	0.00260092	-0.695098
TMEM222	1.10939	2.63977	3.53657	0.000888482	0.00346998	-0.701385
CDCA8	-1.46931	2.50486	-3.52397	0.000922907	0.00358248	-0.707984
NEK2	-2.38377	0.0313367	-3.70952	0.000523956	0.00219953	-0.722946
NT5DC2	-1.56302	2.00778	-3.51621	0.000944734	0.00365847	-0.730589
FDCSP	-1.44434	0.240836	-3.51086	0.000960058	0.00371004	-0.739607
FOLR2	-1.03191	5.64284	-3.63827	0.000652239	0.0026579	-0.754728
RPP40	-1.43858	1.82359	-3.49832	0.000996955	0.00383306	-0.774109
RPGR	1.23083	2.62822	3.52106	0.00093105	0.00361177	-0.775695
RFLNA	-1.80699	0.788723	-3.49683	0.00100142	0.00384777	-0.789658
ENSG00000261888	2.27937	0.355795	3.56393	0.000817944	0.00323167	-0.798575
ZFYVE28	1.02959	2.30971	3.51535	0.000947192	0.00366617	-0.799548
DAGLA	-1.65409	2.86261	-3.48612	0.00103411	0.00395331	-0.804381
MELK	-1.06659	2.38707	-3.48869	0.00102617	0.00392796	-0.810153
ENSG00000277969	1.62606	1.31785	3.49047	0.00102072	0.003912	-0.81047
NEDD4	-1.12382	2.59642	-3.50726	0.000970523	0.0037445	-0.810669
KCNJ5-AS1	-1.99773	2.40136	-3.51432	0.000950138	0.00367522	-0.821844
ZNF213-AS1	1.70457	1.13169	3.49916	0.000994428	0.00382528	-0.823601
CCDC146	1.01633	2.779	3.4991	0.000994616	0.00382528	-0.826095
GMDS	-1.61465	1.96293	-3.47226	0.00107793	0.00410527	-0.840046
CD244	2.52051	-0.168107	3.58589	0.000765215	0.00305556	-0.861071
LRRC32	1.74068	1.91297	3.46489	0.00110195	0.00418491	-0.86313
LRRC37BP1	1.29497	1.99075	3.45647	0.00113002	0.00426941	-0.879497
GPR68	-1.09737	2.17341	-3.4834	0.00104258	0.00398191	-0.887361
MGC16275	1.93029	0.868923	3.47734	0.00106168	0.0040485	-0.892675
LRIG2	1.01126	2.81538	3.47208	0.00107851	0.00410551	-0.896217
ALDOC	1.74485	-0.136189	3.45806	0.00112469	0.00425395	-0.900663
CCDC191	1.4257	1.91812	3.44364	0.00117409	0.00441597	-0.912864
SPATA13	-1.73155	1.95139	-3.44676	0.00116324	0.00438059	-0.91748
DEPDC7	-2.3073	0.373213	-3.55067	0.000851446	0.00334475	-0.930427
HLA-DQB2	-1.36313	1.14014	-3.42889	0.00122681	0.00459144	-0.949591
SPATA6	1.97745	1.13697	3.44501	0.00116931	0.00440209	-0.953326
HTR2B	1.54793	2.95105	3.43898	0.00119052	0.00446945	-0.961303
CCL18	1.14048	0.554373	3.43434	0.00120707	0.00452177	-0.964606
PRKCE	1.50705	1.79858	3.41957	0.00126127	0.00470588	-0.974285
CDCA2	-2.14334	1.52347	-3.46005	0.00111803	0.00423271	-0.992112
KLC2	1.58059	1.54918	3.41152	0.00129174	0.0048018	-0.994176
ZNF251	1.54282	1.02677	3.42311	0.00124806	0.00466522	-0.996639
KBTBD3	1.76749	0.83242	3.44791	0.00115926	0.00436696	-0.998356
KIF2C	-2.6684	0.898856	-3.5415	0.000875372	0.00342572	-1.00777
ZNF10	1.5875	0.866698	3.41702	0.00127085	0.00473867	-1.01546
GASK1A	-2.53503	1.2412	-3.47258	0.00107691	0.00410269	-1.02261
ENSG00000248187	-2.0961	2.15343	-3.44442	0.0011714	0.00440857	-1.03393
ENSG00000286288	1.55857	0.892631	3.40924	0.00130053	0.00482853	-1.03661
ENSG00000226471	1.72912	1.22242	3.39448	0.00135862	0.00500127	-1.0421
PPP1R3G	1.24727	2.15296	3.39765	0.00134595	0.00496372	-1.04839
PTPRU	-1.49967	0.888672	-3.39595	0.00135274	0.00498268	-1.06136
COQ3	-2.37962	0.826201	-3.45128	0.00114768	0.00432602	-1.06147
PASK	-1.05406	2.01925	-3.39776	0.00134551	0.00496372	-1.07125
SCOC-AS1	1.87877	1.04672	3.41041	0.00129602	0.00481477	-1.07498
COMTD1	-1.63428	2.13743	-3.37499	0.00143913	0.00525931	-1.08863
GGT5	-1.12426	0.0800886	-3.39097	0.00137279	0.00504424	-1.09183
ENSG00000267327	-1.69624	1.16223	-3.38327	0.0014044	0.00514791	-1.09614
SPOCD1	-1.87882	2.60877	-3.37879	0.00142312	0.00521021	-1.09669
FDXACB1	-1.35738	1.34845	-3.37053	0.00145819	0.00531612	-1.09719
SPRY1	1.78722	1.04913	3.38495	0.00139745	0.00512553	-1.09899
SLC22A18AS	1.53707	1.3451	3.37039	0.00145883	0.00531684	-1.10205
STYXL2	-2.63064	0.0067153	-3.47631	0.00106494	0.00405965	-1.11131
NTN1	1.1316	-0.183486	3.36945	0.00146285	0.00532791	-1.12493
TBXA2R	-1.37658	2.27924	-3.35194	0.00154022	0.00556988	-1.14308
MSTO1	-1.64221	1.76598	-3.35195	0.0015402	0.00556988	-1.14533
ENSG00000289268	1.2331	2.16107	3.36071	0.00150103	0.00544442	-1.14578
ZWINT	-1.26096	2.39997	-3.34339	0.00157943	0.00568622	-1.16471
SPEN-AS1	1.71387	0.966455	3.34269	0.00158266	0.00569615	-1.17113
GPD1	-3.463	3.0172	-3.41315	0.00128551	0.0047845	-1.17426
FZD1	1.06648	1.66781	3.3666	0.0014752	0.00536521	-1.17676
GRB10	1.53566	0.990149	3.33601	0.001614	0.00580551	-1.18513
HOXB5	-1.7018	1.33308	-3.33249	0.00163074	0.00585183	-1.19204
CENPP	-1.27138	2.5728	-3.33517	0.00161795	0.00581628	-1.19228
TTC32	1.06942	2.26093	3.34672	0.00156406	0.00564094	-1.22958
PTPRN	2.32414	0.783767	3.37202	0.0014518	0.0052992	-1.23725
ENSG00000272831	1.33735	1.3421	3.31317	0.00172559	0.00613404	-1.23926
MKI67	-2.23533	3.35072	-3.31171	0.00173299	0.00615492	-1.24609
FRMD3	-1.52259	1.39537	-3.31204	0.00173129	0.00615249	-1.24728
AGBL3	1.71149	0.769552	3.31548	0.00171399	0.00610174	-1.25042
HOOK2	1.0271	2.12951	3.32807	0.00165199	0.00591058	-1.25175
RBPMS	-2.55196	-0.299897	-3.40459	0.00131856	0.0048865	-1.25266
NDC80	-2.34915	1.82491	-3.40058	0.00133431	0.0049373	-1.25728
CD22	2.03998	1.2629	3.34458	0.0015739	0.00567138	-1.26248
CELSR1	1.33026	2.48003	3.29934	0.00179673	0.00634962	-1.2733
CRABP2	-1.80829	4.18302	-3.31156	0.00173373	0.00615573	-1.27852
TRIM54	-2.71374	0.201138	-3.40727	0.00130813	0.00485231	-1.28281
ZNRD1ASP	1.36162	1.7557	3.29806	0.0018034	0.00636762	-1.28338
TNNI2	1.4558	2.28155	3.29038	0.00184424	0.00649103	-1.30062
OLIG2	2.4443	0.358556	3.37845	0.00142452	0.00521375	-1.30376
PPP1R12A-AS1	1.30825	1.38147	3.28987	0.00184699	0.00649693	-1.3114
HNRNPA1L3	-1.60975	2.2123	-3.28311	0.00188365	0.00661434	-1.31297
ENSG00000235609	-1.98925	1.20995	-3.32319	0.00167577	0.00598724	-1.31361
AQP3	-2.20044	1.72586	-3.33301	0.00162823	0.00584629	-1.31442
CCL17	-2.11312	3.33166	-3.28185	0.00189057	0.00663289	-1.31642
CDC37L1-DT	1.47316	1.36875	3.27826	0.0019104	0.00669662	-1.33386
DCTN6-DT	2.20357	0.109164	3.28776	0.00185833	0.00653301	-1.35153
ZC3H3	1.41774	2.11351	3.27829	0.00191023	0.00669662	-1.3592
ENSG00000287825	1.40103	1.3521	3.26067	0.00201051	0.00699527	-1.36925
PHF7	1.05578	1.85751	3.27058	0.00195351	0.00681814	-1.36985
PTPN23-DT	2.46124	0.330332	3.32121	0.00168549	0.00601796	-1.37546
HOXB4	-1.58715	0.971394	-3.26008	0.00201395	0.00700083	-1.37553
F3	-1.50328	2.78088	-3.26401	0.00199113	0.00693545	-1.38531
SESN3	-1.03525	3.89402	-3.32854	0.00164974	0.00590599	-1.39573
PCED1B-AS1	-1.7506	1.65645	-3.26017	0.0020134	0.00700083	-1.39622
POSTN	-2.85097	3.43462	-3.26065	0.00201061	0.00699527	-1.40603
ENSG00000288771	-1.26188	1.53063	-3.23705	0.00215272	0.0074245	-1.42516
HIRIP3	-1.26552	1.59377	-3.23524	0.00216394	0.00745167	-1.42953
CD200	-2.52893	0.191528	-3.33117	0.00163706	0.00586753	-1.44428
ENSG00000286872	1.97926	0.429227	3.30372	0.00177387	0.0062809	-1.44891
P4HTM	1.74467	1.04638	3.23875	0.00214215	0.00739553	-1.45217
ENSG00000273314	1.47793	0.726405	3.2165	0.00228409	0.00780549	-1.47623
RACGAP1	-1.22236	2.3039	-3.2159	0.00228802	0.00781671	-1.48545
COL9A2	-1.67774	0.74798	-3.21323	0.00230568	0.00786815	-1.49141
NUP35	-1.11836	2.25473	-3.22109	0.00225411	0.00772044	-1.49178
FAM131B	-2.09098	1.18877	-3.28595	0.00186819	0.00656387	-1.50191
DZIP1L	1.4944	1.46074	3.20431	0.00236556	0.00804078	-1.50552
EXT1	-1.88429	2.2964	-3.20311	0.00237376	0.00806411	-1.51135
TMCO6	1.22117	1.29539	3.19922	0.00240038	0.00812553	-1.51624
CCDC122	1.42881	1.45259	3.19974	0.00239681	0.00812421	-1.51702
CACNA2D1	-2.11351	0.963374	-3.1992	0.00240056	0.00812553	-1.52588
ABCB9	-1.78156	2.08298	-3.1934	0.0024408	0.00823641	-1.54518
DLGAP1-AS2	1.74875	0.542777	3.1915	0.00245417	0.00827231	-1.55147
ILRUN-AS1	1.31682	1.55261	3.18165	0.00252435	0.00847584	-1.55896
CNN3	-1.55434	3.13247	-3.24039	0.00213202	0.00737108	-1.56192
KIFC1	-2.14165	1.15677	-3.23783	0.00214783	0.00741092	-1.58893
DHCR7	-1.3244	2.3681	-3.17159	0.00259805	0.0086848	-1.5902
NFIB	-1.90409	-0.0366666	-3.21897	0.00226793	0.00775902	-1.59244
CR1	1.36322	3.07477	3.16906	0.00261685	0.00873318	-1.59525
P2RX1	-2.1793	1.42061	-3.19889	0.00240268	0.00812819	-1.59937
LINC02345	-1.65581	2.85669	-3.16289	0.00266339	0.00885998	-1.60269
FST	-1.91217	0.528927	-3.16837	0.002622	0.00874555	-1.6085
RPL13P5	1.22089	1.61312	3.16536	0.00264465	0.00880652	-1.6167
GATA3	1.25837	0.904904	3.17064	0.00260506	0.0087058	-1.6202
KIAA0895L	-1.76682	1.22358	-3.15685	0.00270965	0.00898592	-1.62039
SHOX2	-1.05955	4.00972	-3.22674	0.0022177	0.00760434	-1.62155
ENSG00000278376	1.38891	1.19101	3.155	0.00272392	0.00902088	-1.62227
H1-5	-2.31088	1.67147	-3.19632	0.00242044	0.00817911	-1.62403
HJURP	-2.3651	0.874809	-3.22022	0.00225978	0.00773549	-1.63289
LINC02482	1.28789	1.58489	3.14889	0.00277175	0.00915425	-1.64623
TM7SF2	1.08378	2.39903	3.17752	0.00255439	0.00855772	-1.64909
RAPGEF3	-1.10639	2.19413	-3.1503	0.00276066	0.00912509	-1.65499
ASPHD1	-1.12831	3.67332	-3.18471	0.00250236	0.00841133	-1.65525
FAM117A	1.05403	2.13065	3.15648	0.00271252	0.00899052	-1.65916
GPRASP2	1.38186	1.74175	3.13771	0.00286127	0.00939357	-1.66314
GIMAP5	-1.62892	0.155918	-3.13912	0.00284989	0.00937143	-1.66484
TRAPPC14	-1.11218	2.38599	-3.16564	0.00264257	0.00880445	-1.67469
TRIM7-AS2	2.48528	0.409865	3.1842	0.00250601	0.0084213	-1.6819
FFAR2	-1.75359	-0.426941	-3.1621	0.00266937	0.00887404	-1.68395
ENSG00000277998	1.80146	1.13122	3.13602	0.00287505	0.00943367	-1.70381
TNFRSF14-AS1	1.58609	0.298341	3.12141	0.00299675	0.00976801	-1.72104
E2F8	-2.28356	0.393213	-3.19358	0.00243955	0.00823586	-1.72436
ADORA2B	1.3062	1.48764	3.11002	0.0030949	0.0100408	-1.72695
SHPK	-1.08045	2.21203	-3.12234	0.00298878	0.00975138	-1.72906
WDR24	1.05059	2.11317	3.12762	0.00294446	0.00963272	-1.73489
FAM171A1	-2.22612	0.044253	-3.1682	0.00262333	0.00874756	-1.73585
TMEM63C	-2.38663	0.268836	-3.14566	0.00279733	0.0092303	-1.742
RTCA-AS1	1.67246	1.41883	3.10298	0.00315708	0.0102206	-1.74354
PAX8	1.75405	0.579807	3.11191	0.0030784	0.009998	-1.7562
SRGAP3	-1.14746	2.8807	-3.13915	0.00284962	0.00937143	-1.75968
SYNGR1	-1.89009	1.07216	-3.14509	0.00280188	0.00924115	-1.76305
TSPAN10	1.74479	2.12386	3.09058	0.00326943	0.0105281	-1.77608
CENPH	-1.19469	1.74072	-3.09078	0.00326765	0.0105251	-1.77725
ANTXR1	-1.51952	3.28391	-3.0927	0.00324998	0.0104822	-1.77929
RECQL4	-1.16885	1.6327	-3.08583	0.00331346	0.0106331	-1.78413
VARS1	-1.10095	3.61672	-3.16405	0.00265453	0.008837	-1.79241
FCGR3B	1.42003	-0.248948	3.06817	0.00348213	0.0110892	-1.82825
PLK4	-1.88754	0.730237	-3.08685	0.00330401	0.0106123	-1.83903
NIFK-AS1	1.44041	1.82508	3.06385	0.00352458	0.0111949	-1.84395
MIRLET7IHG	1.12275	1.78284	3.09724	0.00320864	0.0103681	-1.84773
ZNF618	-1.32805	1.88399	-3.06686	0.00349498	0.0111238	-1.8492
ZNF232-AS1	1.39851	0.994364	3.05725	0.00359048	0.0113788	-1.84968
NPPB	-1.77153	0.481774	-3.06578	0.00350564	0.0111464	-1.85652
TBC1D17	1.04994	2.34543	3.07707	0.00339622	0.0108527	-1.8566
TRMU	-1.16684	2.86926	-3.10668	0.00312425	0.010124	-1.86141
CALD1	-1.25212	4.73569	-3.25735	0.00202995	0.00705241	-1.87179
BDNF	-2.47365	0.897166	-3.08681	0.00330435	0.0106123	-1.87187
PRICKLE1	-1.99052	0.801507	-3.06521	0.00351124	0.0111613	-1.87515
BCAR1	1.27302	2.14413	3.04763	0.00368839	0.0116541	-1.87734
DHRS4	-1.0953	2.33646	-3.08252	0.00334448	0.0107099	-1.89033
ENSG00000279148	-1.48672	0.772728	-3.03673	0.00380249	0.011946	-1.8994
URB1	-1.02705	2.94163	-3.08691	0.00330346	0.0106123	-1.90784
PAPPA	-1.68261	3.76541	-3.17802	0.00255067	0.00854765	-1.9079
E2F2	-2.2426	0.039065	-3.10109	0.00317392	0.0102697	-1.9136
CDH3	-2.18946	0.399394	-3.09147	0.00326128	0.0105102	-1.93361
SPOCK1	-2.07669	0.548708	-3.04085	0.00375904	0.0118372	-1.9458
SLC30A3	-1.96625	3.2011	-3.00527	0.00415056	0.0128858	-1.97315
CD6	-1.64292	1.01415	-3.02062	0.0039772	0.0124144	-1.97716
H1-3	-1.63858	1.96626	-2.99929	0.00421992	0.0130643	-1.9814
CBFA2T3	-1.4163	2.67632	-3.02974	0.00387743	0.01215	-1.98365
DUSP5-DT	1.97959	0.287276	3.04226	0.0037442	0.0118027	-1.99115
DKK2	-1.46686	1.54155	-2.99797	0.00423536	0.013102	-1.99224
ZNF396	1.44966	1.11395	2.99448	0.00427657	0.0132093	-1.99297
ASPM	-2.44724	2.75175	-3.026	0.00391801	0.0122581	-2.01214
AURKB	-1.20376	3.21005	-3.00403	0.00416477	0.0129233	-2.04242
RAP2C-AS1	1.81274	0.449005	2.9837	0.00440608	0.0135368	-2.05593
CCN1	-1.5095	2.74473	-3.04025	0.00376536	0.0118486	-2.06501
GALNT12	-1.06609	4.05127	-3.05259	0.00363758	0.0115105	-2.06597
NES	-1.45224	3.74184	-2.99157	0.00431118	0.0132992	-2.07113
RASGRF1	-1.60077	1.73174	-2.95322	0.00479237	0.0145757	-2.08712
OSBPL5	-1.46879	1.23579	-2.95113	0.00482001	0.0146524	-2.08925
LYSMD1	2.0239	0.394451	2.98396	0.00440291	0.0135305	-2.09027
GPR153	1.64398	0.964149	2.9561	0.00475457	0.0144753	-2.09117
CHST10	-1.20475	1.21797	-2.94844	0.00485572	0.0147387	-2.09506
TPM1	-1.28333	4.87766	-3.15827	0.00269868	0.00895444	-2.11712
SRCAP	1.22715	1.68536	2.94861	0.00485341	0.0147354	-2.12166
RUVBL2	-1.00673	2.45488	-2.98232	0.00442296	0.0135832	-2.12544
TXNP1	1.10265	1.13621	2.99159	0.00431092	0.0132992	-2.12805
ENSG00000279369	-1.65903	1.12828	-2.92985	0.0051096	0.0154205	-2.13622
FOSB	1.97931	0.646507	2.95971	0.00470756	0.0143538	-2.13687
RELA-DT	1.44084	1.00928	2.92058	0.00524077	0.0157613	-2.16502
CSPG4	-1.73154	2.71564	-2.91266	0.0053554	0.0160702	-2.17405
LINC01010	-1.8747	2.98442	-2.90741	0.00543263	0.0162697	-2.18672
HIRA	-1.11227	1.5966	-2.91551	0.00531385	0.0159613	-2.19117
MIR99AHG	1.14281	1.1122	2.9064	0.00544753	0.0163062	-2.19151
DNAAF11	1.35634	0.975465	2.90134	0.00552317	0.0165	-2.20145
CCNB2	-1.36037	2.56397	-2.90621	0.00545047	0.016311	-2.20155
ENSG00000288752	1.48149	1.12866	2.90024	0.00553981	0.0165456	-2.20178
HMMR	-1.26973	2.86202	-2.91449	0.00532871	0.015998	-2.20919
ENSG00000276529	-1.57473	0.846876	-2.90925	0.00540549	0.0162031	-2.21123
ADGRV1	1.1805	1.92166	2.90782	0.00542655	0.0162555	-2.21785
RNF128	-2.03304	2.35286	-2.90487	0.00547042	0.0163626	-2.22256
AFAP1L1	-1.26723	3.37292	-2.90919	0.00540639	0.0162031	-2.23033
C18orf54	-1.12708	1.94552	-2.88952	0.00570365	0.016968	-2.24282
KIF27	1.03856	1.71015	2.9041	0.00548187	0.0163888	-2.24635
ESCO2	-1.24486	2.26319	-2.87998	0.00585319	0.0173617	-2.25242
COPB2-DT	1.17922	1.44438	2.88313	0.00580347	0.0172269	-2.26068
SYNPO2	-3.03115	0.741163	-2.90277	0.00550176	0.0164442	-2.26153
GPC1	-2.2146	0.161554	-2.9195	0.00525632	0.0158003	-2.26774
H2BC20P	1.21933	1.87958	2.88385	0.00579201	0.0171971	-2.27356
ZNRF1	1.03122	2.39246	2.89522	0.00561587	0.0167357	-2.27663
PDSS1	-1.42455	1.87595	-2.87369	0.0059538	0.0176127	-2.2797
MYLK	-1.4137	2.85311	-2.87866	0.00587418	0.0174027	-2.28777
DPEP2	1.34522	2.42704	2.84996	0.00634794	0.018624	-2.31537
PLB1	-1.47109	1.98431	-2.84701	0.00639875	0.0187429	-2.3197
ENSG00000288012	1.15942	1.15771	2.85177	0.00631706	0.0185469	-2.32319
KIF9	-1.5425	1.5514	-2.8481	0.00637999	0.0187044	-2.32499
KDELR3	-2.20123	1.76202	-2.86015	0.00617594	0.0181943	-2.32664
CXADR	1.53754	2.11209	2.84201	0.00648538	0.0189675	-2.32724
GEM	1.2336	2.23308	2.86759	0.00605295	0.0178798	-2.33011
LINC01138	1.44977	0.23613	2.83295	0.00664528	0.0193604	-2.34798
GDF6	-2.30085	0.471493	-2.87144	0.00599023	0.0177118	-2.35492
NEK11	1.39279	1.26281	2.83039	0.00669128	0.0194803	-2.35524
LINC01023	1.74541	0.852258	2.8263	0.00676509	0.0196534	-2.36126
PDLIM1	-1.53634	1.40261	-2.82739	0.00674524	0.0196044	-2.36129
KCTD16	-1.87279	0.475892	-2.8474	0.00639205	0.0187307	-2.36551
PKD2L1	1.25914	1.30263	2.82203	0.00684296	0.0198189	-2.37002
NEXN	-2.09828	1.82597	-2.82054	0.00687032	0.0198773	-2.37333
C7orf31	1.04161	2.0346	2.86154	0.00615266	0.018139	-2.37702
ARHGAP20	-1.57214	2.19734	-2.82349	0.00681631	0.0197588	-2.37744
ORC1	-1.56127	1.25211	-2.82349	0.00681627	0.0197588	-2.37847
ICAM4	1.20591	2.18336	2.82836	0.00672783	0.0195585	-2.38361
ENSG00000275464	-1.08637	2.02632	-2.84053	0.0065113	0.0190158	-2.39239
ENSG00000288827	1.45585	1.56246	2.82602	0.00677005	0.0196577	-2.39378
C21orf62-AS1	1.55059	0.861388	2.80922	0.00708168	0.0203914	-2.40045
TTLL11	-1.60937	0.654984	-2.8102	0.00706309	0.0203537	-2.40515
MRC2	-1.61458	0.840341	-2.80097	0.00723943	0.0207716	-2.41614
PPP1R16B	1.43115	-0.350759	2.79486	0.00735851	0.0210335	-2.42762
EMC9	1.01355	2.13893	2.82163	0.00685037	0.0198338	-2.42763
ZNF704	1.16518	4.06832	2.84832	0.00637616	0.0186977	-2.43059
CCDC15	-1.74421	0.560767	-2.8079	0.00710669	0.0204586	-2.43275
KLK4	2.23859	-0.00177668	2.82583	0.00677367	0.0196634	-2.43312
CDC20	-1.91865	1.16692	-2.83656	0.00658127	0.019197	-2.44026
PPP1R3E	1.02895	2.20963	2.82954	0.00670648	0.0195199	-2.44112
ANKDD1A	1.38911	2.21466	2.8072	0.00712006	0.0204873	-2.44765
AKAP5	-1.84984	1.09964	-2.8213	0.00685634	0.0198463	-2.44933
DLX3	-1.71397	1.84408	-2.78726	0.00750902	0.021388	-2.46577
SULF1	-1.20002	2.85778	-2.88254	0.00581268	0.01725	-2.46857
KCNQ3	1.01534	0.273593	2.79991	0.00726008	0.0208061	-2.47823
CNBD2	1.59785	0.667132	2.77362	0.00778634	0.0220225	-2.48468
GNB1L	-1.07601	1.57778	-2.77557	0.00774599	0.0219391	-2.48648
OASL	-1.04913	1.09704	-2.82854	0.00672453	0.0195585	-2.48917
C11orf1	1.24132	2.1049	2.80041	0.00725039	0.0207833	-2.49225
ADM2	1.72557	0.672823	2.76257	0.00801778	0.0225753	-2.49539
RTN4IP1	-1.09339	1.97192	-2.77608	0.00773565	0.021915	-2.49917
HACD1	1.16034	1.96622	2.78286	0.00759747	0.0215993	-2.49948
ENSG00000274029	1.32507	0.545185	2.7604	0.00806385	0.0226685	-2.50425
PLK1	-2.03467	1.05084	-2.80362	0.00718848	0.02064	-2.5058
RGS3	-1.07417	1.66256	-2.7839	0.00757647	0.0215598	-2.51254
ADCK1	-1.09451	1.7243	-2.76611	0.00794283	0.0224232	-2.5137
RRAGC-DT	1.37624	0.822489	2.75255	0.00823321	0.0230869	-2.51664
COL5A1	-1.37934	2.37637	-2.80591	0.00714469	0.0205338	-2.51731
LMO7	-1.45743	2.105	-2.75132	0.0082599	0.0231457	-2.52994
NEIL1	1.41582	0.503672	2.7402	0.00850596	0.0237418	-2.54452
PURPL	1.10562	2.26406	2.77489	0.00775998	0.0219685	-2.54718
RPLP0P9	2.05565	0.301995	2.77845	0.00768706	0.0217926	-2.54829
CAPN5	1.16474	1.29118	2.74502	0.00839845	0.0234959	-2.55073
C3orf70	-1.62202	1.70866	-2.73683	0.00858196	0.0239374	-2.55633
ENSG00000289017	1.20287	1.05511	2.73172	0.00869821	0.0242059	-2.5809
ENO3	1.27445	0.850464	2.72749	0.00879534	0.0244425	-2.58681
GNAI1	-1.05918	1.96007	-2.74962	0.00829718	0.023234	-2.60731
ENSG00000272578	1.42557	1.3178	2.71014	0.00920514	0.0254646	-2.61664
GGACT	-1.25036	1.72718	-2.7118	0.00916525	0.0253773	-2.61771
DCAF4	-1.26775	1.51833	-2.71225	0.00915435	0.0253529	-2.61993
ZNF528	1.35374	1.57913	2.69334	0.00961863	0.0264033	-2.64305
THBS1	-2.42625	2.08654	-2.68892	0.00973016	0.026643	-2.65336
PHLDB2	-1.78185	1.62947	-2.69188	0.00965536	0.0264921	-2.65345
RAB15	-1.33689	1.086	-2.67534	0.0100806	0.0274295	-2.67477
NAT9	-1.49675	1.23503	-2.67258	0.0101531	0.0275705	-2.68283
PRPF40B	1.03468	1.10277	2.68971	0.00971018	0.0266063	-2.68987
DIRAS2	-1.62465	1.53448	-2.6689	0.0102505	0.0278162	-2.69117
OXER1	-1.00884	1.44415	-2.67591	0.0100656	0.0274004	-2.69707
CENPF	-1.70454	3.34247	-2.67533	0.0100808	0.0274295	-2.70196
GFPT2	-1.4399	1.70457	-2.70024	0.0094467	0.0260079	-2.7034
LHFPL1	-1.00254	1.42776	-2.70517	0.00932578	0.0257243	-2.71317
RASAL2-AS1	1.08635	1.44888	2.65661	0.0105827	0.0285604	-2.73058
NTNG2	-1.50679	0.0133161	-2.64618	0.0108721	0.0292345	-2.73304
IL33	-1.7282	0.726253	-2.66319	0.0104037	0.0281702	-2.73389
ENSG00000263731	-1.33875	1.71058	-2.64481	0.0109106	0.0293063	-2.73724
LBX2-AS1	1.17395	1.56015	2.649	0.010793	0.0290541	-2.74262
ENSG00000250126	-1.15579	1.5251	-2.62777	0.0114006	0.030426	-2.77105
PDPN	-1.01855	1.36678	-2.69974	0.00945924	0.0260247	-2.77258
LINC03015	1.22025	1.14565	2.64451	0.010919	0.0293215	-2.78124
SYP	1.54131	0.427323	2.62348	0.0115272	0.0306827	-2.78179
RBMS3	-1.8901	-0.0836976	-2.64853	0.0108062	0.029083	-2.78425
CCL1	-1.48009	1.05554	-2.6267	0.0114321	0.0304897	-2.79346
ENSG00000279118	-1.10531	1.1669	-2.62697	0.0114242	0.0304755	-2.79998
DDX39B	1.42713	2.24018	2.66317	0.0104042	0.0281702	-2.80152
SCAND2P	1.08406	1.17401	2.61727	0.0117126	0.0310942	-2.8054
KIF11	-1.24825	2.7687	-2.63594	0.0111633	0.0298981	-2.81226
UBE2T	-1.33653	1.5594	-2.60702	0.0120247	0.0317625	-2.81546
MYBL1	-1.7437	1.25918	-2.60574	0.012064	0.0318455	-2.82579
ENSG00000270504	1.04501	1.60852	2.62971	0.0113438	0.0302964	-2.83069
MXRA5	-1.10084	2.64825	-2.6815	0.00992011	0.0270835	-2.8457
NPY	-1.52927	0.874581	-2.59513	0.0123958	0.0326006	-2.84999
KRT19	-2.2828	1.70607	-2.58517	0.0127151	0.0333102	-2.85223
C1orf112	-1.32751	1.35928	-2.58641	0.012675	0.0332415	-2.8538
AOPEP	-1.61235	0.956816	-2.58465	0.012732	0.0333399	-2.85564
TRAIP	-1.83045	0.443903	-2.59115	0.0125226	0.0328768	-2.8612
DDX51	-1.13274	1.68762	-2.59396	0.012433	0.0326878	-2.86422
ZNNT1	1.10196	1.5867	2.58534	0.0127097	0.0333102	-2.87882
SNHG30	1.93761	0.469988	2.57259	0.0131289	0.0342091	-2.88259
DEPDC1	-2.27782	0.376597	-2.60307	0.0121468	0.0320291	-2.88316
CXCR2	-1.47262	0.537557	-2.56839	0.0132697	0.0345167	-2.88408
CRACD	1.73983	0.381547	2.57239	0.0131357	0.0342195	-2.88712
CENPO	-1.0027	2.21728	-2.61419	0.0118055	0.0312877	-2.88984
CD99P1	1.69842	0.588084	2.55724	0.0136503	0.0353851	-2.90792
ITGA11	-1.99187	0.0307317	-2.57846	0.0129344	0.0337897	-2.91061
PDGFRA	-1.89935	0.897399	-2.55231	0.0138218	0.0357535	-2.91484
LILRA1	1.30347	-0.392278	2.56302	0.0134518	0.0349302	-2.91616
BEND3	1.39427	0.669699	2.54712	0.0140046	0.0361379	-2.92482
ENSG00000267152	-1.47757	0.912927	-2.54308	0.0141481	0.0364336	-2.93475
ENSG00000289380	1.28228	0.802381	2.53737	0.0143534	0.0368306	-2.94529
ADGRG1	1.60207	-0.964217	2.54257	0.0141664	0.0364659	-2.94858
TIGD6	1.11173	2.07006	2.60488	0.0120906	0.0319088	-2.95393
CENPK	-1.05761	2.31214	-2.57559	0.0130292	0.0339934	-2.95593
ZFP28	1.8208	0.352444	2.53197	0.01455	0.0372863	-2.96315
CCDC144CP	-1.53191	0.208208	-2.5273	0.0147221	0.0376397	-2.9639
CCNE2	-1.26996	1.19534	-2.53303	0.0145113	0.0371951	-2.96427
RAB40B	-1.28461	2.45228	-2.55394	0.013765	0.0356288	-2.96576
LINC01093	1.05982	-0.189626	2.54707	0.0140064	0.0361379	-2.97837
NUAK2	1.11131	1.53767	2.55195	0.0138345	0.0357707	-2.98138
TRG-AS1	-1.33598	1.68575	-2.51675	0.0151176	0.0384803	-2.98414
ZEB1	1.3784	1.16942	2.51742	0.0150924	0.0384565	-2.98795
SPEG	-1.28042	1.48049	-2.51082	0.0153443	0.038959	-2.99393
CC2D2B	1.24588	0.452191	2.51817	0.0150641	0.0384006	-3.00007
LINC02925	1.57938	0.488733	2.51055	0.0153546	0.0389771	-3.00293
LRIG1	-1.1811	1.36564	-2.51041	0.0153601	0.0389829	-3.00681
TIMM8A	-1.20117	1.8531	-2.50987	0.0153809	0.0390193	-3.00683
MDFI	-1.97506	0.149022	-2.51696	0.0151096	0.0384775	-3.01052
MTND5P11	1.22595	1.30169	2.50497	0.0155706	0.039418	-3.02701
UST	-1.30138	1.32473	-2.49057	0.0161414	0.0406505	-3.03125
PRKAR1B	1.06413	1.17674	2.49458	0.0159805	0.0403123	-3.03959
KRT7	-2.09715	-0.349549	-2.50361	0.0156238	0.0395114	-3.04759
PUS1	-1.06799	1.29581	-2.49257	0.0160609	0.0404814	-3.04785
CAV1	-1.96047	0.530085	-2.49424	0.0159941	0.0403301	-3.04848
DCLK2	-1.53765	0.934375	-2.48093	0.0165335	0.0414485	-3.0499
ABCA2	-1.04455	1.51799	-2.51125	0.0153278	0.0389356	-3.05466
WASL-DT	1.01013	1.57134	2.50909	0.0154109	0.0390791	-3.06172
DIRAS3	-2.87333	0.458272	-2.47956	0.0165903	0.0415821	-3.06199
CSKMT	1.13037	1.77909	2.5022	0.0156791	0.0396263	-3.06291
ACYP1	1.19599	1.52248	2.49497	0.0159648	0.0402896	-3.06444
H2AC8	1.37915	0.957662	2.49012	0.0161594	0.0406875	-3.07079
KIF20A	-1.78147	0.378645	-2.50262	0.0156624	0.0395924	-3.07208
DNAI4	1.14361	0.917976	2.47228	0.0168929	0.0422269	-3.08269
ALG14	-1.15688	2.0437	-2.48114	0.0165249	0.0414354	-3.08495
CHAC2	-1.48128	0.448433	-2.46105	0.0173703	0.0432418	-3.08569
PNPLA7	-1.48087	1.56771	-2.45284	0.0177268	0.0439397	-3.10101
SFR1	1.02769	1.97345	2.50657	0.0155086	0.0393095	-3.10377
ATP6AP1-DT	1.04863	2.25561	2.50143	0.0157091	0.0396856	-3.10441
XYLT1	-1.83185	1.97223	-2.44999	0.0178519	0.0442044	-3.11121
SNHG12	1.10648	2.4946	2.50418	0.0156014	0.039463	-3.11464
SORCS1	-1.4224	1.60171	-2.44546	0.0180528	0.0445654	-3.11488
SEPTIN7-DT	1.46878	0.899767	2.447	0.0179842	0.0444594	-3.11495
CHEK2	-1.01336	2.05446	-2.47247	0.0168852	0.0422253	-3.12794
CYTL1	-1.74807	0.468951	-2.44953	0.0178725	0.0442375	-3.13006
CBR3	-1.09577	2.05812	-2.47502	0.0167786	0.0420193	-3.14067
SNAI2	-1.81094	0.509197	-2.43059	0.0187266	0.0459569	-3.14193
SH2D2A	1.10245	-0.51606	2.44755	0.0179599	0.0444175	-3.14571
LRP5	-1.06361	2.61974	-2.5087	0.0154262	0.0391096	-3.15175
MYOZ1	-1.89594	1.13413	-2.43591	0.018483	0.0454697	-3.15549
PRICKLE2	-1.76455	0.570657	-2.42137	0.0191554	0.0467819	-3.16193
ENSG00000287562	1.82982	0.0660608	2.41851	0.0192903	0.0470542	-3.1686
GNG11	-1.45386	1.13237	-2.4343	0.0185561	0.0456125	-3.16862
IL11	-1.39297	0.578293	-2.44875	0.0179069	0.0443045	-3.17354
ENSG00000271971	1.22579	0.188755	2.41583	0.0194173	0.0472784	-3.17452
MCPH1-DT	1.10114	1.32702	2.45377	0.0176859	0.0438816	-3.17737
BOLA3-DT	1.95474	0.124575	2.41401	0.0195041	0.0474325	-3.17993
KHK	-1.06562	1.34233	-2.43465	0.0185402	0.0455827	-3.18144
FBLIM1	-1.53676	1.71808	-2.43404	0.018568	0.0456232	-3.1835
ENSG00000200834	1.49887	0.92616	2.41484	0.0194645	0.0473553	-3.1856
MACROD1	1.50427	0.655072	2.40872	0.0197581	0.0479539	-3.18844
CEMIP	-1.9695	0.97779	-2.41067	0.019664	0.0477542	-3.18914
DBN1	-1.24533	2.63414	-2.45253	0.0177404	0.0439634	-3.19271
TMEM98	-1.40331	1.35493	-2.41545	0.0194353	0.0473033	-3.19366
MEIS2	-1.62242	1.13849	-2.40492	0.0199424	0.0483336	-3.19411
RRAD	1.36971	0.488446	2.42779	0.0188555	0.0461892	-3.19951
AKAP1-DT	1.3527	0.660661	2.4045	0.0199632	0.0483742	-3.19971
ZHX2	1.01782	2.20692	2.45972	0.0174273	0.043366	-3.20658
GABRA3	-1.94666	0.944393	-2.40809	0.0197888	0.048019	-3.21285
MMRN2	-1.53365	0.441836	-2.39038	0.0206626	0.0497208	-3.21718
ERCC6L2-AS1	1.06523	0.971344	2.40795	0.0197955	0.0480254	-3.22043
ARHGAP11A	-1.09058	2.05298	-2.41832	0.019299	0.0470661	-3.23009
PHLDB3	-1.02723	1.52744	-2.43823	0.0183777	0.0452538	-3.23547
LRATD2	-1.07481	2.11672	-2.40715	0.0198341	0.0481095	-3.25266
CCN2	-1.4756	2.83171	-2.45245	0.0177436	0.0439634	-3.2602
GP1BA	-1.14182	0.813639	-2.40266	0.0200532	0.0485533	-3.28067
COL11A1	-1.46967	2.65093	-2.42574	0.0189508	0.0463757	-3.35261
CCDC80	-1.2058	4.55396	-2.41021	0.0196861	0.0477985	-3.73768
