# Supplementary material for: Spatial mapping of the AA-PGE2-EP axis in multiple sclerosis lesions
Source: Acta Neuropathol. 2025 Apr 29;149(1):39. doi: 10.1007/s00401-025-02878-3 (PMC12041062; doi:10.1007/s00401-025-02878-3)
Supplement: Supplementary file 3 — Supplementary file3 (XLSX 10 kb) [file 401_2025_2878_MOESM3_ESM.xlsx]

## Sheet: PGE2+EP2i vs PGE2+EP4i
Cluster	direction	category	subcategory	ID	Description	GeneRatio	BgRatio	pvalue	p.adjust	qvalue	geneID	Count
downregulated	downregulated	Cellular Processes	Cell growth and death	hsa04110	Cell cycle	30/353	144/5244	1.45878e-08	4.44928e-06	4.22278e-06	4172/1021/4088/4171/4175/4176/4174/1869/993/983/890/8318/990/23594/81620/701/113130/699/57082/7272/10403/1870/9212/9133/157570/4998/991/5347/9134/11200	30
downregulated	downregulated	Environmental Information Processing	Signaling molecules and interaction	hsa04080	Neuroactive ligand-receptor interaction	17/353	74/5244	5.39071e-06	0.000822083	0.000780235	5032/53829/10800/1906/27346/3274/66004/140/154/57105/9934/151/3269/6915/5023/4852/2556	17
downregulated	downregulated			hsa04820	Cytoskeleton in muscle cells	22/353	128/5244	3.46195e-05	0.00351965	0.00334048	60/1730/9672/83660/4001/4608/1281/3676/1278/81624/1277/27063/57159/1298/7168/171024/9124/1289/7057/22801/58529/1301	22
downregulated	downregulated	Environmental Information Processing	Signaling molecules and interaction	hsa04061	Viral protein interaction with cytokine and cytokine receptor	13/353	55/5244	5.07719e-05	0.00387136	0.00367429	6357/6373/3627/1436/6369/1230/6387/3586/6355/3569/6361/6346/3579	13
downregulated	downregulated	Genetic Information Processing	Replication and repair	hsa03030	DNA replication	9/353	33/5244	0.000232281	0.0141692	0.0134479	4172/4171/4175/4176/5982/5424/4174/5983/23649	9
downregulated	downregulated	Environmental Information Processing	Signaling molecules and interaction	hsa04060	Cytokine-cytokine receptor interaction	19/353	129/5244	0.000904775	0.0459927	0.0436514	6357/50615/6373/3627/1436/6369/1230/3603/6387/3586/6355/8792/3569/6361/392255/90865/6346/3579/3589	19
upregulated	upregulated	Environmental Information Processing	Signaling molecules and interaction	hsa04060	Cytokine-cytokine receptor interaction	25/301	129/5244	4.75393e-08	1.34061e-05	1.27105e-05	58191/970/7852/9518/1236/6352/8744/93/6364/3554/2921/3604/1441/8793/654/3553/3624/51561/3552/3559/163702/2920/3576/5008/6362	25
upregulated	upregulated	Organismal Systems	Digestive system	hsa04978	Mineral absorption	9/301	32/5244	5.20501e-05	0.00733907	0.00695828	4494/4493/4489/4496/4499/4502/4495/4501/4490	9
upregulated	upregulated	Organismal Systems	Immune system	hsa04640	Hematopoietic cell lineage	11/301	56/5244	0.0002703	0.0203409	0.0192855	1604/928/7037/3554/1441/3553/3690/3552/3559/933/1378	11
upregulated	upregulated	Organismal Systems	Development and regeneration	hsa04380	Osteoclast differentiation	17/301	116/5244	0.000288523	0.0203409	0.0192855	2355/8878/11025/4688/9846/54/11006/3554/9021/79168/3553/3690/5533/3552/2215/2354/11024	17
upregulated	upregulated	Human Diseases	Immune disease	hsa05323	Rheumatoid arthritis	12/301	72/5244	0.00070258	0.0396255	0.0375696	1514/6352/54/245972/6364/2921/7422/3553/51561/3552/2920/3576	12
upregulated	upregulated	Environmental Information Processing	Signaling molecules and interaction	hsa04061	Viral protein interaction with cytokine and cytokine receptor	10/301	55/5244	0.000970757	0.0456256	0.0432583	7852/1236/6352/6364/2921/8793/3559/2920/3576/6362	10
